# Supplementary material for: Long-day photoperiod and cool temperature induce flowering in cassava: Expression of signaling genes
Source: Front Plant Sci. 2022 Sep 16;13:973206. doi: 10.3389/fpls.2022.973206 (PMC9523484; doi:10.3389/fpls.2022.973206)
Supplement: Supplementary file 2 [file Table_1.XLSX]

## Sheet: S1 photo1
	Table S1. The effect of photoperiod on floral initiation in the genotypes TMSI980002, TME 419, NASE 14, and NASE 3 grown at 25 C day 20 C night. Plant growth is evaluated on a whole plant basis including whole plant dried biomass (Dried Weight), number of storage roots (Roots) and harvest index (HI).
	Genotype	Photoperiod (h)	First Tier				Second Tier				Whole Plant
			Age of Flowering or Termination	Percent Flowering	Cox Proportional Hazard p-value†		Age of Flowering or Termination	Percent Flowering	Cox Proportional Hazard p-value		Dried Weight (g) ¶	Roots	HI §
	TME 419	10	170	0	0.0081		170	0	0.239		148 a	13 a	0.44 a
		10 + 4*	135.5	0.666667			168.833	0.166667			172 a	14 a	0.43 a
	NASE 14	10	130.333	0.333333	0.016		170	0	0.0002		166 a	15 a	0.65 a
		10 + 4	76.3333	1			131.667	1			149 a	10 b	0.28 b
	NASE 3	10	170	0	0.0728		170	0	0.239		137 a	14 a	0.65 a
		10 + 4	163	0.333333			168.833	0.166667			183 b	18 a	0.65 a
	TMS I980002	10	64.1667	1	0.6024		167.667	0.333333	0.0002		216 a	17 a	0.72 a
		10 + 4	72	1			112.5	1			217 a	13 a	0.57 b
	All Genotypes	10	133.625	0.333333	0.0157		169.417	0.0833333	<0.0001		167 a	15 a	0.62 a
		10 + 4	111.708	0.75			145.458	0.583333			180 b	14 a	0.48 b
	Treatment Main Effect				0.0157				<0.0001		0.0107	0.285	<0.0001
	Genotype Effect				<0.0001				0.0007		<0.0001	0.1012	<0.0001
	Genotype X Treatment				<0.0001				<0.0001		0.0003	0.0423	0.0016
	Block				0.7154				0.8926		<0.0001	0.0089	<0.0001
	*Photoperiod + 4 indicates a photoperiod extension with 4 hours of dim light ca. 10 µmol m-2 s-1. †Treatment within individual genotypes are compared using the Cox Proportional Hazard test p-value < 0.5 indicates significant treatment effect. ¶Treatment within individual genotype not connected by same letter are significantly different using the t test . § HI is calculated as the proportion of th…
