# Supplementary material for: Long-day photoperiod and cool temperature induce flowering in cassava: Expression of signaling genes
Source: Front Plant Sci. 2022 Sep 16;13:973206. doi: 10.3389/fpls.2022.973206 (PMC9523484; doi:10.3389/fpls.2022.973206)
Supplement: Supplementary file 3 [file Table_2.XLSX]

## Sheet: S2 photo 2
	Table S2. The effect of photoperiod on floral initiation in the genotypes TMSI980002, TME 419, NASE 14, and NASE 3 grown at 30 C day 25 C night. Plant growth is evaluated on a whole plant basis including whole plant dried biomass (Dried Weight), number of storage roots (Roots) and harvest index (HI).
	Genotype	Photoperiod (h)	First Tier				Second Tier				Whole Plant
			Age of Flowering or Termination	Percent Flowering	Cox Proportional Hazard p-value†		Age of Flowering or Termination	Percent Flowering	Cox Proportional Hazard p-value		Dried Weight (g) ¶	Roots	HI §
	TME 419	10	206.5	0	0.239		206.5	0	na		274 a	8 a	0.40 a
		10 + 4*	199.5	0.166667			206.5	0			271 a	7 a	0.25 b
	NASE 14	10	206.5	0	0.0959		206.5	0	0.0728		202 a	6 a	0.35 a
		10 + 4	192.5	0.333333			206.5	0			121 a	3 a	0.19 b
	NASE 3	10	206.5	0	0.0017		206.5	0	0.0728		240 a	9 a	0.40 a
		10 + 4	159.833	0.833333			199.5	0.333333			260 a	9 a	0.33 a
	TMS I980002	10	206.5	0	0.0002		206.5	0	0.0144		324 a	11 a	0.39 a
		10 + 4	100.333	1			179.667	0.5			283 a	9 a	0.30 a
	All Genotypes	10	206.5	0	0.0001		206.5	0	0.002		262 a	9 a	0.39 a
		10 + 4	163.042	0.583333			198.042	0.25			234 a	7 a	0.27 b
	Treatment Main Effect				<0.0001				0.0020		0.5498	0.0583	<0.0001
	Genotype Effect				0.0043				0.0593		0.0023	0.0009	0.0517
	Genotype X Treatment				<0.0001				0.0006		0.2759	0.2711	0.5404
	Block				0.3481				0.2390		<0.0001	<0.0001	<0.0001
	*Photoperiod + 4 indicates a photoperiod extension with 4 hours of dim light ca. 10 µmol m-2 s-1. †Treatment within individual genotypes are compared using the Cox Proportional Hazard test p-value < 0.5 indicates significant treatment effect. ¶Treatment within individual genotype not connected by same letter are significantly different using the t test . § HI is calculated as the proportion of th…
