# Supplementary material for: Long-day photoperiod and cool temperature induce flowering in cassava: Expression of signaling genes
Source: Front Plant Sci. 2022 Sep 16;13:973206. doi: 10.3389/fpls.2022.973206 (PMC9523484; doi:10.3389/fpls.2022.973206)
Supplement: Supplementary file 4 [file Table_3.XLSX]

## Sheet: S3 temprtr
	Table S3. The effect of temperature on floral initiation and development in the genotypes TMSI980002, TME 419, NASE 14, and NASE 3. Plant growth is evaluated on a whole plant basis including whole plant dried biomass (Dried Weight), number of storage roots (Roots) and harvest index (HI).
	Genotype	Air Temperature (Day/Night)	First Tier				Second Tier				Whole Plant
			Age of Flowering or Termination	Percent Flowering	Cox Proportional Hazard †		Age of Flowering or Termination	Percent Flowering	Cox Proportional Hazard		Dried Weight (g) ¶	Roots	HI §
	TME 419	22°C/19°C	166.2	80	a		184.8	0	na		200.4 a	10.6 a	0.29 a
		28°C/25°C	173.2	20	ab		184.8	0	na		756.4 b	10.0 a	0.46 b
		34°C/31°C	184.8	0	b		184.8	0	na		623.0 c	9.8 a	0.43 b
	NASE14	22°C/19°C	81	100	a		132.2	100	a		139.9 a	8.6 a	0.21 a
		28°C/25°C	105.2	80	b		143.8	60	a		319.7 b	10.4 a	0.39 b
		34°C/31°C	151.2	0	c		151.2	0	b		348.1 b	8.4 a	0.39 b
	NASE 3	22°C/19°C	90.6	100	a		135.8	80	a		441.4 a	17.8 a	0.40 a
		28°C/25°C	148.4	80	b		170.8	60	b		663.2 b	11.6 a	0.46 a
		34°C/31°C	184.8	0	c		184.8	0	c		638.1 b	9.4 b	0.44 a
	TMS I980002	22°C/19°C	68.1111	100	a		113.333	100	a		288.7 a	16.4 a	0.34 a
		28°C/25°C	72	100	a		109.333	100	a		518.5 b	14.7 b	0.43 b
		34°C/31°C	112.889	55.5556	a		160	11.1111	b		522.1 b	11.1 b	0.42 b
	All	22°C/19°C	95.9167	96	a		136.833	75	a		271.1 a	13.9 a	0.32 a
		28°C/25°C	115.917	75	a		145.042	63	a		556.8 b	12.2 a	0.43 b
		34°C/31°C	150.833	21	b		168.5	4	b		531.0 b	9.9 b	0.42 b
	ANOVA ¶	source
	Treatment				<0.0001				<0.0001		<0.0001	0.0004	<0.0001
	Genotype				<0.0001				<0.0001		<0.0001	<0.0001	<0.0001
	Block				0.0017				0.0577		<0.0001	<0.0001	<0.0001
	Genotype X Treatment				<0.0001				<0.0001		<0.0001	0.0293	0.0004
	*Photoperiod + 4 indicates a photoperiod extension with 4 hours of dim light ca. 10 µmol m-2 s-1. †Treatment within individual genotypes not connected by same letter are significantly different using the Cox Proportional Hazard test with Bonferroni correction for multiple comparisons. ¶Treatment within individual genotype not connected by same letter are significantly different using the t test .…
