# Supplementary material for: Long-day photoperiod and cool temperature induce flowering in cassava: Expression of signaling genes
Source: Front Plant Sci. 2022 Sep 16;13:973206. doi: 10.3389/fpls.2022.973206 (PMC9523484; doi:10.3389/fpls.2022.973206)
Supplement: Supplementary file 5 [file Table_4.XLSX]

## Sheet: S4 photo_temp
	Table S4. The effect of photoperiod, 12+4 hour day vs. 12 hour day, and temperature 35/30 °C day/night vs. 25/20°C day/night, on floral initiation of the genotypes TMSI980002, TME 419, NASE 14, and NASE 3. Plant growth is evaluated on a whole plant basis including whole plant dried biomass (Dried Weight), number of storage roots (Roots) and harvest index (HI).
	Genotype	Air Temperature (Day/Night)	Photoperiod (h)	Age of Flowering or Termination	Percent Flowering	Cox Proportional Hazard †		Dried Weight (g) ¶	Roots	HI §
	Nase 3	25°C/20°C	12 + 4*	118.25	1	a		81 a	13 a	0.66 a
			12	135.75	0.75	ab		86 a	16 a	0.64 a
		35°C/30°C	12 + 4	158.25	0	b		129 a	10 a	0.70 a
			12	158.25	0	b		128 a	10 a	0.72 a
	TME 204	25°C/20°C	12 + 4	119	1	a		52 a	10 a	0.27 a
			12	145.25	0.5	ab		61 a	11 a	0.41 ab
		35°C/30°C	12 + 4	160.75	0	b		121 a	6 a	0.55 ab
			12	160.75	0	b		129 a	8 a	0.62 b
	TME 419	25°C/20°C	12 + 4	124.25	1	a		54 a	12 a	0.32 a
			12	157.75	0	b		60 a	13 a	0.29 a
		35°C/30°C	12 + 4	157.75	0	b		139 b	12 a	0.70 b
			12	157.75	0	b		145 b	12 a	0.75 b
	TMS 1980002	25°C/20°C	12 + 4	85	1	a		86 a	14 a	0.58 a
			12	88.5	1	a		69 a	12 a	0.54 a
		35°C/30°C	12 + 4	140.75	0	b		120 a	11 a	0.63 a
			12	140.75	0	b		111 a	11 a	0.69 a
	All Genotypes	25°C/20°C	12 + 4	111.625	1	a		68 a	12 a	0.46 a
			12	131.812	0.5	b		69 a	13 a	0.47 a
		35°C/30°C	12 + 4	154.375	0	c		127 b	10 b	0.64 b
			12	154.375	0	c		128 b	10 ab	0.70 b
	Treatment Main Effect					7.756e-12		0.0001	0.0344	0.0001
	Genotype Effect					0.1931		0.1622	0.0197	0.0006
	Genotype X Treatment					5.957e-14		0.8613	0.817	0.0859
	Block					0.9712		0.1493	0.0245	0.0745
	*Photoperiod + 4 indicates a photoperiod extension with 4 hours of dim light ca. 10 µmol m-2 s-1. †Treatment within individual genotypes not connected by same letter are significantly different using the Cox Proportional Hazard test with Bonferroni correction for multiple comparisons. ¶Treatment within individual genotype not connected by same letter are significantly different using the t test .…
