# Supplementary material for: Long-day photoperiod and cool temperature induce flowering in cassava: Expression of signaling genes
Source: Front Plant Sci. 2022 Sep 16;13:973206. doi: 10.3389/fpls.2022.973206 (PMC9523484; doi:10.3389/fpls.2022.973206)
Supplement: Supplementary file 6 [file Table_5.XLSX]

## Sheet: sig genes with A.t name
	Supplementary Table 5a. Differentially expressed genes (padj<0.05) in temprature experiment. Analysis conducted with DESeq2. Log2Fold change calculated as Log2([expression at 34/31C]/[expression at 22/19C]).
	value	baseMean	log2FoldChange	lfcSE	stat	pvalue	padj	Best-hit-arabi-name
1	Manes.01G000600.v7.1	1.22444	-2.44561	0.65339	-3.74295	0.000181869	0.00116449	AT2G39510
2	Manes.01G001400.v7.1	60.8303	-0.619052	0.115843	-5.3439	9.09663e-08	1.58755e-06	AT4G10380
3	Manes.01G001800.v7.1	9.97617	-0.69343	0.214521	-3.23245	0.00122732	0.00582638	AT1G33250
4	Manes.01G002600.v7.1	10.7641	2.24655	0.932812	2.40836	0.0160242	0.0482153	AT4G24140
5	Manes.01G003500.v7.1	27.0504	0.516283	0.171629	3.00813	0.00262857	0.0110744	AT3G13225
6	Manes.01G003800.v7.1	8484.16	1.31002	0.119144	10.9953	4.02746e-28	3.8124e-25	AT5G56000
7	Manes.01G004300.v7.1	0.689139	-2.41131	0.873511	-2.76048	0.00577161	0.0211138	AT5G56540
8	Manes.01G004625.v7.1	4.46195	1.09458	0.357805	3.05914	0.00221973	0.00961208	AT3G02910
9	Manes.01G005000.v7.1	99.2857	0.329564	0.0787577	4.18453	2.85753e-05	0.000236777	AT3G13300
10	Manes.01G005066.v7.1	48.0853	-0.673571	0.111685	-6.03097	1.62983e-09	4.54835e-08	AT1G55730
11	Manes.01G006200.v7.1	20.9554	-0.543533	0.166681	-3.26091	0.00111054	0.00537773	AT1G55690
12	Manes.01G006300.v7.1	112.115	-0.717328	0.157805	-4.54566	5.47642e-06	5.64458e-05	AT5G56170
13	Manes.01G006400.v7.1	1337.69	-0.455696	0.179685	-2.53608	0.0112101	0.0361919	AT1G55670
14	Manes.01G007300.v7.1	56.2372	0.37282	0.115909	3.21648	0.00129773	0.00610344	AT4G26450
15	Manes.01G007600.v7.1	2.22272	-1.526	0.498025	-3.0641	0.00218324	0.00947485	AT5G56270
16	Manes.01G007800.v7.1	172.067	0.335244	0.131076	2.55763	0.0105387	0.0344092	AT3G59990
17	Manes.01G008000.v7.1	44.8848	0.332004	0.137602	2.41279	0.015831	0.0477857	AT5G56290
18	Manes.01G009100.v7.1	158.6	0.684717	0.217521	3.14781	0.00164496	0.00745318	AT3G59940
19	Manes.01G009601.v7.1	12.5357	-1.22004	0.356667	-3.42067	0.000624678	0.00330494	AT2G44060
20	Manes.01G009700.v7.1	224.12	0.442851	0.126317	3.50588	0.000455102	0.00255092	AT2G31890
21	Manes.01G009900.v7.1	10.6268	-0.588649	0.218668	-2.69197	0.00710312	0.024977	AT2G43980
22	Manes.01G010100.v7.1	1355.58	-0.782063	0.264428	-2.95757	0.00310078	0.0127153	AT2G43950
23	Manes.01G011113.v7.1	3.24069	2.58815	0.555023	4.66313	3.11433e-06	3.49623e-05	AT1G68320
24	Manes.01G011400.v7.1	167.453	0.900864	0.278278	3.23728	0.00120677	0.00574957	AT1G68490
25	Manes.01G011500.v7.1	37283.5	-1.84983	0.301544	-6.13452	8.54183e-10	2.57179e-08	AT1G67090
26	Manes.01G011800.v7.1	66.2622	-0.502445	0.137154	-3.66336	0.000248933	0.00151987	AT3G18410
27	Manes.01G012000.v7.1	37.026	-1.78726	0.269854	-6.62305	3.51862e-11	1.51949e-09	AT1G25440
28	Manes.01G012100.v7.1	9.05294	1.05321	0.239397	4.39941	1.08545e-05	0.000101812	AT1G73875
29	Manes.01G012500.v7.1	348.581	-0.726053	0.173848	-4.17636	2.96209e-05	0.000244756	AT1G73885
30	Manes.01G012700.v7.1	38.5546	-0.596181	0.117661	-5.06695	4.04246e-07	5.88706e-06	AT3G25800
31	Manes.01G012800.v7.1	116.813	0.345973	0.126125	2.7431	0.00608629	0.0220502	AT1G18450
32	Manes.01G013100.v7.1	81.8414	-0.515413	0.205759	-2.50494	0.0122471	0.0387523	AT1G68630
33	Manes.01G013600.v7.1	44.5666	0.49236	0.154968	3.17717	0.00148717	0.00684042	AT1G49040
34	Manes.01G014100.v7.1	0.455695	-2.77257	0.931625	-2.97606	0.00291982	0.0120939	AT3G27330
35	Manes.01G014800.v7.1	117.888	-1.09653	0.315963	-3.47043	0.000519628	0.00284455	AT3G18280
36	Manes.01G014900.v7.1	34.013	-0.614192	0.1995	-3.07865	0.00207938	0.00909129	AT3G18270
37	Manes.01G015300.v7.1	18.2496	-0.484842	0.178245	-2.72009	0.00652644	0.0233411	AT1G73760
38	Manes.01G016100.v7.1	6.8043	-1.60616	0.268933	-5.97233	2.3389e-09	6.27452e-08
39	Manes.01G016300.v7.1	57.8846	-0.365756	0.113239	-3.22996	0.00123809	0.00586937	AT2G33840
40	Manes.01G016600.v7.1	429.326	-0.726913	0.150746	-4.82209	1.42061e-06	1.76384e-05	AT2G43750
41	Manes.01G016800.v7.1	21.2276	-3.73273	0.398421	-9.36883	7.33444e-21	2.14283e-18	AT5G16250
42	Manes.01G017500.v7.1	39.9401	0.426135	0.117523	3.62597	0.00028788	0.00171864	AT3G59800
43	Manes.01G018600.v7.1	59.2305	-0.879152	0.178611	-4.92217	8.55893e-07	1.13456e-05	AT3G03080
44	Manes.01G019000.v7.1	8.40942	1.28619	0.36705	3.50413	0.000458103	0.00256652	AT1G69990
45	Manes.01G019600.v7.1	138.349	-0.352932	0.128126	-2.75458	0.00587673	0.021409	AT2G31820
46	Manes.01G020400.v7.1	46.4311	0.563072	0.152763	3.68593	0.000227873	0.00141057	AT3G18520
47	Manes.01G020500.v7.1	47.2259	0.700242	0.145475	4.8135	1.4831e-06	1.82991e-05	AT1G18470
48	Manes.01G020600.v7.1	29.0965	0.862561	0.229634	3.75625	0.000172478	0.0011175	AT3G18524
49	Manes.01G020800.v7.1	62.6722	1.38284	0.170574	8.10703	5.18736e-16	6.46099e-14	AT1G03280
50	Manes.01G021400.v7.1	219.742	-1.0368	0.147842	-7.0129	2.33421e-12	1.33428e-10	AT3G18570
51	Manes.01G021600.v7.1	4.64415	-1.20652	0.359732	-3.35396	0.000796647	0.00405782	AT1G48960
52	Manes.01G021900.v7.1	1.36751	-1.86412	0.641913	-2.90401	0.00368412	0.0146431	AT1G18550
53	Manes.01G022400.v7.1	2.16759	-1.78623	0.637499	-2.80193	0.00507973	0.0190236	AT1G74055
54	Manes.01G022900.v7.1	133.456	0.999964	0.149153	6.70429	2.02393e-11	9.26427e-10	AT5G23040
55	Manes.01G023400.v7.1	11.7226	-0.786654	0.226008	-3.48065	0.000500196	0.00276117	AT5G35520
56	Manes.01G024300.v7.1	232.313	0.56552	0.11258	5.02327	5.0798e-07	7.22436e-06	AT1G73990
57	Manes.01G024700.v7.1	31.9068	1.00629	0.196751	5.11452	3.14537e-07	4.75017e-06	AT1G69040
58	Manes.01G025000.v7.1	38.2206	0.617389	0.125476	4.92039	8.63705e-07	1.14124e-05	AT1G69060
59	Manes.01G025100.v7.1	3.66849	-1.78431	0.405919	-4.39573	1.10403e-05	0.00010335	AT2G26710
60	Manes.01G025500.v7.1	3.18622	1.06464	0.402657	2.64402	0.00819267	0.0280354	AT2G03720
61	Manes.01G025900.v7.1	10.6097	-1.57375	0.248593	-6.33062	2.44179e-10	8.37464e-09	AT1G69160
62	Manes.01G026300.v7.1	8.36949	-1.80798	0.340997	-5.30204	1.14513e-07	1.94402e-06	AT3G08900
63	Manes.01G026500.v7.1	10.1309	-0.735399	0.261828	-2.80871	0.00497406	0.0186843	AT1G26340
64	Manes.01G026700.v7.1	57.4979	0.705426	0.150613	4.6837	2.81736e-06	3.1962e-05	AT1G69200
65	Manes.01G027100.v7.1	8.91347	-0.748694	0.304487	-2.45887	0.0139377	0.0430818	AT2G03640
66	Manes.01G027400.v7.1	17.3887	-0.873286	0.184965	-4.72135	2.34284e-06	2.72582e-05	AT2G03620
67	Manes.01G027700.v7.1	14.2363	-0.821243	0.185452	-4.42832	9.49694e-06	9.08428e-05	AT1G13770
68	Manes.01G028100.v7.1	12.7702	0.616359	0.225315	2.73554	0.00622775	0.0224675	AT2G03510
69	Manes.01G028200.v7.1	32.9736	-0.622401	0.21701	-2.86807	0.00412985	0.0160771	AT1G13820
70	Manes.01G028500.v7.1	15.6497	0.576447	0.207653	2.77601	0.00550312	0.0203359	AT1G26470
71	Manes.01G028700.v7.1	37.5096	-0.598733	0.184917	-3.23785	0.00120435	0.00573923	AT2G03480
72	Manes.01G028900.v7.1	54.9224	-0.788148	0.194613	-4.04981	5.12585e-05	0.000390922	AT1G26560
73	Manes.01G029200.v7.1	2.47523	-1.75782	0.482924	-3.63996	0.000272682	0.00164115	AT1G26610
74	Manes.01G029300.v7.1	35.2996	1.30019	0.211789	6.1391	8.29927e-10	2.50639e-08	AT1G69310
75	Manes.01G029400.v7.1	188.446	-0.539983	0.126454	-4.2702	1.95294e-05	0.000170792	AT1G13900
76	Manes.01G029900.v7.1	9.14193	-2.24583	0.334182	-6.7204	1.81232e-11	8.3441e-10	AT1G13920
77	Manes.01G031200.v7.1	3.35467	-1.76088	0.385345	-4.56962	4.88612e-06	5.16667e-05	AT1G69380
78	Manes.01G031800.v7.1	53.7625	-1.08343	0.302733	-3.57885	0.000345108	0.00200752	AT1G69420
79	Manes.01G032000.v7.1	9.16131	-0.5512	0.221321	-2.4905	0.0127564	0.0400902	AT1G26650
80	Manes.01G032600.v7.1	17.6088	0.521223	0.183322	2.84321	0.00446617	0.0171328	AT1G13980
81	Manes.01G034300.v7.1	39.2646	-0.843727	0.195348	-4.3191	1.56664e-05	0.000140327	AT5G15270
82	Manes.01G034500.v7.1	11.1797	-2.58822	0.544661	-4.75199	2.01426e-06	2.38457e-05	AT1G69530
83	Manes.01G034600.v7.1	9.24194	-0.898158	0.268735	-3.34217	0.000831259	0.00420606	AT2G03060
84	Manes.01G034700.v7.1	19.7713	-0.548661	0.201744	-2.71958	0.00653642	0.0233662	AT2G03050
85	Manes.01G035100.v7.1	44.197	0.894882	0.132871	6.73496	1.63974e-11	7.62368e-10	AT1G69580
86	Manes.01G035325.v7.1	15.1085	0.811124	0.294861	2.75087	0.00594379	0.0216233	AT4G27220
87	Manes.01G035775.v7.1	48.7913	0.704947	0.165541	4.25846	2.05842e-05	0.000178565	AT4G27190
88	Manes.01G036000.v7.1	116.152	0.899463	0.223909	4.01709	5.89203e-05	0.000441949	AT4G27190
89	Manes.01G036500.v7.1	6.92374	-1.22957	0.390854	-3.14585	0.00165604	0.00749477	AT3G61850
90	Manes.01G036900.v7.1	117.742	-0.280237	0.116638	-2.40262	0.016278	0.0488175	AT1G76940
91	Manes.01G037000.v7.1	3.69362	-1.24076	0.354966	-3.49543	0.000473307	0.00263121	AT4G27730
92	Manes.01G037360.v7.1	2.30751	-1.46279	0.503893	-2.90298	0.00369629	0.0146791	AT4G27720
93	Manes.01G037400.v7.1	7.85899	-1.06971	0.297402	-3.59685	0.000322091	0.00189455	AT4G27720
94	Manes.01G037600.v7.1	6.08287	0.743905	0.279595	2.66065	0.00779901	0.0269633	AT5G53530
95	Manes.01G038100.v7.1	127.817	-1.70747	0.21517	-7.93544	2.09744e-15	2.29795e-13	AT5G53550
96	Manes.01G038300.v7.1	57.6324	-0.769309	0.127624	-6.02791	1.66089e-09	4.62323e-08	AT3G49350
97	Manes.01G039300.v7.1	0.532478	-2.31697	0.891389	-2.59928	0.00934186	0.0311945	AT5G24330
98	Manes.01G040000.v7.1	1.56375	-3.03242	0.717856	-4.22427	2.39714e-05	0.000203692	AT5G24318
99	Manes.01G040300.v7.1	2.60858	-3.49034	0.709118	-4.92209	8.56256e-07	1.13456e-05	AT5G53486
100	Manes.01G040601.v7.1	16.0247	-0.780627	0.19632	-3.9763	6.99957e-05	0.000511881	AT4G23660
101	Manes.01G040700.v7.1	25.1224	-0.706498	0.175645	-4.0223	5.76334e-05	0.000433533	AT2G02980
102	Manes.01G041100.v7.1	5.24049	2.11163	0.372001	5.6764	1.37559e-08	3.05379e-07	AT2G34930
103	Manes.01G041400.v7.1	7.37684	-0.856241	0.26099	-3.28074	0.00103534	0.00506748	AT4G00850
104	Manes.01G042800.v7.1	54.3903	0.753586	0.116083	6.49181	8.48114e-11	3.30185e-09	AT3G49430
105	Manes.01G042900.v7.1	96.5896	-2.36452	0.409012	-5.78105	7.42352e-09	1.77992e-07
106	Manes.01G043300.v7.1	70.9164	0.805588	0.213388	3.77523	0.000159863	0.0010468	AT5G53730
107	Manes.01G043400.v7.1	3.30116	-2.07773	0.458203	-4.53451	5.77368e-06	5.92002e-05	AT5G24460
108	Manes.01G043500.v7.1	18.8901	0.781684	0.322415	2.42446	0.015331	0.0466214	AT5G24530
109	Manes.01G043900.v7.1	92.0366	-0.684318	0.269064	-2.54333	0.0109802	0.0355857	AT3G49470
110	Manes.01G044400.v7.1	7.37087	-2.1273	0.386693	-5.50127	3.77068e-08	7.27247e-07	AT5G24580
111	Manes.01G044600.v7.1	23.4885	0.68944	0.181664	3.79513	0.000147565	0.000977094	AT5G54140
112	Manes.01G045900.v7.1	16.1603	1.55336	0.296781	5.23405	1.65839e-07	2.68991e-06	AT5G41790
113	Manes.01G046200.v7.1	4.45166	-1.19587	0.465601	-2.56843	0.0102159	0.0335218	AT4G23750
114	Manes.01G047100.v7.1	675.369	-0.983146	0.271668	-3.61892	0.00029583	0.00176032
115	Manes.01G047200.v7.1	7.62086	0.882993	0.358113	2.46568	0.0136753	0.0424037	AT4G23810
116	Manes.01G047900.v7.1	15.565	0.737327	0.200967	3.6689	0.000243594	0.00149112	AT4G11110
117	Manes.01G048600.v7.1	36.0291	0.674211	0.140185	4.80944	1.51353e-06	1.86065e-05	AT4G23730
118	Manes.01G049300.v7.1	35.8843	0.813774	0.162654	5.00311	5.64138e-07	7.92305e-06	AT4G23895
119	Manes.01G050466.v7.1	1.23487	1.42157	0.540248	2.63133	0.00850515	0.02887	AT5G41610
120	Manes.01G050700.v7.1	27.8824	-1.96426	0.344483	-5.70205	1.18377e-08	2.67053e-07	AT4G23690
121	Manes.01G051000.v7.1	30.1258	0.484862	0.17098	2.83578	0.00457134	0.0174429	AT5G60750
122	Manes.01G051400.v7.1	3.73515	2.53457	0.427698	5.92608	3.10254e-09	8.07719e-08	AT1G64110
123	Manes.01G051900.v7.1	2.86778	-1.33311	0.506907	-2.62989	0.00854126	0.0289749	AT1G64640
124	Manes.01G052100.v7.1	10.4965	-0.897516	0.26049	-3.44549	0.000570031	0.00306655	AT1G64650
125	Manes.01G052112.v7.1	41.1506	-1.16513	0.168075	-6.93219	4.14381e-12	2.25433e-10	AT5G42000
126	Manes.01G052200.v7.1	101.778	-0.363411	0.139133	-2.61198	0.00900204	0.0302925	AT5G42070
127	Manes.01G052300.v7.1	71.1643	-0.833964	0.188586	-4.4222	9.77009e-06	9.30419e-05
128	Manes.01G052500.v7.1	247.149	1.04622	0.275213	3.8015	0.000143822	0.000954445	AT5G42050
129	Manes.01G053300.v7.1	713.735	0.749731	0.221886	3.37891	0.000727751	0.00375621	AT5G42020
130	Manes.01G053600.v7.1	29.7425	0.716754	0.20945	3.42208	0.000621437	0.00329	AT4G24040
131	Manes.01G054400.v7.1	3.69602	-1.13283	0.383154	-2.95659	0.00311065	0.0127447	AT3G23740
132	Manes.01G054600.v7.1	81.8624	0.379285	0.132945	2.85295	0.00433161	0.0167413	AT3G10380
133	Manes.01G054900.v7.1	662.533	-0.981725	0.197265	-4.97668	6.46832e-07	8.91635e-06	AT1G64720
134	Manes.01G055200.v7.1	58.1936	0.557501	0.138973	4.01158	6.03149e-05	0.000451408	AT5G42110
135	Manes.01G055500.v7.1	164.868	0.586661	0.111013	5.28462	1.25966e-07	2.11869e-06	AT1G32790
136	Manes.01G055600.v7.1	182.199	0.495374	0.122145	4.05563	4.99986e-05	0.000383042	AT1G32810
137	Manes.01G056204.v7.1	225.359	-0.63468	0.228557	-2.77691	0.00548792	0.0202956	AT1G64660
138	Manes.01G057800.v7.1	32.1104	-0.558713	0.150002	-3.7247	0.000195549	0.00123834	AT4G11280
139	Manes.01G058000.v7.1	27.6153	-0.485098	0.192897	-2.5148	0.0119101	0.0378987	AT4G01370
140	Manes.01G058100.v7.1	31.4372	-1.12216	0.24136	-4.64934	3.33002e-06	3.69976e-05	AT4G23500
141	Manes.01G058300.v7.1	3.20214	-1.24581	0.466971	-2.66785	0.00763374	0.0265116	AT5G41470
142	Manes.01G058600.v7.1	11.2776	-1.23045	0.30936	-3.97741	6.96693e-05	0.00050981	AT4G23490
143	Manes.01G058900.v7.1	37.8256	0.920709	0.34016	2.70669	0.00679573	0.0241235	AT3G61460
144	Manes.01G059300.v7.1	22.6671	0.698134	0.186324	3.74689	0.000179039	0.00115111	AT5G41315
145	Manes.01G059400.v7.1	4.17049	1.27079	0.330347	3.84682	0.000119659	0.00081536	AT1G63670
146	Manes.01G059600.v7.1	487.671	-0.47377	0.123309	-3.84214	0.000121966	0.000829165	AT4G00430
147	Manes.01G059700.v7.1	118.182	-1.15725	0.140114	-8.25936	1.46453e-16	2.03871e-14	AT4G11410
148	Manes.01G059800.v7.1	368.354	-1.99413	0.392638	-5.07879	3.79845e-07	5.59367e-06	AT2G45970
149	Manes.01G060100.v7.1	54.3984	0.491213	0.122769	4.00113	6.30418e-05	0.000468557	AT4G11400
150	Manes.01G061050.v7.1	49.0032	0.538947	0.205788	2.61895	0.00882019	0.029776	AT1G63490
151	Manes.01G061600.v7.1	121.802	0.68025	0.17771	3.82787	0.000129257	0.000870235	AT4G11570
152	Manes.01G061800.v7.1	51.77	0.637881	0.147042	4.33809	1.43729e-05	0.00013047	AT5G41270
153	Manes.01G061900.v7.1	59.034	0.349657	0.10656	3.28133	0.00103318	0.00506001	AT4G11560
154	Manes.01G062500.v7.1	55.9566	-0.854362	0.324202	-2.63528	0.00840686	0.0286421	AT5G41210
155	Manes.01G062600.v7.1	162.641	-0.341974	0.123371	-2.77192	0.00557275	0.0205547	AT5G41240
156	Manes.01G062800.v7.1	17.9578	0.845876	0.28649	2.95255	0.00315162	0.0128767	AT3G48990
157	Manes.01G063000.v7.1	43.8776	0.34441	0.130975	2.62958	0.00854911	0.0289974	AT5G41190
158	Manes.01G063100.v7.1	25.392	-1.13226	0.24819	-4.56206	5.06535e-06	5.30639e-05	AT1G63430
159	Manes.01G063300.v7.1	13.1367	-0.628763	0.257045	-2.44613	0.0144401	0.0443337	AT5G23850
160	Manes.01G063500.v7.1	30.4831	-0.97743	0.235262	-4.15465	3.25785e-05	0.000266219	AT3G14260
161	Manes.01G063600.v7.1	10.9002	-0.603275	0.198497	-3.03922	0.00237192	0.0101927	AT1G63300
162	Manes.01G064200.v7.1	82.1228	-1.62547	0.275737	-5.89499	3.74703e-09	9.57596e-08	AT4G11650
163	Manes.01G064600.v7.1	43.6489	0.584784	0.143367	4.07892	4.52454e-05	0.000353261	AT4G20330
164	Manes.01G065000.v7.1	4.54518	0.867044	0.319874	2.71058	0.00671663	0.0239057	AT4G32730
165	Manes.01G065100.v7.1	42.3846	-0.719163	0.158837	-4.52768	5.96362e-06	6.09892e-05	AT1G12780
166	Manes.01G065400.v7.1	30.2276	1.25982	0.174953	7.20088	5.98233e-13	3.91083e-11	AT4G11670
167	Manes.01G065700.v7.1	52.1742	0.610952	0.15915	3.83884	0.000123618	0.000838707	AT4G18840
168	Manes.01G065900.v7.1	28.2853	0.950251	0.192013	4.94889	7.4639e-07	1.00761e-05	AT4G23050
169	Manes.01G066100.v7.1	13.3264	-0.491451	0.19855	-2.4752	0.0133162	0.0415244	AT1G63110
170	Manes.01G066900.v7.1	30.8415	-1.23938	0.176234	-7.03259	2.0273e-12	1.18459e-10	AT5G52060
171	Manes.01G067700.v7.1	2.09752	-2.27215	0.594733	-3.82045	0.000133208	0.000893526	AT4G23020
172	Manes.01G067900.v7.1	8.82841	0.796375	0.308325	2.58291	0.00979704	0.0323944	AT4G23010
173	Manes.01G068100.v7.1	21.4549	1.12725	0.218338	5.16288	2.4318e-07	3.78111e-06	AT1G12580
174	Manes.01G068400.v7.1	15.1815	-0.795313	0.279684	-2.84362	0.00446046	0.0171164	AT4G22990
175	Manes.01G069300.v7.1	190.602	-0.491824	0.125549	-3.91739	8.95124e-05	0.000634035	AT1G63000
176	Manes.01G069600.v7.1	25.8225	0.626745	0.148733	4.21388	2.51022e-05	0.000212234	AT4G11860
177	Manes.01G070200.v7.1	836.653	-1.50463	0.421457	-3.57007	0.000356892	0.00206652	AT4G22880
178	Manes.01G070300.v7.1	23.0368	0.920687	0.201803	4.56231	5.05948e-06	5.30259e-05	AT1G12550
179	Manes.01G071700.v7.1	10.3578	-1.12654	0.324926	-3.46707	0.000526171	0.00287173	AT1G12420
180	Manes.01G071800.v7.1	29.4052	1.36732	0.211019	6.47959	9.19718e-11	3.55059e-09	AT4G12080
181	Manes.01G072100.v7.1	190.692	0.404831	0.102025	3.96796	7.24898e-05	0.000527675	AT4G12110
182	Manes.01G072801.v7.1	34.4351	0.546532	0.1617	3.37993	0.000725055	0.00374413	AT1G12360
183	Manes.01G073000.v7.1	24.2986	-0.395432	0.161405	-2.44994	0.0142881	0.0439181	AT1G12330
184	Manes.01G073900.v7.1	595.629	-0.48292	0.133138	-3.62721	0.0002865	0.00171213	AT1G12310
185	Manes.01G074100.v7.1	80.7088	0.708341	0.278604	2.54247	0.0110072	0.035644	AT4G12290
186	Manes.01G074500.v7.1	469.636	0.553411	0.160652	3.44478	0.000571527	0.00307181	AT3G17880
187	Manes.01G074800.v7.1	3.02946	-2.67927	0.4758	-5.63108	1.79081e-08	3.83167e-07	AT4G25260
188	Manes.01G075100.v7.1	83.3654	2.07004	0.233182	8.87735	6.84712e-19	1.43396e-16	AT4G12400
189	Manes.01G075700.v7.1	12.1647	-1.32846	0.315216	-4.21446	2.50379e-05	0.000211766	AT1G62710
190	Manes.01G076000.v7.1	1.74134	-3.56912	0.689093	-5.17945	2.22544e-07	3.50166e-06	AT1G12260
191	Manes.01G076100.v7.1	160.99	0.883816	0.204036	4.33167	1.47982e-05	0.000133982	AT1G12250
192	Manes.01G076300.v7.1	5.27586	1.19845	0.327216	3.66255	0.000249714	0.00152267	AT2G45190
193	Manes.01G076800.v7.1	1.67636	1.11038	0.444247	2.49948	0.0124377	0.0392189	AT4G22600
194	Manes.01G077500.v7.1	8.92256	-0.613195	0.25331	-2.42073	0.0154892	0.047006	AT4G22550
195	Manes.01G078100.v7.1	1.34244	-3.29615	0.927139	-3.55518	0.000377722	0.00217066	AT4G12520
196	Manes.01G079700.v7.1	20.5117	0.887294	0.198391	4.47246	7.73244e-06	7.58343e-05	AT1G76280
197	Manes.01G079800.v7.1	137.021	0.450486	0.17872	2.52062	0.0117147	0.0374501	AT2G45140
198	Manes.01G080300.v7.1	10.4186	0.691596	0.218818	3.16059	0.00157449	0.00719171	AT2G35720
199	Manes.01G080400.v7.1	140.899	-0.651409	0.237181	-2.74647	0.00602404	0.0218582
200	Manes.01G080800.v7.1	101.346	-0.586773	0.157888	-3.7164	0.000202081	0.00127357	AT4G17300
201	Manes.01G081400.v7.1	57.0788	0.419354	0.156342	2.68228	0.00731223	0.025568	AT4G17330
202	Manes.01G081600.v7.1	2.86529	2.37449	0.503344	4.71742	2.38851e-06	2.77078e-05	AT5G47450
203	Manes.01G081900.v7.1	29.7461	-0.573089	0.194697	-2.94349	0.00324529	0.0131929	AT5G47435
204	Manes.01G082300.v7.1	22.7247	-0.891656	0.175343	-5.08522	3.67199e-07	5.43111e-06	AT4G17370
205	Manes.01G082600.v7.1	172.089	-0.694758	0.12398	-5.6038	2.09697e-08	4.42288e-07	AT4G16720
206	Manes.01G082800.v7.1	143.082	0.268234	0.0868541	3.08833	0.00201287	0.00884908	AT5G47430
207	Manes.01G082900.v7.1	1.3222	1.52679	0.587811	2.59741	0.00939305	0.031308	AT4G16745
208	Manes.01G083100.v7.1	3.23552	1.81195	0.444135	4.07972	4.50907e-05	0.000352169	AT5G14750
209	Manes.01G083350.v7.1	3.93186	-2.21137	0.493924	-4.47714	7.56497e-06	7.43459e-05	AT2G44940
210	Manes.01G083700.v7.1	63.6481	-0.731656	0.128937	-5.67453	1.3907e-08	3.08444e-07	AT4G16760
211	Manes.01G084500.v7.1	1.82811	-1.90356	0.488744	-3.89479	9.82834e-05	0.00068691	AT4G16780
212	Manes.01G085400.v7.1	3.17316	3.08928	0.736858	4.1925	2.75899e-05	0.000229415	AT4G17500
213	Manes.01G085700.v7.1	28.4397	-0.590743	0.213902	-2.76174	0.00574944	0.0210547	AT4G17510
214	Manes.01G086000.v7.1	27.4754	-0.472002	0.154685	-3.05138	0.00227794	0.00982995	AT4G16845
215	Manes.01G086700.v7.1	6.06333	-0.657166	0.26772	-2.45467	0.0141012	0.0434512	AT4G17540
216	Manes.01G086800.v7.1	107.831	-1.47222	0.34797	-4.23089	2.32766e-05	0.000198573
217	Manes.01G087300.v7.1	2.53005	-1.65605	0.430528	-3.84655	0.000119793	0.000815796	AT4G16970
218	Manes.01G087400.v7.1	208.859	-0.306246	0.121009	-2.53077	0.0113812	0.0366145	AT5G47120
219	Manes.01G087500.v7.1	65.0502	0.503637	0.164284	3.06564	0.00217202	0.00943135	AT4G17570
220	Manes.01G087700.v7.1	91.9135	0.815895	0.090461	9.01929	1.89305e-19	4.57134e-17	AT2G22740
221	Manes.01G087900.v7.1	373.512	0.263911	0.108523	2.43184	0.0150222	0.0458059	AT4G17040
222	Manes.01G088800.v7.1	20.5514	0.874152	0.174254	5.01654	5.26111e-07	7.4598e-06	AT4G17610
223	Manes.01G089000.v7.1	40.5367	0.927017	0.155575	5.95866	2.54314e-09	6.73947e-08	AT4G17050
224	Manes.01G089100.v7.1	0.794588	2.65468	0.818278	3.24423	0.00117769	0.00564514	AT5G04770
225	Manes.01G089600.v7.1	34.1682	0.455265	0.172928	2.63268	0.00847138	0.0287791	AT4G33510
226	Manes.01G089800.v7.1	60.4902	0.910934	0.183996	4.95083	7.38971e-07	1.00102e-05	AT4G17070
227	Manes.01G089900.v7.1	445.714	2.08397	0.566954	3.67573	0.000237174	0.00145861	AT4G33550
228	Manes.01G090900.v7.1	73.3643	0.490823	0.145701	3.36871	0.000755205	0.00387425	AT5G15210
229	Manes.01G091100.v7.1	2.2299	-1.70493	0.550634	-3.09629	0.00195956	0.00864039	AT5G15230
230	Manes.01G091500.v7.1	13.568	0.561092	0.208727	2.68816	0.0071847	0.0252077	AT2G36730
231	Manes.01G092100.v7.1	2.13518	-1.09994	0.45512	-2.4168	0.0156574	0.0473889	AT5G39660
232	Manes.01G092200.v7.1	6.73324	-1.62563	0.308267	-5.27345	1.33886e-07	2.236e-06
233	Manes.01G092600.v7.1	6.89584	-2.7355	0.415399	-6.58523	4.54168e-11	1.89994e-09	AT2G03090
234	Manes.01G093200.v7.1	2.69599	1.44793	0.586	2.47087	0.0134785	0.0419255	AT5G07680
235	Manes.01G093400.v7.1	82.1931	0.442541	0.121076	3.65508	0.000257102	0.00156128	AT3G01120
236	Manes.01G093550.v7.1	80.1654	-0.633949	0.225231	-2.81466	0.00488286	0.0184227	AT3G51550
237	Manes.01G094100.v7.1	3.75506	-1.07852	0.376623	-2.86366	0.00418777	0.016269	AT5G39080
238	Manes.01G094300.v7.1	44.6225	0.456523	0.105593	4.32342	1.53627e-05	0.000138025	AT3G02160
239	Manes.01G094600.v7.1	462.17	-1.92895	0.492296	-3.91827	8.91861e-05	0.000632259	AT1G69230
240	Manes.01G094950.v7.1	181.665	-0.660435	0.233424	-2.82934	0.00466442	0.0177437
241	Manes.01G095800.v7.1	29.0152	-0.406718	0.123266	-3.29952	0.000968518	0.00478996	AT3G29400
242	Manes.01G095900.v7.1	2.93674	-2.50239	0.533779	-4.68805	2.7582e-06	3.13811e-05	AT3G02110
243	Manes.01G096600.v7.1	19.0247	0.762413	0.22329	3.41446	0.000639095	0.00336692	AT3G02100
244	Manes.01G097200.v7.1	7.06094	-2.2062	0.39388	-5.60119	2.1289e-08	4.48224e-07	AT3G29370
245	Manes.01G097400.v7.1	144.734	0.449908	0.165948	2.71115	0.00670507	0.0238753	AT5G15540
246	Manes.01G097800.v7.1	1.07529	-1.87555	0.719603	-2.60637	0.00915083	0.0306778	AT5G15510
247	Manes.01G098100.v7.1	47.2905	0.320638	0.121684	2.635	0.00841374	0.0286615	AT5G61190
248	Manes.01G098800.v7.1	21.3914	-0.815899	0.262695	-3.10588	0.00189714	0.0084043	AT5G39360
249	Manes.01G099000.v7.1	32.8441	-0.474859	0.16253	-2.92167	0.0034816	0.0139671	AT5G39380
250	Manes.01G099200.v7.1	56.089	0.784177	0.164673	4.76202	1.91664e-06	2.2804e-05	AT3G29270
251	Manes.01G099300.v7.1	15.6581	-1.61227	0.282669	-5.70374	1.17205e-08	2.64914e-07	AT5G15410
252	Manes.01G099700.v7.1	143.757	0.813964	0.23058	3.53007	0.000415451	0.00235941	AT3G29240
253	Manes.01G100000.v7.1	27.2951	-1.14276	0.381691	-2.99393	0.00275405	0.0115251	AT5G15350
254	Manes.01G100400.v7.1	48.3112	-0.36272	0.134049	-2.70588	0.00681245	0.0241668	AT2G03340
255	Manes.01G101500.v7.1	613.554	-1.56271	0.308352	-5.06795	4.02133e-07	5.8599e-06
256	Manes.01G101600.v7.1	4.08061	-0.915078	0.329651	-2.7759	0.00550491	0.0203362	AT3G29060
257	Manes.01G101700.v7.1	52.5206	-1.69708	0.206907	-8.20212	2.36186e-16	3.12254e-14
258	Manes.01G101900.v7.1	11.9859	-0.891719	0.228344	-3.90515	9.41665e-05	0.000663032	AT3G51550
259	Manes.01G102300.v7.1	237.055	-1.05864	0.182016	-5.81618	6.02078e-09	1.47497e-07	AT3G29780
260	Manes.01G102700.v7.1	5.28691	-1.21939	0.411522	-2.96311	0.00304545	0.0125209	AT1G13680
261	Manes.01G102800.v7.1	39.0025	-2.81663	0.48581	-5.7978	6.71894e-09	1.62581e-07	AT3G30180
262	Manes.01G103100.v7.1	16.4674	-1.23209	0.323817	-3.80491	0.000141855	0.000942979	AT3G02310
263	Manes.01G103300.v7.1	24.3069	0.702129	0.219623	3.19696	0.00138882	0.00646341	AT3G02300
264	Manes.01G104100.v7.1	1.24853	-1.59574	0.604291	-2.64068	0.00827391	0.0282787	AT5G15740
265	Manes.01G104300.v7.1	171.464	0.509722	0.124166	4.10515	4.04055e-05	0.000320656	AT2G03890
266	Manes.01G104700.v7.1	55.4793	-0.308341	0.116145	-2.6548	0.00793546	0.0273272	AT3G30380
267	Manes.01G104800.v7.1	61.9	0.618337	0.11632	5.31581	1.06182e-07	1.81913e-06	AT5G38840
268	Manes.01G104866.v7.1	5.26912	0.843415	0.304295	2.7717	0.00557637	0.0205649	AT5G15680
269	Manes.01G104932.v7.1	52.05	-0.532667	0.167966	-3.17128	0.00151769	0.00696184	AT5G15680
270	Manes.01G105000.v7.1	153.443	0.435142	0.160707	2.70767	0.00677565	0.0240759	AT3G30390
271	Manes.01G105100.v7.1	17.8927	-0.675936	0.179555	-3.7645	0.000166884	0.00108617	AT5G11390
272	Manes.01G105600.v7.1	60.7147	-0.319149	0.130134	-2.45246	0.0141883	0.043657	AT3G02360
273	Manes.01G106200.v7.1	10.6888	-1.31124	0.264905	-4.94985	7.42716e-07	1.00436e-05	AT3G02380
274	Manes.01G106300.v7.1	5.45756	-1.3533	0.362145	-3.7369	0.000186299	0.00118867	AT5G16000
275	Manes.01G106600.v7.1	343.663	-0.871165	0.239895	-3.63144	0.000281844	0.00168856	AT3G02470
276	Manes.01G107000.v7.1	33.5733	0.392649	0.145897	2.69128	0.00711783	0.0250139	AT1G67170
277	Manes.01G107100.v7.1	1.82578	-2.08518	0.588579	-3.54274	0.000395996	0.00226217	AT1G67180
278	Manes.01G108300.v7.1	159.034	-0.918866	0.2663	-3.45049	0.000559562	0.00302123	AT5G16030
279	Manes.01G108600.v7.1	9.11993	1.33695	0.307022	4.35457	1.33328e-05	0.000122153	AT1G25520
280	Manes.01G108700.v7.1	510.356	0.490358	0.112532	4.35749	1.31563e-05	0.000120676	AT3G02520
281	Manes.01G108900.v7.1	26.5636	-0.615892	0.230587	-2.67097	0.00756321	0.0262979	AT3G02530
282	Manes.01G109100.v7.1	161.473	0.320225	0.0803287	3.98643	6.70748e-05	0.000493724	AT5G26360
283	Manes.01G110600.v7.1	1.07156	-2.547	0.826884	-3.08023	0.00206838	0.00905277	AT1G73830
284	Manes.01G110900.v7.1	39.0341	-0.46866	0.181913	-2.57628	0.009987	0.0329259	AT1G67060
285	Manes.01G111400.v7.1	53.4356	0.722508	0.200103	3.61069	0.000305387	0.00180932	AT5G38290
286	Manes.01G111700.v7.1	40.3492	-0.569784	0.113952	-5.00021	5.72669e-07	8.01906e-06	AT5G16150
287	Manes.01G112500.v7.1	2.26556	-4.50872	0.890381	-5.0638	4.10973e-07	5.98135e-06	AT3G18280
288	Manes.01G112600.v7.1	247.391	-1.01245	0.335014	-3.02212	0.00251014	0.0106801	AT3G18280
289	Manes.01G113000.v7.1	3.07701	2.61384	0.889113	2.93983	0.00328395	0.01332	AT2G01210
290	Manes.01G113800.v7.1	30.5103	-0.554633	0.186147	-2.97954	0.00288679	0.0119832	AT1G60640
291	Manes.01G113900.v7.1	17.0268	0.643345	0.158222	4.06611	4.78053e-05	0.000370073	AT5G38110
292	Manes.01G114300.v7.1	58.6692	0.305862	0.1117	2.73824	0.00617688	0.0223203	AT1G66680
293	Manes.01G114500.v7.1	47.2024	-0.915216	0.22578	-4.05357	5.04416e-05	0.000386186	AT5G64130
294	Manes.01G114600.v7.1	8.29859	-1.47123	0.34729	-4.23631	2.27219e-05	0.000194727	AT1G71090
295	Manes.01G114900.v7.1	39.627	-0.573065	0.229568	-2.49628	0.0125504	0.0395112	AT1G66520
296	Manes.01G115300.v7.1	51.9271	0.631458	0.152645	4.13679	3.52205e-05	0.000284858	AT1G66510
297	Manes.01G115700.v7.1	60.6649	-1.54485	0.21646	-7.13688	9.54721e-13	5.94565e-11	AT3G03350
298	Manes.01G115800.v7.1	89.9334	-0.989826	0.257859	-3.83863	0.000123724	0.000838947	AT1G70985
299	Manes.01G116300.v7.1	397.651	-0.648561	0.213254	-3.04126	0.00235588	0.010133	AT5G61170
300	Manes.01G117500.v7.1	9.85745	2.63999	0.643739	4.10102	4.11335e-05	0.000325669	AT4G36810
301	Manes.01G117900.v7.1	65.431	1.39862	0.199838	6.99874	2.58269e-12	1.46219e-10	AT1G66330
302	Manes.01G118000.v7.1	7.01876	-0.790102	0.325247	-2.42924	0.0151305	0.0460769	AT5G16720
303	Manes.01G118400.v7.1	28.4387	0.769429	0.244989	3.14067	0.00168561	0.00760531	AT2G01918
304	Manes.01G118600.v7.1	0.676619	-2.29498	0.800111	-2.86833	0.00412646	0.0160704	AT5G37710
305	Manes.01G118800.v7.1	25.9486	0.890229	0.225738	3.94364	8.02543e-05	0.000575695	AT5G37680
306	Manes.01G119000.v7.1	30.8008	3.5604	0.469693	7.58027	3.44842e-14	2.92498e-12	AT5G37670
307	Manes.01G119300.v7.1	135.538	-0.984132	0.29696	-3.31402	0.000919649	0.00458179	AT5G37660
308	Manes.01G120200.v7.1	2.179	-1.19442	0.470094	-2.54082	0.0110593	0.0357807	AT5G36930
309	Manes.01G120800.v7.1	18.1203	-0.605459	0.184251	-3.28606	0.001016	0.00498729	AT3G02850
310	Manes.01G121400.v7.1	222.252	-0.526854	0.215092	-2.44944	0.0143079	0.0439679	AT1G66150
311	Manes.01G121500.v7.1	18.3537	-0.631115	0.174635	-3.61391	0.000301618	0.00179026	AT1G66140
312	Manes.01G121800.v7.1	11.6029	0.804842	0.225268	3.57282	0.000353164	0.00204643	AT5G16550
313	Manes.01G122400.v7.1	637.266	-0.310036	0.0789976	-3.92462	8.68655e-05	0.000618433	AT5G17330
314	Manes.01G122800.v7.1	275.297	-0.893895	0.170176	-5.25278	1.49821e-07	2.45852e-06	AT1G65930
315	Manes.01G123000.v7.1	18.5601	-1.61925	0.234513	-6.90474	5.02967e-12	2.69903e-10	AT5G17310
316	Manes.01G123700.v7.1	25.8832	0.499796	0.170655	2.9287	0.00340384	0.0137133	AT1G06590
317	Manes.01G123800.v7.1	16.9441	-2.38685	0.283753	-8.41173	4.04005e-17	6.12871e-15	AT1G73370
318	Manes.01G124000.v7.1	6.42908	0.680332	0.237233	2.86778	0.00413359	0.0160891	AT5G17240
319	Manes.01G124200.v7.1	44.4234	-0.702502	0.204058	-3.44265	0.000576045	0.00309258	AT5G17230
320	Manes.01G124300.v7.1	4.69694	-1.17383	0.447845	-2.62107	0.00876544	0.0296165	AT1G22340
321	Manes.01G124500.v7.1	34.4634	0.72599	0.146174	4.96661	6.8132e-07	9.33609e-06	AT1G65840
322	Manes.01G125700.v7.1	17.3655	-1.1021	0.354644	-3.10762	0.00188602	0.0083699	AT5G37010
323	Manes.01G125800.v7.1	78.8728	0.548826	0.209525	2.61938	0.00880893	0.0297465	AT3G02690
324	Manes.01G126000.v7.1	19.5783	-1.62178	0.287093	-5.64898	1.61406e-08	3.54001e-07	AT1G73260
325	Manes.01G126100.v7.1	2.71681	-2.50515	0.536129	-4.67267	2.97313e-06	3.35522e-05	AT1G73260
326	Manes.01G126500.v7.1	45.3388	0.410246	0.147538	2.78061	0.00542572	0.0201064	AT3G02680
327	Manes.01G126700.v7.1	35.3614	-0.559668	0.141544	-3.95403	7.68443e-05	0.000555782	AT3G48750
328	Manes.01G127600.v7.1	44.0165	-0.469108	0.179742	-2.6099	0.00905686	0.0304058	AT2G42880
329	Manes.01G128300.v7.1	198.345	-2.29905	0.352736	-6.51776	7.13669e-11	2.83849e-09	AT2G42840
330	Manes.01G128500.v7.1	16.2631	-2.21204	0.263214	-8.40396	4.31658e-17	6.50649e-15	AT3G58780
331	Manes.01G129200.v7.1	15.0965	-0.704446	0.200174	-3.51918	0.00043289	0.00244203	AT2G30910
332	Manes.01G129500.v7.1	1.8405	1.67976	0.551984	3.04313	0.00234128	0.0100739	AT3G47570
333	Manes.01G129900.v7.1	6.78196	1.14096	0.404798	2.81859	0.00482353	0.0182375	AT4G18880
334	Manes.01G129950.v7.1	41.4453	-0.82598	0.297516	-2.77625	0.00549895	0.0203269	AT1G06470
335	Manes.01G130100.v7.1	31.8919	-0.661029	0.205406	-3.21816	0.00129016	0.00607352	AT1G29370
336	Manes.01G130400.v7.1	1.92892	-1.7934	0.53945	-3.3245	0.000885767	0.00443727	AT5G50890
337	Manes.01G130500.v7.1	5.83669	-1.97468	0.383982	-5.14263	2.70922e-07	4.16864e-06	AT1G06550
338	Manes.01G130600.v7.1	4.58595	-1.05333	0.365158	-2.88459	0.00391928	0.0154127	AT4G18260
339	Manes.01G130700.v7.1	18.7581	0.61318	0.20589	2.9782	0.0028995	0.0120275	AT2G30970
340	Manes.01G130900.v7.1	4.66889	-1.2079	0.360766	-3.34814	0.000813549	0.00412694	AT2G30860
341	Manes.01G131400.v7.1	127.852	-0.327266	0.119449	-2.73979	0.00614776	0.0222355	AT3G10260
342	Manes.01G132500.v7.1	49.2391	0.410869	0.143769	2.85785	0.00426525	0.0165157	AT1G48650
343	Manes.01G133000.v7.1	16.9887	-0.623661	0.221129	-2.82036	0.00479702	0.0181576	AT4G21470
344	Manes.01G133100.v7.1	324.611	0.26238	0.10691	2.45421	0.0141195	0.0434961	AT2G42590
345	Manes.01G133300.v7.1	6.91329	-1.91269	0.299716	-6.38169	1.75145e-10	6.22343e-09	AT1G06320
346	Manes.01G133900.v7.1	321.018	-0.500691	0.19464	-2.57239	0.0100999	0.0332239	AT3G50690
347	Manes.01G134000.v7.1	976.329	-1.00035	0.278122	-3.5968	0.00032215	0.00189455	AT3G50685
348	Manes.01G134500.v7.1	80.8819	-1.25391	0.257698	-4.86581	1.13987e-06	1.46444e-05	AT2G25737
349	Manes.01G134900.v7.1	139.807	0.756095	0.208708	3.62274	0.000291494	0.00173671	AT5G66770
350	Manes.01G135300.v7.1	38.9188	0.758058	0.117108	6.47315	9.59785e-11	3.66935e-09	AT3G50845
351	Manes.01G136400.v7.1	3.90708	-0.988885	0.313092	-3.15845	0.00158611	0.00723642	AT2G18290
352	Manes.01G136850.v7.1	44.9517	0.59441	0.125142	4.74988	2.03534e-06	2.40591e-05	AT2G18250
353	Manes.01G137500.v7.1	807.495	-0.671294	0.201384	-3.3334	0.000857912	0.00431692	AT3G53620
354	Manes.01G138100.v7.1	73.0883	-2.15758	0.325268	-6.63325	3.28368e-11	1.43373e-09	AT5G66460
355	Manes.01G139900.v7.1	24.3511	-0.492876	0.181013	-2.72288	0.00647152	0.0231762	AT4G18905
356	Manes.01G141200.v7.1	53.2857	-0.648949	0.198734	-3.26542	0.00109303	0.0053092	AT4G36360
357	Manes.01G142300.v7.1	12.3432	-3.68311	0.584912	-6.29687	3.03723e-10	1.01377e-08
358	Manes.01G142700.v7.1	35.513	0.44389	0.12917	3.43648	0.000589336	0.00315036	AT4G36210
359	Manes.01G142800.v7.1	78.6457	0.356537	0.120635	2.9555	0.00312159	0.0127763	AT3G51120
360	Manes.01G143200.v7.1	45.3628	-0.28763	0.119922	-2.39848	0.0164632	0.0492544	AT4G36195
361	Manes.01G143500.v7.1	650.867	-1.23353	0.199358	-6.18751	6.11237e-10	1.89332e-08	AT1G15380
362	Manes.01G144400.v7.1	231.674	-0.893507	0.0779099	-11.4685	1.89984e-30	2.49776e-27	AT1G19910
363	Manes.01G144500.v7.1	2.19444	-1.63751	0.486746	-3.3642	0.000767648	0.00392448	AT2G18060
364	Manes.01G144600.v7.1	3271.37	0.945365	0.204397	4.62513	3.74364e-06	4.0864e-05	AT2G18050
365	Manes.01G144700.v7.1	12.9494	-1.72245	0.515912	-3.33865	0.000841869	0.00424884	AT3G51160
366	Manes.01G144800.v7.1	553.162	-0.479329	0.115293	-4.1575	3.21755e-05	0.000263563	AT2G18040
367	Manes.01G145000.v7.1	3.56552	1.32764	0.340675	3.89708	9.7358e-05	0.000681851	AT5G45600
368	Manes.01G145300.v7.1	24.2678	0.628586	0.140007	4.48968	7.13312e-06	7.08076e-05	AT2G17975
369	Manes.01G145400.v7.1	84.502	0.523663	0.181363	2.88738	0.0038847	0.0153015	AT2G17970
370	Manes.01G145600.v7.1	77.7465	0.436849	0.123714	3.53113	0.000413796	0.0023517	AT2G17930
371	Manes.01G145700.v7.1	2.14331	-3.15605	0.641155	-4.92245	8.54667e-07	1.13373e-05	AT5G66230
372	Manes.01G146000.v7.1	20.0656	0.402634	0.162097	2.48391	0.0129948	0.0407312	AT4G36050
373	Manes.01G146100.v7.1	209.092	1.32817	0.328622	4.04164	5.30786e-05	0.000402598	AT2G17880
374	Manes.01G146900.v7.1	38.0664	-0.847174	0.185562	-4.56546	4.98403e-06	5.23512e-05	AT4G38660
375	Manes.01G147200.v7.1	4.69483	-1.52552	0.3081	-4.95139	7.3684e-07	9.987e-06	AT3G51290
376	Manes.01G147300.v7.1	4.72586	-1.45885	0.366159	-3.98418	6.77125e-05	0.000496719	AT4G35000
377	Manes.01G147500.v7.1	8.19427	2.17743	0.557956	3.90252	9.5198e-05	0.000669299	AT4G38620
378	Manes.01G147700.v7.1	8.61467	-0.829835	0.231796	-3.58003	0.000343554	0.00200104	AT2G17840
379	Manes.01G147900.v7.1	78.6101	-2.03795	0.405854	-5.0214	5.12975e-07	7.28228e-06	AT2G17850
380	Manes.01G148200.v7.1	182.78	-0.850891	0.173851	-4.89437	9.86235e-07	1.28449e-05	AT4G11150
381	Manes.01G148800.v7.1	206.164	0.554652	0.0987601	5.61616	1.95252e-08	4.14406e-07	AT1G75850
382	Manes.01G149000.v7.1	20.4861	-1.10363	0.241378	-4.57221	4.82613e-06	5.10739e-05	AT1G75900
383	Manes.01G149500.v7.1	349.63	-0.312263	0.114104	-2.73665	0.00620684	0.0224081	AT1G75950
384	Manes.01G149800.v7.1	14.2747	0.806948	0.175009	4.6109	4.00921e-06	4.34821e-05	AT4G12560
385	Manes.01G150200.v7.1	8.09525	1.57966	0.349765	4.51634	6.29189e-06	6.38771e-05	AT5G42180
386	Manes.01G150300.v7.1	11.1032	-0.597591	0.222076	-2.69093	0.00712528	0.02503	AT4G35880
387	Manes.01G150500.v7.1	5.49583	-1.42865	0.308602	-4.62943	3.66676e-06	4.00803e-05	AT1G21740
388	Manes.01G150700.v7.1	47.1631	-0.341287	0.127509	-2.67656	0.00743812	0.0259353	AT5G66060
389	Manes.01G152000.v7.1	63.037	0.4617	0.112571	4.10142	4.10617e-05	0.000325318	AT4G35760
390	Manes.01G152100.v7.1	59.3499	-0.814325	0.305789	-2.66303	0.00774406	0.0268166	AT4G35750
391	Manes.01G152400.v7.1	123.377	0.71216	0.163266	4.36197	1.28897e-05	0.000118598	AT2G17030
392	Manes.01G152500.v7.1	27.3077	0.542909	0.177389	3.06056	0.00220923	0.00957358	AT1G65770
393	Manes.01G153000.v7.1	3.09435	-1.90203	0.520454	-3.65457	0.000257618	0.00156321	AT4G35730
394	Manes.01G153600.v7.1	47.2686	-0.676436	0.126341	-5.35403	8.60155e-08	1.52248e-06	AT4G35260
395	Manes.01G153800.v7.1	67.9531	-0.358699	0.123464	-2.90528	0.00366924	0.0145913	AT4G35630
396	Manes.01G153900.v7.1	1.17938	-2.85267	0.732348	-3.89523	9.81039e-05	0.00068606	AT1G20610
397	Manes.01G154100.v7.1	20.0668	0.567061	0.187811	3.01932	0.00253342	0.0107501	AT2G17580
398	Manes.01G154500.v7.1	29.9669	-0.557443	0.197636	-2.82055	0.00479414	0.0181525	AT5G66020
399	Manes.01G154800.v7.1	40.7678	-0.711336	0.184733	-3.85061	0.000117825	0.000805178	AT4G33490
400	Manes.01G155400.v7.1	38.8457	-0.513405	0.145259	-3.53441	0.000408686	0.00232545	AT5G66005
401	Manes.01G157000.v7.1	19.2686	0.749828	0.212287	3.53214	0.000412218	0.00234329	AT5G65960
402	Manes.01G157300.v7.1	50.7762	0.623005	0.176996	3.51988	0.000431749	0.0024385	AT2G34750
403	Manes.01G157600.v7.1	122.026	-0.6402	0.143528	-4.46046	8.17847e-06	7.96803e-05	AT2G17420
404	Manes.01G157900.v7.1	48.8956	-0.330294	0.131855	-2.50497	0.0122461	0.0387523	AT2G17410
405	Manes.01G158500.v7.1	57.7881	-1.27032	0.275373	-4.6131	3.967e-06	4.30836e-05	AT4G10520
406	Manes.01G158600.v7.1	67.0206	0.453766	0.127447	3.56042	0.000370259	0.00213192	AT3G51500
407	Manes.01G158900.v7.1	16.9311	0.385606	0.155937	2.47283	0.0134048	0.0417511	AT1G78690
408	Manes.01G159200.v7.1	32.3721	-0.861307	0.273579	-3.1483	0.00164224	0.00744371	AT1G17840
409	Manes.01G159500.v7.1	3.76807	-1.76252	0.422674	-4.16993	3.04688e-05	0.000251322	AT1G17830
410	Manes.01G160100.v7.1	0.627582	-2.4159	0.917323	-2.63364	0.00844755	0.0287146	AT5G58300
411	Manes.01G160300.v7.1	7.24484	-1.8812	0.360696	-5.21549	1.83334e-07	2.93745e-06	AT1G07175
412	Manes.01G160601.v7.1	1.38765	-1.77723	0.656864	-2.70562	0.00681765	0.0241792	AT5G05580
413	Manes.01G160700.v7.1	21.1978	-1.56708	0.195209	-8.02767	9.93387e-16	1.17543e-13	AT5G05580
414	Manes.01G161000.v7.1	2.90819	-0.997364	0.405582	-2.45909	0.0139289	0.043069	AT5G58700
415	Manes.01G161100.v7.1	257.519	0.562038	0.115629	4.86072	1.1696e-06	1.49939e-05	AT5G01410
416	Manes.01G161600.v7.1	9.10487	-0.838914	0.292177	-2.87125	0.00408849	0.0159533	AT5G58730
417	Manes.01G161700.v7.1	16.935	-0.563572	0.213339	-2.64168	0.00824965	0.0282121	AT5G58740
418	Manes.01G161800.v7.1	43.3562	-1.38493	0.317702	-4.35921	1.30535e-05	0.000119872	AT3G51860
419	Manes.01G161900.v7.1	14.4243	-1.00566	0.260303	-3.86344	0.000111803	0.000768687	AT3G51860
420	Manes.01G162100.v7.1	182.905	1.64603	0.303256	5.42785	5.70372e-08	1.06115e-06	AT5G58770
421	Manes.01G162200.v7.1	19.0527	-1.3872	0.316585	-4.38176	1.17723e-05	0.000109166	AT1G64780
422	Manes.01G162300.v7.1	5.2093	-1.58039	0.354563	-4.4573	8.29998e-06	8.06649e-05	AT5G01260
423	Manes.01G162500.v7.1	8.75994	-0.850994	0.283055	-3.00647	0.00264303	0.0111116	AT1G07250
424	Manes.01G162700.v7.1	114.772	0.531495	0.109682	4.84576	1.26125e-06	1.59784e-05	AT5G58800
425	Manes.01G163500.v7.1	15.8842	-1.38109	0.251875	-5.48326	4.17566e-08	7.96268e-07	AT2G29660
426	Manes.01G164000.v7.1	21.5502	0.704521	0.167876	4.19667	2.70871e-05	0.00022579	AT1G07310
427	Manes.01G164200.v7.1	2228.18	-1.12882	0.313428	-3.60151	0.000316369	0.00186581	AT2G29630
428	Manes.01G164600.v7.1	42.9373	-0.856927	0.181012	-4.73409	2.20042e-06	2.57786e-05	AT5G26250
429	Manes.01G164700.v7.1	62.9787	0.807104	0.102258	7.89278	2.95519e-15	3.13608e-13	AT3G47000
430	Manes.01G164800.v7.1	85.9511	-0.705662	0.177879	-3.96708	7.27579e-05	0.000529266	AT5G58900
431	Manes.01G164900.v7.1	9.48545	-0.815627	0.322993	-2.52521	0.0115628	0.0370927	AT2G38080
432	Manes.01G165100.v7.1	24.1077	-0.439503	0.174444	-2.51945	0.0117538	0.037563	AT5G58930
433	Manes.01G165300.v7.1	80.6115	0.494807	0.149246	3.31539	0.00091515	0.00456514	AT3G46960
434	Manes.01G165400.v7.1	1.73341	-1.46379	0.515832	-2.83773	0.00454349	0.017359	AT5G58960
435	Manes.01G165700.v7.1	100.63	0.332682	0.116616	2.85279	0.00433371	0.0167413	AT2G29560
436	Manes.01G166600.v7.1	1.64491	-1.74007	0.648535	-2.68307	0.00729486	0.0255223	AT2G29530
437	Manes.01G166700.v7.1	0.949162	-2.81669	0.798236	-3.52865	0.000417693	0.00236873	AT5G59010
438	Manes.01G167201.v7.1	0.434095	-2.38652	0.886048	-2.69344	0.00707178	0.0248927	AT2G26975
439	Manes.01G167301.v7.1	2.28152	1.68528	0.500467	3.36742	0.000758759	0.00388868	AT5G59050
440	Manes.01G167624.v7.1	14.383	0.564665	0.215084	2.62532	0.00865667	0.0292835	AT5G59160
441	Manes.01G169200.v7.1	152.848	-0.44913	0.18365	-2.44558	0.014462	0.0443954	AT3G46780
442	Manes.01G169700.v7.1	6.11316	1.56119	0.52453	2.97637	0.00291684	0.0120846	AT3G53810
443	Manes.01G169900.v7.1	252.073	0.424408	0.134089	3.16513	0.00155016	0.00709291	AT3G46740
444	Manes.01G170000.v7.1	19	1.07914	0.192727	5.59934	2.15167e-08	4.52213e-07	AT3G46640
445	Manes.01G170300.v7.1	89.7055	0.308616	0.127418	2.42207	0.0154324	0.0468636	AT2G29190
446	Manes.01G170500.v7.1	18.6551	-2.69009	0.375989	-7.1547	8.3858e-13	5.30615e-11	AT5G59520
447	Manes.01G170600.v7.1	1.62005	-1.54436	0.621037	-2.48674	0.0128919	0.0404731	AT2G29130
448	Manes.01G171200.v7.1	61.865	-0.521162	0.203927	-2.55564	0.0105994	0.0345502	AT1G07510
449	Manes.01G171400.v7.1	6.69372	-1.1945	0.344402	-3.46833	0.000523703	0.00286156	AT5G59480
450	Manes.01G172700.v7.1	181.273	-0.864039	0.232829	-3.71105	0.000206402	0.00129631	AT2G39700
451	Manes.01G173400.v7.1	76.8348	0.524437	0.180958	2.89811	0.00375418	0.0148616	AT1G07570
452	Manes.01G173500.v7.1	357.75	-0.868673	0.128826	-6.74302	1.55132e-11	7.24101e-10	AT3G55440
453	Manes.01G173601.v7.1	58.6132	0.304823	0.117993	2.58341	0.00978285	0.0323568	AT3G46580
454	Manes.01G173700.v7.1	16.3563	-0.760151	0.271889	-2.79581	0.00517694	0.0193338	AT5G24318
455	Manes.01G174000.v7.1	7.12023	-0.894414	0.308443	-2.89977	0.00373435	0.014804	AT2G28900
456	Manes.01G174400.v7.1	4701.57	-1.22953	0.190818	-6.44344	1.16793e-10	4.34575e-09	AT5G02380
457	Manes.01G175100.v7.1	81.6854	0.409405	0.105637	3.8756	0.000106362	0.000735339	AT2G26980
458	Manes.01G175500.v7.1	8.04134	-0.675999	0.240606	-2.80957	0.00496073	0.0186461	AT5G20250
459	Manes.01G175600.v7.1	2165.2	-5.75678	0.366333	-15.7146	1.20138e-55	1.42153e-51	AT2G05100
460	Manes.01G175700.v7.1	1776.64	-5.73516	0.318198	-18.0239	1.26582e-72	2.99555e-68	AT2G05100
461	Manes.01G176200.v7.1	344.824	-0.567234	0.123436	-4.59537	4.31978e-06	4.64038e-05	AT5G12110
462	Manes.01G176500.v7.1	153.478	0.516133	0.123165	4.19059	2.78231e-05	0.000231273	AT2G26920
463	Manes.01G177000.v7.1	2.74561	1.03451	0.381508	2.71164	0.00669504	0.0238432	AT3G13610
464	Manes.01G177100.v7.1	54.604	1.04327	0.131194	7.95217	1.83271e-15	2.06528e-13	AT5G19485
465	Manes.01G177500.v7.1	239.691	0.250096	0.0976548	2.56102	0.0104365	0.0341226	AT5G12190
466	Manes.01G177600.v7.1	0.99876	-2.61944	0.685414	-3.82169	0.000132542	0.000889567
467	Manes.01G178000.v7.1	564.763	-0.950228	0.362614	-2.62049	0.00878024	0.0296581	AT5G07990
468	Manes.01G178600.v7.1	95.1699	0.286249	0.113724	2.51705	0.0118343	0.0377339	AT5G19400
469	Manes.01G180600.v7.1	3.27371	1.32161	0.50557	2.61409	0.00894651	0.0301466	AT5G66790
470	Manes.01G181200.v7.1	21.1013	0.908577	0.151258	6.00678	1.8924e-09	5.18328e-08	AT3G57090
471	Manes.01G181300.v7.1	31.1485	0.388908	0.157389	2.47099	0.0134739	0.0419223	AT5G09270
472	Manes.01G181500.v7.1	36.1055	-0.572067	0.224161	-2.55203	0.0107096	0.0348663	AT1G34470
473	Manes.01G181700.v7.1	87.2897	-0.861894	0.309125	-2.78817	0.00530068	0.0197233	AT2G13360
474	Manes.01G181800.v7.1	143.338	0.404871	0.1409	2.87346	0.00406002	0.0158653	AT2G13370
475	Manes.01G183300.v7.1	11.4416	-0.705334	0.211114	-3.34101	0.00083475	0.00422192	AT4G27880
476	Manes.01G183800.v7.1	39.9814	-1.20747	0.269252	-4.48454	7.30731e-06	7.22035e-05	AT3G49260
477	Manes.01G184300.v7.1	37.7667	1.06127	0.175672	6.04118	1.5299e-09	4.31527e-08	AT5G53020
478	Manes.01G184500.v7.1	28.8081	0.370116	0.144467	2.56193	0.0104092	0.0340499	AT1G65700
479	Manes.01G184600.v7.1	2.39375	1.70934	0.634839	2.69256	0.00709052	0.0249438	AT5G53030
480	Manes.01G185000.v7.1	14.2175	0.894297	0.192983	4.63406	3.58563e-06	3.93389e-05	AT5G53050
481	Manes.01G185100.v7.1	86.8172	0.421264	0.117493	3.58545	0.000336503	0.00196335	AT5G53060
482	Manes.01G185800.v7.1	9.30072	0.86634	0.271843	3.18691	0.001438	0.00665565	AT5G39785
483	Manes.01G186200.v7.1	66.3919	-0.588182	0.237601	-2.4755	0.0133049	0.0415111	AT1G26850
484	Manes.01G186400.v7.1	121.154	0.362367	0.11126	3.25693	0.00112626	0.00544048	AT1G14290
485	Manes.01G187000.v7.1	41.8175	-0.468388	0.192901	-2.42812	0.0151772	0.0461952	AT1G69690
486	Manes.01G187200.v7.1	5.66837	-0.677872	0.253444	-2.67465	0.00748078	0.0260687	AT1G69710
487	Manes.01G187700.v7.1	44.5724	-0.902992	0.293215	-3.07962	0.00207266	0.00906675	AT3G28857
488	Manes.01G188100.v7.1	5.84459	-0.641299	0.260463	-2.46215	0.0138107	0.0427564	AT1G14360
489	Manes.01G189800.v7.1	58.696	1.07843	0.195118	5.52703	3.25688e-08	6.45512e-07	AT1G69830
490	Manes.01G190501.v7.1	52.2313	-0.465454	0.156894	-2.96668	0.00301031	0.012398	AT2G02710
491	Manes.01G191500.v7.1	11.3158	1.27237	0.388627	3.27402	0.00106027	0.00517028	AT3G01470
492	Manes.01G191600.v7.1	11.2906	0.891952	0.257668	3.46163	0.000536915	0.00291826	AT1G27060
493	Manes.01G192000.v7.1	53.1283	0.724851	0.159813	4.53562	5.7434e-06	5.89153e-05	AT1G27090
494	Manes.01G192100.v7.1	106.704	-2.07629	0.446562	-4.6495	3.32745e-06	3.69864e-05	AT1G59730
495	Manes.01G192200.v7.1	57.4925	0.538244	0.130888	4.11224	3.91843e-05	0.000312671	AT1G10350
496	Manes.01G192500.v7.1	9.96427	-0.879342	0.324942	-2.70615	0.00680678	0.0241539	AT1G69910
497	Manes.01G192600.v7.1	6.30067	-0.77124	0.241058	-3.19939	0.00137717	0.00641298	AT1G27150
498	Manes.01G192800.v7.1	12.017	-1.41664	0.315277	-4.49333	7.01187e-06	6.97295e-05	AT1G10380
499	Manes.01G193400.v7.1	31.6554	-0.818564	0.162219	-5.04606	4.51024e-07	6.4845e-06	AT1G59640
500	Manes.01G193600.v7.1	7.59591	-0.865181	0.306511	-2.82268	0.00476246	0.0180499	AT1G69970
501	Manes.01G194000.v7.1	312.803	0.767709	0.096591	7.94803	1.89495e-15	2.1253e-13	AT1G70000
502	Manes.01G194100.v7.1	5.21329	1.2703	0.315734	4.02334	5.73782e-05	0.000432152
503	Manes.01G194300.v7.1	9.63627	-1.25623	0.394167	-3.18705	0.00143731	0.00665506	AT1G27210
504	Manes.01G194500.v7.1	166.421	-0.924812	0.138143	-6.69462	2.16239e-11	9.79522e-10	AT1G59900
505	Manes.01G194600.v7.1	26.4092	0.679612	0.148509	4.57624	4.73407e-06	5.02385e-05	AT4G19003
506	Manes.01G194700.v7.1	13.7968	-1.77074	0.309684	-5.7179	1.07851e-08	2.46361e-07	AT1G70090
507	Manes.01G194800.v7.1	4.59956	-1.92029	0.424417	-4.52454	6.05272e-06	6.17937e-05	AT1G10460
508	Manes.01G194900.v7.1	33.7152	-0.375781	0.133546	-2.81387	0.00489497	0.0184546	AT1G24160
509	Manes.01G195400.v7.1	106.069	0.277674	0.0848517	3.27246	0.00106615	0.00519417	AT1G70160
510	Manes.01G196100.v7.1	46.1846	-0.65785	0.188861	-3.48325	0.000495364	0.00274089	AT1G24120
511	Manes.01G196300.v7.1	155.519	-2.92019	0.391742	-7.45437	9.02985e-14	7.05252e-12
512	Manes.01G196800.v7.1	5.14119	-1.32478	0.295329	-4.48578	7.26478e-06	7.18733e-05	AT1G24095
513	Manes.01G196900.v7.1	23.3787	-0.681976	0.170952	-3.98929	6.62722e-05	0.000489034	AT1G70210
514	Manes.01G197000.v7.1	23.3106	1.14554	0.20011	5.72454	1.03714e-08	2.38522e-07	AT1G10522
515	Manes.01G197100.v7.1	17.858	-1.28313	0.316736	-4.0511	5.09779e-05	0.000389285	AT1G60010
516	Manes.01G197200.v7.1	19.1584	-0.889897	0.236691	-3.75975	0.000170085	0.00110367	AT1G60030
517	Manes.01G197300.v7.1	113.463	0.446408	0.102234	4.36653	1.26238e-05	0.000116378	AT1G24050
518	Manes.01G197400.v7.1	75.6401	-1.17266	0.2874	-4.08024	4.49884e-05	0.000351486	AT1G70230
519	Manes.01G197800.v7.1	21.1107	-1.55949	0.261456	-5.96463	2.45183e-09	6.53406e-08	AT3G28050
520	Manes.01G198300.v7.1	6.61956	-5.01327	0.650574	-7.70592	1.29905e-14	1.20557e-12	AT1G23965
521	Manes.01G198600.v7.1	85.8648	0.372635	0.123963	3.00601	0.002647	0.0111224	AT5G56940
522	Manes.01G198700.v7.1	22.433	-0.818406	0.267867	-3.05527	0.00224858	0.00971565	AT1G70280
523	Manes.01G198900.v7.1	3.11811	-1.54567	0.629207	-2.45653	0.0140284	0.0432776	AT1G23870
524	Manes.01G199100.v7.1	74.2419	0.351491	0.105209	3.34088	0.000835144	0.00422211	AT3G58170
525	Manes.01G199900.v7.1	104.739	-0.295435	0.10862	-2.71989	0.00653036	0.0233495	AT4G16430
526	Manes.01G201100.v7.1	17.3734	-0.581888	0.225277	-2.58299	0.00979482	0.0323916	AT1G55190
527	Manes.01G201200.v7.1	5.91802	1.97304	0.323533	6.09842	1.07121e-09	3.13739e-08	AT1G06770
528	Manes.01G201500.v7.1	4.03063	-1.01691	0.341131	-2.981	0.00287313	0.0119327	AT3G54650
529	Manes.01G202300.v7.1	5.33241	0.948675	0.306497	3.09522	0.00196665	0.00866519	AT3G54610
530	Manes.01G202400.v7.1	1.45583	-1.80189	0.713785	-2.52442	0.0115889	0.0371464	AT2G38860
531	Manes.01G202800.v7.1	11.6619	-1.16228	0.244371	-4.75623	1.97238e-06	2.34084e-05	AT2G38810
532	Manes.01G203400.v7.1	126.673	-0.870652	0.100743	-8.6423	5.50945e-18	9.72994e-16	AT3G63400
533	Manes.01G204600.v7.1	13.9508	0.715499	0.251318	2.84699	0.00441347	0.0169746	AT1G03070
534	Manes.01G205100.v7.1	118.056	0.430858	0.155891	2.76384	0.00571249	0.0209461	AT3G63250
535	Manes.01G206200.v7.1	155.662	0.410043	0.116822	3.50998	0.000448141	0.00251548	AT2G30050
536	Manes.01G206500.v7.1	7.59143	1.23516	0.271888	4.54291	5.5484e-06	5.71061e-05	AT2G32100
537	Manes.01G207000.v7.1	28.588	0.421849	0.172706	2.44258	0.0145827	0.0446962	AT4G02730
538	Manes.01G207400.v7.1	1.02546	-3.64195	1.01019	-3.6052	0.000311914	0.00184214	AT3G63200
539	Manes.01G207700.v7.1	1.16814	-1.5574	0.62931	-2.47477	0.0133321	0.041563	AT4G02800
540	Manes.01G207800.v7.1	33.3514	0.55143	0.153586	3.59036	0.000330227	0.0019334
541	Manes.01G207900.v7.1	1.48031	-2.53843	0.691295	-3.67199	0.000240671	0.00147666	AT4G02810
542	Manes.01G208001.v7.1	15.1634	0.578707	0.22233	2.60291	0.0092435	0.0309315	AT3G63150
543	Manes.01G208300.v7.1	41.4414	0.732765	0.16329	4.48751	7.20603e-06	7.13816e-05	AT1G03180
544	Manes.01G208800.v7.1	184.778	-0.913584	0.284235	-3.21419	0.00130813	0.00614469	AT3G52420
545	Manes.01G208900.v7.1	25.1921	-0.386473	0.148444	-2.60349	0.00922804	0.0308928	AT4G02840
546	Manes.01G209100.v7.1	1.67806	-3.46213	0.696874	-4.96809	6.76142e-07	9.28126e-06	AT3G63110
547	Manes.01G210000.v7.1	81.0941	0.900778	0.161903	5.5637	2.6412e-08	5.38828e-07	AT2G48120
548	Manes.01G210300.v7.1	131.486	0.34237	0.109914	3.1149	0.00184007	0.00819446	AT1G03330
549	Manes.01G210400.v7.1	55.0313	-0.541434	0.211271	-2.56275	0.0103848	0.0339902	AT3G06190
550	Manes.01G211300.v7.1	29.463	0.553264	0.182523	3.0312	0.00243587	0.0104278	AT4G02980
551	Manes.01G212100.v7.1	16.3106	-1.16296	0.370163	-3.14175	0.00167939	0.00758304	AT1G03440
552	Manes.01G212300.v7.1	54.5274	1.38585	0.460208	3.01136	0.00260078	0.0109828	AT3G63010
553	Manes.01G212600.v7.1	17.8819	-2.51698	0.553584	-4.5467	5.44925e-06	5.62637e-05	AT4G03100
554	Manes.01G213400.v7.1	6.4825	-0.694873	0.276013	-2.51753	0.011818	0.0377018	AT4G03140
555	Manes.01G213800.v7.1	38.6771	1.11223	0.378287	2.94017	0.00328028	0.0133107	AT1G48910
556	Manes.01G213900.v7.1	2.74671	-1.35442	0.394531	-3.43299	0.000596967	0.00318324	AT2G47920
557	Manes.01G214000.v7.1	16.7791	-1.17817	0.364185	-3.23508	0.00121608	0.0057823	AT3G05030
558	Manes.01G214700.v7.1	63.0132	1.67128	0.414254	4.03444	5.47316e-05	0.000414074	AT2G30540
559	Manes.01G214800.v7.1	0.714896	2.088	0.795341	2.62529	0.00865746	0.0292835	AT3G62950
560	Manes.01G215000.v7.1	9.64824	-2.85069	0.724229	-3.93616	8.27946e-05	0.00059266	AT3G62930
561	Manes.01G215100.v7.1	1.26477	-2.83749	1.02306	-2.77352	0.00554534	0.0204664	AT3G62930
562	Manes.01G216400.v7.1	39.8027	-1.56017	0.243473	-6.408	1.47445e-10	5.33529e-09	AT5G27690
563	Manes.01G216800.v7.1	32.5971	1.2423	0.150494	8.25483	1.52124e-16	2.10528e-14	AT2G47750
564	Manes.01G217100.v7.1	141.701	-0.681753	0.239315	-2.84877	0.00438882	0.0169073	AT4G15802
565	Manes.01G217300.v7.1	295.427	0.23241	0.0829238	2.8027	0.0050677	0.0189878	AT4G02480
566	Manes.01G217600.v7.1	32.1884	-0.38895	0.115487	-3.36792	0.000757367	0.00388282	AT5G27720
567	Manes.01G217700.v7.1	21.1718	-1.04962	0.235271	-4.4613	8.14644e-06	7.9401e-05	AT2G47790
568	Manes.01G217800.v7.1	655.433	0.393468	0.134187	2.93225	0.00336519	0.0135871	AT4G02450
569	Manes.01G218200.v7.1	187.799	0.538836	0.18244	2.9535	0.00314196	0.0128463	AT1G02850
570	Manes.01G218500.v7.1	46.786	0.545603	0.222796	2.44889	0.0143298	0.044018	AT2G47680
571	Manes.01G218700.v7.1	65.1804	-0.556169	0.19998	-2.78113	0.00541698	0.0200823	AT3G62810
572	Manes.01G219700.v7.1	71.9908	-0.635841	0.154661	-4.11118	3.93645e-05	0.000313791	AT2G47590
573	Manes.01G219900.v7.1	137.703	0.355267	0.131972	2.69198	0.00710292	0.024977	AT4G02400
574	Manes.01G220000.v7.1	41.1537	1.28092	0.315079	4.06539	4.7953e-05	0.000370731	AT4G02390
575	Manes.01G221700.v7.1	7.53893	-1.15117	0.371389	-3.09963	0.00193764	0.00856424	AT4G02320
576	Manes.01G221800.v7.1	29.5893	-2.05874	0.373862	-5.50668	3.65655e-08	7.08121e-07	AT4G02290
577	Manes.01G221900.v7.1	67.128	1.32999	0.225741	5.89166	3.82342e-09	9.69789e-08	AT4G02280
578	Manes.01G222200.v7.1	57.7599	1.12772	0.23752	4.74789	2.05551e-06	2.42733e-05
579	Manes.01G223400.v7.1	9.11468	-1.80076	0.276731	-6.50726	7.6534e-11	3.02367e-09	AT2G47500
580	Manes.01G223600.v7.1	64.402	-0.40788	0.150013	-2.71897	0.00654854	0.0234025	AT2G19570
581	Manes.01G224000.v7.1	24.7075	-0.870738	0.204361	-4.26079	2.0371e-05	0.000176975	AT3G62660
582	Manes.01G224200.v7.1	7.04915	-1.50612	0.326431	-4.61392	3.95145e-06	4.29936e-05	AT2G30620
583	Manes.01G225300.v7.1	5.39475	-3.24113	0.509297	-6.36393	1.96656e-10	6.89462e-09	AT1G67030
584	Manes.01G225400.v7.1	10.2719	-0.895167	0.236747	-3.78111	0.000156129	0.00102576	AT3G62640
585	Manes.01G226300.v7.1	75.8981	0.48748	0.170847	2.8533	0.00432672	0.0167284	AT3G62600
586	Manes.01G226600.v7.1	12.0286	1.27751	0.382761	3.33763	0.000844969	0.00426267	AT4G02110
587	Manes.01G226700.v7.1	14.6097	-1.74856	0.265133	-6.59503	4.25182e-11	1.79999e-09	AT4G02100
588	Manes.01G227700.v7.1	27.3423	0.441853	0.175673	2.5152	0.0118964	0.0378603	AT4G02030
589	Manes.01G228300.v7.1	12.8816	0.973684	0.214789	4.53321	5.8095e-06	5.95418e-05	AT4G02020
590	Manes.01G228600.v7.1	462.889	0.497615	0.12978	3.83428	0.000125933	0.000851242	AT1G02560
591	Manes.01G229300.v7.1	42.2112	-1.21382	0.251366	-4.82888	1.37305e-06	1.71495e-05	AT3G62370
592	Manes.01G229400.v7.1	249.954	-0.925022	0.249192	-3.71209	0.000205552	0.00129234	AT2G31400
593	Manes.01G230000.v7.1	4.62578	2.09052	0.541617	3.85978	0.000113491	0.00077871	AT2G47260
594	Manes.01G230100.v7.1	98.2096	0.544583	0.18402	2.95937	0.00308269	0.0126499	AT4G16280
595	Manes.01G230200.v7.1	97.3765	0.345917	0.0949981	3.6413	0.000271263	0.00163469	AT3G62330
596	Manes.01G230600.v7.1	23.9128	-1.16618	0.284908	-4.09319	4.25471e-05	0.000335402	AT2G47240
597	Manes.01G231800.v7.1	179.339	1.44633	0.256412	5.64067	1.69388e-08	3.66413e-07	AT4G01900
598	Manes.01G232100.v7.1	24.6334	1.19771	0.443305	2.70177	0.00689706	0.0244047	AT1G02450
599	Manes.01G232300.v7.1	3.29564	-1.04302	0.380813	-2.73893	0.0061639	0.0222768
600	Manes.01G232900.v7.1	205.587	-0.4656	0.184027	-2.53006	0.0114042	0.0366785	AT2G47110
601	Manes.01G233000.v7.1	35.3946	1.66024	0.360287	4.60811	4.06355e-06	4.39707e-05	AT4G01870
602	Manes.01G233400.v7.1	148.069	-0.433727	0.120167	-3.60937	0.000306943	0.00181777	AT3G60030
603	Manes.01G233600.v7.1	92.339	0.413128	0.120424	3.43061	0.000602232	0.00320473	AT3G62200
604	Manes.01G234000.v7.1	16.0734	0.860358	0.297963	2.88746	0.00388363	0.0152998	AT1G75250
605	Manes.01G234400.v7.1	18.0742	-0.990663	0.207946	-4.76404	1.89756e-06	2.26112e-05	AT1G02520
606	Manes.01G234500.v7.1	3.6816	1.98499	0.53376	3.71889	0.0002001	0.0012631	AT1G02520
607	Manes.01G235200.v7.1	7.79716	-1.35029	0.319873	-4.22134	2.42856e-05	0.000205919	AT3G62110
608	Manes.01G235500.v7.1	12.4799	1.19282	0.282509	4.22224	2.41888e-05	0.000205171	AT3G62100
609	Manes.01G236000.v7.1	11.6976	-1.63417	0.309148	-5.28604	1.24991e-07	2.10678e-06	AT3G62060
610	Manes.01G236400.v7.1	33.9562	0.568219	0.15213	3.7351	0.00018764	0.00119465	AT2G46920
611	Manes.01G236500.v7.1	10.0902	-2.67615	0.512592	-5.22081	1.78142e-07	2.86395e-06	AT3G62020
612	Manes.01G236700.v7.1	2.48588	-2.04419	0.469412	-4.3548	1.33188e-05	0.000122072	AT1G27680
613	Manes.01G236800.v7.1	73.5215	0.458191	0.106591	4.29859	1.71888e-05	0.000152292	AT3G62010
614	Manes.01G237200.v7.1	27.8295	-0.913023	0.281803	-3.23993	0.0011956	0.00571017	AT3G62000
615	Manes.01G237600.v7.1	14.7391	-2.47653	0.450662	-5.49531	3.90015e-08	7.49774e-07	AT2G46890
616	Manes.01G237700.v7.1	235.219	0.671832	0.252986	2.65561	0.00791647	0.0272817	AT5G63140
617	Manes.01G238050.v7.1	1.31574	1.44011	0.522361	2.75692	0.00583485	0.0213023
618	Manes.01G239000.v7.1	15.7481	-2.54885	0.30983	-8.22661	1.92586e-16	2.57489e-14	AT1G01060
619	Manes.01G239100.v7.1	81.0377	-1.245	0.315914	-3.94095	8.11605e-05	0.000581667	AT2G46820
620	Manes.01G239300.v7.1	10.238	-3.19746	0.601795	-5.3132	1.07716e-07	1.84051e-06	AT3G58810
621	Manes.01G239400.v7.1	78.977	-0.963676	0.272252	-3.53964	0.000400672	0.00228535	AT4G01410
622	Manes.01G239500.v7.1	291.205	-1.6814	0.200135	-8.40136	4.41349e-17	6.56889e-15	AT2G46790
623	Manes.01G239800.v7.1	53.312	-0.424349	0.12305	-3.4486	0.000563498	0.00303693	AT4G01400
624	Manes.01G240000.v7.1	8.76077	0.775692	0.257139	3.01662	0.00255608	0.0108269	AT4G00800
625	Manes.01G240001.v7.1	7.62261	0.727331	0.274337	2.65123	0.00801983	0.0275555	AT4G00800
626	Manes.01G240900.v7.1	146.005	-0.258678	0.103044	-2.51036	0.0120608	0.0382907	AT4G00830
627	Manes.01G242000.v7.1	97.9844	-0.453495	0.154263	-2.93976	0.00328468	0.01332	AT2G46690
628	Manes.01G242300.v7.1	25.4222	0.746144	0.283877	2.62841	0.00857848	0.0290845	AT2G46680
629	Manes.01G243200.v7.1	218.295	0.496086	0.200184	2.47815	0.0132067	0.0412699	AT3G61860
630	Manes.01G243300.v7.1	3.41436	-1.37337	0.401034	-3.42458	0.000615752	0.00326283	AT2G46600
631	Manes.01G243400.v7.1	0.78007	-2.98599	0.862143	-3.46345	0.000533293	0.00290391	AT4G27745
632	Manes.01G243500.v7.1	41.4793	0.390302	0.147472	2.64662	0.00813009	0.0278637	AT4G07950
633	Manes.01G244100.v7.1	1.17295	-1.48994	0.607031	-2.45448	0.014109	0.0434694	AT5G24320
634	Manes.01G244500.v7.1	22.1583	-0.529864	0.181132	-2.9253	0.00344126	0.0138319	AT2G46560
635	Manes.01G245000.v7.1	34.5425	0.893284	0.147197	6.06861	1.2902e-09	3.69643e-08	AT2G46530
636	Manes.01G245800.v7.1	1687.33	-1.15708	0.22633	-5.11237	3.18148e-07	4.79859e-06	AT1G01300
637	Manes.01G246400.v7.1	145.133	-0.783893	0.284009	-2.7601	0.00577832	0.0211286	AT3G61770
638	Manes.01G246900.v7.1	24.0526	-0.746054	0.209962	-3.55328	0.000380464	0.00218377	AT5G53130
639	Manes.01G247500.v7.1	229.104	-1.20752	0.127001	-9.50795	1.94454e-21	6.05493e-19	AT3G25480
640	Manes.01G247900.v7.1	184.236	-0.233532	0.0974236	-2.39708	0.0165264	0.0494033
641	Manes.01G248000.v7.1	2.06287	-1.52539	0.615926	-2.47659	0.0132646	0.0414288	AT1G01430
642	Manes.01G248100.v7.1	14.7296	-0.757986	0.192973	-3.92795	8.56742e-05	0.00061087	AT3G61670
643	Manes.01G248400.v7.1	40.3655	0.729112	0.199596	3.65294	0.000259252	0.00157232	AT2G46370
644	Manes.01G248433.v7.1	18.065	0.56525	0.219593	2.57408	0.0100506	0.0331124	AT4G01100
645	Manes.01G248900.v7.1	30.0519	-4.17287	0.445829	-9.3598	7.98841e-21	2.30543e-18	AT5G41761
646	Manes.01G249100.v7.1	48.3133	-2.86966	0.40176	-7.14273	9.14962e-13	5.7282e-11	AT3G61640
647	Manes.01G249600.v7.1	1.07358	-2.44914	0.742325	-3.29928	0.000969332	0.00479199	AT3G61630
648	Manes.01G249900.v7.1	83.0403	0.972787	0.141857	6.85752	7.00676e-12	3.5736e-10	AT2G46270
649	Manes.01G250000.v7.1	6.50813	-2.00046	0.409266	-4.88793	1.01902e-06	1.32501e-05	AT4G01130
650	Manes.01G250100.v7.1	2263.08	-0.994829	0.242992	-4.09409	4.23829e-05	0.000334442	AT4G01150
651	Manes.01G250600.v7.1	61.2825	-0.776501	0.181675	-4.27412	1.91894e-05	0.000168139	AT3G61590
652	Manes.01G251200.v7.1	137.01	-0.494652	0.170186	-2.90654	0.00365447	0.0145448	AT2G46225
653	Manes.01G251300.v7.1	185.729	-0.385483	0.152968	-2.52002	0.011735	0.0375078	AT2G46220
654	Manes.01G251400.v7.1	10.9344	-1.96279	0.329879	-5.95004	2.68085e-09	7.04132e-08	AT2G46210
655	Manes.01G251700.v7.1	373.503	-0.53477	0.131165	-4.07707	4.56068e-05	0.00035573	AT2G46170
656	Manes.01G252100.v7.1	17.2754	-0.97274	0.267906	-3.6309	0.000282429	0.00169079	AT1G01470
657	Manes.01G252400.v7.1	7.99828	-0.623811	0.25621	-2.43477	0.0149014	0.0454963	AT4G01250
658	Manes.01G252800.v7.1	25.9666	1.17143	0.23664	4.95026	7.41156e-07	1.00283e-05	AT1G01490
659	Manes.01G253500.v7.1	18.6061	-1.24773	0.264547	-4.7165	2.3994e-06	2.78206e-05	AT1G01540
660	Manes.01G254000.v7.1	16.5097	-0.573337	0.194243	-2.95164	0.00316086	0.0129035	AT4G00290
661	Manes.01G254700.v7.1	17.1051	-1.06908	0.327336	-3.26601	0.00109076	0.00530147	AT4G00310
662	Manes.01G255200.v7.1	170.727	-0.509132	0.150793	-3.37636	0.000734523	0.00378868	AT1G63800
663	Manes.01G255300.v7.1	193.155	0.471782	0.112655	4.18783	2.81635e-05	0.000233856	AT2G46020
664	Manes.01G255600.v7.1	62.7649	-0.411609	0.145712	-2.82482	0.00473069	0.0179583	AT2G45990
665	Manes.01G255900.v7.1	580.405	-0.693724	0.194702	-3.56301	0.000366632	0.0021164	AT4G00400
666	Manes.01G256200.v7.1	67.8699	0.537337	0.219385	2.44928	0.014314	0.0439809	AT2G45910
667	Manes.01G256801.v7.1	34.4825	0.562249	0.20013	2.80942	0.00496315	0.0186522	AT4G00450
668	Manes.01G257200.v7.1	31.7303	-1.24985	0.182087	-6.86402	6.69475e-12	3.43669e-10	AT5G41315
669	Manes.01G257600.v7.1	199.683	0.388166	0.0944195	4.11108	3.93813e-05	0.000313791	AT3G53740
670	Manes.01G258700.v7.1	96.2344	0.332878	0.127983	2.60095	0.00929654	0.0310691	AT2G45860
671	Manes.01G259100.v7.1	214.119	0.321046	0.132453	2.42385	0.015357	0.0466764	AT4G11610
672	Manes.01G259500.v7.1	68.5231	-0.779954	0.148623	-5.24787	1.53865e-07	2.51465e-06	AT2G45820
673	Manes.01G259701.v7.1	2.68592	-1.82599	0.561693	-3.25087	0.00115051	0.00554068
674	Manes.01G259800.v7.1	7.99796	0.664394	0.250855	2.64852	0.00808454	0.0277387	AT1G01770
675	Manes.01G259900.v7.1	15.9359	-0.614987	0.197166	-3.11913	0.00181389	0.00810071	AT2G45790
676	Manes.01G260200.v7.1	114.06	-0.52902	0.0769592	-6.87404	6.24094e-12	3.25189e-10	AT4G00585
677	Manes.01G260700.v7.1	4.1061	1.80259	0.634908	2.83914	0.00452356	0.0172996	AT2G45760
678	Manes.01G261000.v7.1	98.429	-0.487773	0.158794	-3.07174	0.00212815	0.00926466	AT4G00720
679	Manes.01G261400.v7.1	24.6907	-0.754451	0.188857	-3.99482	6.47436e-05	0.000479099	AT4G00740
680	Manes.01G261500.v7.1	35.394	-1.52157	0.257559	-5.90765	3.47029e-09	8.96554e-08	AT4G00752
681	Manes.01G261600.v7.1	3.77365	-1.24492	0.394919	-3.15234	0.00161969	0.00736408	AT4G00750
682	Manes.01G262600.v7.1	1.79393	1.37912	0.521324	2.64542	0.00815892	0.0279422	AT4G16110
683	Manes.01G262800.v7.1	4.04644	-1.51322	0.352192	-4.29658	1.73454e-05	0.000153507	AT4G00770
684	Manes.01G263100.v7.1	200.347	0.335263	0.114103	2.93825	0.00330075	0.0133731	AT3G61113
685	Manes.01G263300.v7.1	679.478	0.398315	0.145971	2.72873	0.00635782	0.0228416	AT2G45680
686	Manes.01G263400.v7.1	11.7299	0.863369	0.235474	3.66652	0.000245875	0.0015043	AT2G45670
687	Manes.01G264400.v7.1	4.21417	-2.10594	0.352007	-5.98267	2.19507e-09	5.92319e-08	AT3G61050
688	Manes.01G264500.v7.1	55.151	-0.612369	0.195379	-3.13426	0.00172286	0.00774977	AT1G08500
689	Manes.01G264800.v7.1	15.9238	0.534245	0.194188	2.75118	0.00593809	0.0216093	AT1G01930
690	Manes.01G265500.v7.1	12.4465	0.824726	0.189977	4.3412	1.41709e-05	0.000128785	AT4G12080
691	Manes.01G265700.v7.1	28.2097	0.526259	0.136907	3.84392	0.000121086	0.000823658	AT1G12390
692	Manes.01G266000.v7.1	34.4483	0.371396	0.148762	2.49657	0.0125402	0.0394894	AT2G02390
693	Manes.01G266200.v7.1	38.2794	0.624209	0.190733	3.27269	0.00106529	0.00519261	AT2G45400
694	Manes.01G266600.v7.1	8.84029	0.917289	0.257722	3.55921	0.00037197	0.00214073	AT2G45320
695	Manes.01G266700.v7.1	15.497	-0.906042	0.182058	-4.97666	6.4692e-07	8.91635e-06	AT4G00110
696	Manes.01G266800.v7.1	41.3273	-0.550717	0.197116	-2.79388	0.00520802	0.0194397	AT2G45300
697	Manes.01G266900.v7.1	18.9882	0.561566	0.197427	2.84442	0.00444925	0.0170817	AT2G45270
698	Manes.01G267100.v7.1	169.342	-1.9136	0.170236	-11.2408	2.56904e-29	3.03981e-26	AT2G46630
699	Manes.01G267200.v7.1	4.90376	-2.46314	0.507829	-4.85034	1.23249e-06	1.56559e-05	AT2G04160
700	Manes.01G267800.v7.1	0.823954	-2.15823	0.827965	-2.60667	0.00914284	0.0306553	AT3G60720
701	Manes.01G268000.v7.1	52.8791	-0.460375	0.132186	-3.48277	0.000496246	0.00274513	AT2G45200
702	Manes.01G268200.v7.1	5.30864	1.05507	0.296763	3.55526	0.0003776	0.00217049	AT3G60680
703	Manes.01G268500.v7.1	11.272	0.660432	0.228252	2.89344	0.00381052	0.0150645	AT4G00170
704	Manes.01G268700.v7.1	358.389	-1.11401	0.36456	-3.05577	0.00224483	0.00970124	AT4G00165
705	Manes.01G268900.v7.1	270.871	-0.516978	0.128132	-4.03471	5.4669e-05	0.000413732	AT4G16520
706	Manes.01G269100.v7.1	20.7357	-2.79852	0.474673	-5.89567	3.73157e-09	9.5571e-08	AT2G45130
707	Manes.01G270400.v7.1	129.265	-0.646338	0.200912	-3.21701	0.00129532	0.00609661	AT4G00030
708	Manes.01G270700.v7.1	3.59733	-1.58023	0.478301	-3.30384	0.000953716	0.0047306	AT1G02065
709	Manes.01G271200.v7.1	26.0389	0.359987	0.143686	2.50538	0.012232	0.0387198	AT2G44950
710	Manes.01G272100.v7.1	5.44511	1.04779	0.331056	3.16501	0.0015508	0.00709447	AT3G60390
711	Manes.01G272300.v7.1	27.9863	0.464412	0.173837	2.67153	0.00755058	0.0262617	AT3G60380
712	Manes.01G272400.v7.1	57.1553	-0.438914	0.149901	-2.92803	0.00341112	0.0137356	AT3G60370
713	Manes.01G273500.v7.1	11.2208	-1.49848	0.271236	-5.52465	3.30142e-08	6.50525e-07	AT2G44740
714	Manes.01G274200.v7.1	153.919	-0.422201	0.129982	-3.24814	0.0011616	0.00558272	AT4G17520
715	Manes.01G274300.v7.1	40.773	0.62456	0.170067	3.67244	0.000240246	0.00147443	AT1G02130
716	Manes.01G274600.v7.1	16.089	0.641129	0.193356	3.31579	0.000913835	0.00456243	AT1G02120
717	Manes.01G274800.v7.1	83.4069	-0.459313	0.188489	-2.43682	0.0148172	0.0452859	AT5G01110
718	Manes.01G274900.v7.1	2.24389	-1.872	0.584104	-3.20491	0.00135105	0.0063087	AT1G02205
719	Manes.01G275100.v7.1	31.6411	-0.797755	0.2639	-3.02294	0.00250328	0.0106566	AT3G60190
720	Manes.02G000100.v7.1	1.12609	-1.72692	0.641907	-2.6903	0.00713882	0.0250663	AT2G18196
721	Manes.02G000300.v7.1	4.22061	1.21599	0.382591	3.1783	0.00148142	0.00682348	AT1G61570
722	Manes.02G000500.v7.1	7.72621	-1.10464	0.358696	-3.07961	0.00207273	0.00906675	AT5G54160
723	Manes.02G000600.v7.1	30.1436	-0.478078	0.182692	-2.61685	0.00887446	0.0299336	AT3G61940
724	Manes.02G000800.v7.1	6.21672	-0.849309	0.34046	-2.49459	0.0126101	0.0396939	AT1G32930
725	Manes.02G001100.v7.1	25.1601	0.619685	0.1901	3.25978	0.00111499	0.00539487	AT4G10590
726	Manes.02G001700.v7.1	48.3612	-0.862088	0.185486	-4.64773	3.35601e-06	3.7207e-05	AT1G64690
727	Manes.02G002100.v7.1	42.7595	-0.622447	0.207113	-3.00535	0.00265277	0.0111427	AT1G64680
728	Manes.02G002300.v7.1	25.895	-0.417156	0.171712	-2.42939	0.0151241	0.0460632	AT1G32640
729	Manes.02G002900.v7.1	14.1216	-3.92425	0.9787	-4.00965	6.08082e-05	0.000454669	AT1G64660
730	Manes.02G003000.v7.1	56.4713	-0.495375	0.144399	-3.4306	0.000602251	0.00320473	AT3G50790
731	Manes.02G004200.v7.1	9.0884	-0.706319	0.260557	-2.71081	0.00671192	0.0238925	AT4G27745
732	Manes.02G004900.v7.1	132.411	-1.03106	0.1718	-6.00151	1.95486e-09	5.33583e-08	AT5G42000
733	Manes.02G005000.v7.1	51.4635	-0.423404	0.130068	-3.25526	0.00113289	0.00547026	AT4G24060
734	Manes.02G006000.v7.1	501.811	0.668575	0.229992	2.90695	0.00364975	0.0145284	AT5G42020
735	Manes.02G006200.v7.1	2.0293	2.26767	0.584719	3.87823	0.000105221	0.000728939	AT4G17090
736	Manes.02G006500.v7.1	80.1026	-0.387507	0.103433	-3.74645	0.000179353	0.00115211	AT4G10840
737	Manes.02G006600.v7.1	2.45869	-1.40004	0.475734	-2.94289	0.00325161	0.0132079	AT4G10850
738	Manes.02G006800.v7.1	9.92597	-0.559929	0.224991	-2.48867	0.0128222	0.040265	AT3G49290
739	Manes.02G007100.v7.1	1.67079	-2.15533	0.559931	-3.84928	0.000118465	0.000808853	AT4G24015
740	Manes.02G007400.v7.1	2.93108	-1.32779	0.468452	-2.83442	0.00459097	0.0175008	AT4G23990
741	Manes.02G007900.v7.1	17.3879	-0.888876	0.277482	-3.20336	0.00135832	0.00633268	AT1G64500
742	Manes.02G008400.v7.1	129.104	0.681372	0.198786	3.42767	0.000608779	0.00323239	AT4G10925
743	Manes.02G008900.v7.1	12.272	-0.543577	0.223449	-2.43266	0.0149883	0.0457084	AT2G46500
744	Manes.02G009700.v7.1	6.51451	-1.22039	0.336107	-3.63096	0.000282373	0.00169079	AT4G23885
745	Manes.02G009800.v7.1	9.25883	-1.19689	0.398029	-3.00703	0.00263811	0.0110988	AT4G23880
746	Manes.02G010900.v7.1	29.6091	-0.514294	0.178106	-2.88757	0.00388228	0.015297	AT4G23820
747	Manes.02G011400.v7.1	139.54	-1.86889	0.284095	-6.57842	4.75476e-11	1.97753e-09
748	Manes.02G011800.v7.1	104.46	-0.617049	0.183985	-3.3538	0.000797092	0.00405922	AT1G64350
749	Manes.02G012100.v7.1	15.7956	-1.79531	0.260302	-6.89702	5.31035e-12	2.81834e-10	AT4G11080
750	Manes.02G012200.v7.1	7.48462	-1.60125	0.375069	-4.2692	1.96173e-05	0.000171434	AT4G11090
751	Manes.02G012700.v7.1	37.3767	0.764243	0.152858	4.9997	5.74187e-07	8.03556e-06	AT5G41770
752	Manes.02G013000.v7.1	2.90915	2.92047	0.730524	3.99778	6.394e-05	0.000474339	AT3G61610
753	Manes.02G013200.v7.1	2.39899	-1.56176	0.525423	-2.97238	0.00295501	0.0122085	AT4G23750
754	Manes.02G013400.v7.1	8.07229	2.4266	0.484842	5.00494	5.58793e-07	7.86665e-06	AT5G41761
755	Manes.02G014000.v7.1	12.7883	-0.888289	0.264015	-3.36453	0.000766729	0.00392062
756	Manes.02G014200.v7.1	69.7849	0.33427	0.09884	3.38194	0.000719768	0.00372232	AT5G41620
757	Manes.02G014750.v7.1	111.17	-0.593042	0.197734	-2.99919	0.00270702	0.0113484	AT1G64150
758	Manes.02G014900.v7.1	358.934	0.49302	0.156016	3.16006	0.00157736	0.00720204	AT1G64140
759	Manes.02G015500.v7.1	419.543	-0.187363	0.0692743	-2.70466	0.00683741	0.0242444	AT4G23630
760	Manes.02G016500.v7.1	69.8287	0.448852	0.165705	2.70874	0.006754	0.024017	AT4G11240
761	Manes.02G017615.v7.1	27.1618	0.435949	0.161612	2.69749	0.00698636	0.0246617	AT5G41560
762	Manes.02G017620.v7.1	5.2496	1.00415	0.308774	3.25205	0.00114578	0.00552236
763	Manes.02G017625.v7.1	56.4202	0.768629	0.170165	4.51696	6.27328e-06	6.37429e-05	AT4G23940
764	Manes.02G018100.v7.1	16.147	-1.14632	0.175524	-6.53081	6.54158e-11	2.62384e-09	AT3G61490
765	Manes.02G018200.v7.1	21.4654	-0.587755	0.167836	-3.50196	0.000461853	0.00258108	AT1G69230
766	Manes.02G018400.v7.1	55.1734	1.77085	0.233427	7.58631	3.29145e-14	2.82218e-12	AT4G23493
767	Manes.02G018500.v7.1	1.31423	-1.78582	0.591697	-3.01813	0.00254337	0.0107788	AT4G13650
768	Manes.02G018600.v7.1	9.77552	-0.687645	0.265595	-2.58907	0.00962342	0.0319274	AT4G23490
769	Manes.02G018700.v7.1	203.458	0.353791	0.133331	2.65348	0.00796655	0.0274143	AT5G41410
770	Manes.02G018900.v7.1	73.1225	-0.797938	0.237999	-3.3527	0.000800288	0.00407199	AT3G05170
771	Manes.02G019200.v7.1	99.8564	-0.562744	0.112333	-5.00963	5.4535e-07	7.70031e-06	AT1G63830
772	Manes.02G019300.v7.1	29.3045	-0.376357	0.154493	-2.43608	0.0148473	0.045372	AT4G23330
773	Manes.02G019600.v7.1	53.4742	-0.337506	0.139471	-2.4199	0.0155248	0.0471018	AT1G63660
774	Manes.02G019900.v7.1	1.7084	-1.8115	0.580856	-3.11868	0.00181664	0.00810995
775	Manes.02G020100.v7.1	1455.86	-0.70317	0.20494	-3.43111	0.000601123	0.00320107	AT4G00430
776	Manes.02G020500.v7.1	20.4323	0.618349	0.162928	3.79524	0.000147502	0.000976946	AT1G63700
777	Manes.02G021600.v7.1	17.6838	0.612654	0.203413	3.01187	0.00259642	0.0109663	AT2G35795
778	Manes.02G022300.v7.1	21.2157	1.56474	0.253286	6.17773	6.50283e-10	1.99856e-08	AT4G11560
779	Manes.02G022520.v7.1	54.4487	0.29504	0.123004	2.39861	0.0164574	0.0492494	AT1G63460
780	Manes.02G022600.v7.1	284.096	0.543109	0.221656	2.45024	0.0142763	0.0439048	AT4G11600
781	Manes.02G022900.v7.1	36.7543	1.72911	0.327065	5.28675	1.24509e-07	2.10014e-06	AT5G41210
782	Manes.02G024200.v7.1	95.8028	-0.467155	0.12425	-3.75979	0.000170055	0.00110367	AT1G12800
783	Manes.02G024300.v7.1	14.3209	-0.773447	0.206218	-3.75062	0.000176395	0.00113533	AT1G63260
784	Manes.02G024900.v7.1	5.8816	1.29303	0.326416	3.9613	7.45421e-05	0.000541117	AT5G52230
785	Manes.02G025100.v7.1	3.9224	-1.90316	0.453327	-4.1982	2.69041e-05	0.00022466	AT4G11650
786	Manes.02G025264.v7.1	13.9856	1.55235	0.543293	2.85731	0.00427251	0.0165346	AT4G11650
787	Manes.02G025600.v7.1	1.77231	-1.31938	0.482113	-2.73667	0.00620642	0.0224081	AT4G11680
788	Manes.02G027900.v7.1	1.32271	-2.96668	0.685453	-4.32806	1.50429e-05	0.000135874	AT4G23020
789	Manes.02G028875.v7.1	15.9231	1.24881	0.256595	4.86684	1.13399e-06	1.46005e-05	AT2G45550
790	Manes.02G029400.v7.1	55.1173	0.742843	0.148396	5.00581	5.56283e-07	7.83598e-06	AT4G11970
791	Manes.02G030000.v7.1	28.5374	1.09883	0.32052	3.42826	0.000607462	0.00322829	AT4G22920
792	Manes.02G030300.v7.1	54.563	0.405796	0.134337	3.02073	0.00252163	0.0107251	AT4G11860
793	Manes.02G030600.v7.1	21.6063	-1.26049	0.286113	-4.40557	1.05505e-05	9.93147e-05	AT5G59970
794	Manes.02G030700.v7.1	166.83	-0.460809	0.181044	-2.54528	0.0109189	0.0354112	AT1G63000
795	Manes.02G030900.v7.1	187.975	-0.408105	0.141421	-2.88575	0.0039048	0.0153704	AT4G11820
796	Manes.02G031100.v7.1	7.66881	0.902855	0.301951	2.99007	0.00278917	0.0116502	AT4G22990
797	Manes.02G031600.v7.1	11.6688	-1.0153	0.395185	-2.56917	0.0101942	0.0334704	AT1G12460
798	Manes.02G032000.v7.1	765.932	0.432844	0.153018	2.82872	0.00467348	0.0177724	AT4G12040
799	Manes.02G032537.v7.1	7.15929	-1.22757	0.25383	-4.83621	1.3234e-06	1.66499e-05	AT4G12080
800	Manes.02G033500.v7.1	11.5201	1.71975	0.413698	4.15702	3.22432e-05	0.000264026	AT3G60780
801	Manes.02G033700.v7.1	83.3235	0.705732	0.164403	4.2927	1.76512e-05	0.000155922	AT1G12310
802	Manes.02G034000.v7.1	17.7806	1.06207	0.315625	3.36499	0.000765462	0.00391584	AT1G62810
803	Manes.02G034200.v7.1	19.7108	0.474527	0.194816	2.43578	0.0148599	0.0453988	AT4G12340
804	Manes.02G034300.v7.1	0.705942	-2.57876	0.879785	-2.93113	0.00337735	0.0136205	AT4G12350
805	Manes.02G034700.v7.1	69.5137	0.493372	0.19218	2.56724	0.0102512	0.0336127	AT1G62770
806	Manes.02G034800.v7.1	49.5364	-0.557382	0.176506	-3.15787	0.00158927	0.00724804	AT5G62360
807	Manes.02G034900.v7.1	148.483	2.91878	0.487249	5.99033	2.09414e-09	5.68325e-08	AT5G62360
808	Manes.02G035100.v7.1	63.1651	1.58529	0.275215	5.76018	8.40218e-09	1.98045e-07	AT4G12400
809	Manes.02G035200.v7.1	33.3375	-0.681998	0.161898	-4.21252	2.52542e-05	0.000213367	AT1G62730
810	Manes.02G035300.v7.1	101.641	-0.76661	0.185851	-4.12487	3.70946e-05	0.000298282	AT1G62710
811	Manes.02G036400.v7.1	50.3014	-1.11469	0.177167	-6.29175	3.139e-10	1.04332e-08	AT1G63370
812	Manes.02G036501.v7.1	4.38704	-1.28351	0.396063	-3.24066	0.00119254	0.00569899	AT1G26620
813	Manes.02G036700.v7.1	27.1752	-1.88912	0.232783	-8.1154	4.84181e-16	6.12735e-14	AT4G12440
814	Manes.02G036850.v7.1	3.88262	-1.12223	0.393963	-2.84857	0.00439164	0.0169126	AT4G22560
815	Manes.02G037300.v7.1	16.2709	-1.15667	0.225903	-5.12019	3.0522e-07	4.62719e-06	AT1G12110
816	Manes.02G038400.v7.1	129.978	-0.59067	0.138948	-4.25101	2.12805e-05	0.000184006	AT4G00150
817	Manes.02G039400.v7.1	17.8352	-1.03484	0.278818	-3.71151	0.000206027	0.00129499	AT4G16600
818	Manes.02G039500.v7.1	2.459	-2.73841	0.685714	-3.99352	6.50997e-05	0.000481433	AT5G47500
819	Manes.02G040600.v7.1	358.509	0.630307	0.091135	6.91619	4.63955e-12	2.50674e-10	AT4G17330
820	Manes.02G041500.v7.1	17.6156	0.570959	0.21067	2.71021	0.00672411	0.0239215	AT2G44940
821	Manes.02G041600.v7.1	134.83	-0.71014	0.200989	-3.53323	0.000410519	0.00233476	AT4G16760
822	Manes.02G041700.v7.1	20.6961	1.41538	0.286427	4.94151	7.75205e-07	1.04116e-05	AT3G60410
823	Manes.02G042000.v7.1	28.3389	0.367773	0.123929	2.96762	0.00300112	0.0123731	AT5G47360
824	Manes.02G042200.v7.1	83.7453	-0.547798	0.100209	-5.46655	4.58872e-08	8.68042e-07	AT5G47310
825	Manes.02G042300.v7.1	17.7953	-0.834795	0.224744	-3.71443	0.000203666	0.00128253	AT5G47240
826	Manes.02G044000.v7.1	828.052	-1.80794	0.269784	-6.70142	2.06403e-11	9.41141e-10
827	Manes.02G044300.v7.1	25.7654	-0.470576	0.14915	-3.15506	0.00160466	0.00730978	AT4G17010
828	Manes.02G044400.v7.1	68.4339	0.557358	0.106802	5.21861	1.80275e-07	2.89235e-06	AT4G17570
829	Manes.02G044800.v7.1	23.0592	0.470588	0.188712	2.49368	0.0126426	0.0397751	AT4G17040
830	Manes.02G045000.v7.1	383.16	-0.72192	0.2117	-3.4101	0.000649382	0.00341503	AT5G47110
831	Manes.02G045500.v7.1	19.9624	-0.523637	0.183956	-2.84653	0.00441986	0.016991	AT2G44730
832	Manes.02G045900.v7.1	419.542	0.894263	0.112061	7.98013	1.46179e-15	1.66314e-13	AT1G26880
833	Manes.02G046400.v7.1	3.92306	-2.46475	0.505911	-4.8719	1.10529e-06	1.42621e-05	AT5G15230
834	Manes.02G046733.v7.1	5.1725	-2.15447	0.592079	-3.63882	0.000273888	0.00164674	AT3G01180
835	Manes.02G046900.v7.1	56.6294	-1.3623	0.352837	-3.86098	0.000112932	0.000775322	AT3G01180
836	Manes.02G047500.v7.1	151.687	0.636552	0.114997	5.5354	3.10522e-08	6.21174e-07	AT5G15270
837	Manes.02G047832.v7.1	6.10116	2.40069	0.489501	4.90435	9.3735e-07	1.22758e-05	AT5G61430
838	Manes.02G048100.v7.1	321.067	-0.654179	0.204207	-3.20351	0.00135765	0.00633078	AT1G33320
839	Manes.02G048700.v7.1	11.7726	-1.46323	0.390592	-3.74618	0.000179547	0.00115273	AT5G39530
840	Manes.02G049300.v7.1	32.8228	-0.41992	0.138554	-3.03073	0.00243965	0.0104421	AT3G01090
841	Manes.02G049600.v7.1	14.7767	-0.953824	0.238156	-4.00504	6.20081e-05	0.000462374	AT1G74330
842	Manes.02G050400.v7.1	2.9357	-3.83324	0.596999	-6.42086	1.35509e-10	4.97954e-09	AT3G29240
843	Manes.02G050500.v7.1	1.85905	3.30439	0.786191	4.20304	2.63354e-05	0.000221081	AT1G01420
844	Manes.02G051000.v7.1	25.2833	-2.02261	0.279282	-7.24217	4.41565e-13	2.96024e-11	AT5G15410
845	Manes.02G051100.v7.1	28.4674	-1.01706	0.198185	-5.13189	2.86845e-07	4.3823e-06	AT5G15410
846	Manes.02G051200.v7.1	21.1219	0.743082	0.159977	4.64493	3.40196e-06	3.76379e-05	AT3G29270
847	Manes.02G051600.v7.1	45.5507	1.78801	0.239951	7.45156	9.22457e-14	7.15736e-12	AT5G15450
848	Manes.02G051800.v7.1	20.3411	-0.413507	0.165033	-2.5056	0.0122244	0.0387012	AT3G01040
849	Manes.02G052100.v7.1	17.8781	-0.654298	0.197389	-3.31477	0.000917171	0.00457233	AT3G29310
850	Manes.02G052280.v7.1	18.3192	-1.30341	0.473108	-2.75501	0.00586907	0.0213877	AT3G29320
851	Manes.02G052600.v7.1	1.88073	-1.3957	0.533062	-2.61826	0.00883791	0.0298273	AT3G29320
852	Manes.02G053000.v7.1	430.137	-1.12663	0.213345	-5.28081	1.28617e-07	2.15867e-06	AT2G03090
853	Manes.02G053300.v7.1	119.905	0.777667	0.132634	5.86323	4.53938e-09	1.13797e-07	AT1G26580
854	Manes.02G053800.v7.1	5.51066	-1.71777	0.394916	-4.34971	1.36317e-05	0.00012465	AT5G15530
855	Manes.02G054200.v7.1	0.874976	-2.98988	0.991236	-3.01631	0.00255873	0.0108336	AT5G39240
856	Manes.02G054500.v7.1	7.38493	-0.753638	0.288378	-2.61336	0.00896556	0.0301892	AT1G69830
857	Manes.02G055300.v7.1	64.604	0.403371	0.116036	3.47625	0.000508477	0.00279905	AT3G02130
858	Manes.02G056100.v7.1	56.0746	-1.06363	0.262533	-4.05141	5.09091e-05	0.00038901	AT1G74160
859	Manes.02G056200.v7.1	16.5807	0.734049	0.193391	3.79568	0.000147242	0.000975969	AT4G26190
860	Manes.02G056300.v7.1	11.787	0.619775	0.251648	2.46287	0.0137831	0.0426878	AT3G29770
861	Manes.02G056400.v7.1	58.3723	-1.34581	0.198379	-6.78402	1.16874e-11	5.6561e-10	AT1G69230
862	Manes.02G056800.v7.1	362.512	-1.00516	0.198511	-5.0635	4.11632e-07	5.98467e-06
863	Manes.02G057400.v7.1	316.767	-0.929941	0.183971	-5.05482	4.30788e-07	6.21683e-06
864	Manes.02G057500.v7.1	3.63848	-1.33309	0.505791	-2.63566	0.00839736	0.0286139	AT3G51550
865	Manes.02G058500.v7.1	20.6928	-1.53684	0.293598	-5.2345	1.65434e-07	2.68519e-06	AT5G38970
866	Manes.02G058600.v7.1	12.6235	-1.35527	0.291658	-4.64679	3.37147e-06	3.73529e-05	AT3G02230
867	Manes.02G059300.v7.1	18.236	-0.698713	0.218387	-3.19942	0.00137702	0.00641298	AT5G60910
868	Manes.02G059700.v7.1	299.772	-0.938325	0.366907	-2.55739	0.010546	0.0344215	AT5G15780
869	Manes.02G059900.v7.1	504.255	0.44565	0.176417	2.52612	0.0115331	0.0370266	AT3G02260
870	Manes.02G061600.v7.1	4.14559	-0.825658	0.302751	-2.72718	0.00638775	0.0229318	AT3G02330
871	Manes.02G062500.v7.1	0.74488	-2.437	0.766124	-3.18095	0.00146794	0.00676774	AT5G49550
872	Manes.02G062600.v7.1	3.5586	-1.4921	0.548517	-2.72024	0.00652341	0.0233373	AT5G57685
873	Manes.02G062700.v7.1	19.7231	-1.15907	0.190757	-6.07617	1.23088e-09	3.54365e-08	AT3G02380
874	Manes.02G062900.v7.1	39.16	-0.586176	0.169855	-3.45104	0.000558424	0.00301646	AT5G16000
875	Manes.02G063500.v7.1	113.346	-0.754354	0.239272	-3.1527	0.00161768	0.00735777	AT3G02470
876	Manes.02G063700.v7.1	129.519	0.854248	0.141392	6.04168	1.52522e-09	4.3072e-08	AT5G15930
877	Manes.02G065000.v7.1	2.49667	-1.27516	0.451429	-2.82472	0.00473225	0.0179613	AT5G15900
878	Manes.02G065100.v7.1	19.5042	-0.594167	0.182611	-3.25373	0.00113902	0.00549818	AT5G15880
879	Manes.02G066100.v7.1	111.328	-0.886544	0.108211	-8.19277	2.55283e-16	3.31938e-14	AT5G38660
880	Manes.02G066400.v7.1	1.84855	1.58106	0.463673	3.40987	0.000649932	0.00341672	AT1G67260
881	Manes.02G066800.v7.1	3.54127	-1.10987	0.369121	-3.0068	0.00264013	0.0111034	AT5G38690
882	Manes.02G068500.v7.1	69.5884	0.411145	0.152104	2.70306	0.00687053	0.0243363	AT5G16110
883	Manes.02G068600.v7.1	30.851	-1.00498	0.309739	-3.2446	0.00117615	0.00564004	AT1G67080
884	Manes.02G068800.v7.1	2.26007	-1.24257	0.509128	-2.44058	0.0146638	0.0448926	AT1G73830
885	Manes.02G068900.v7.1	34.6759	0.559466	0.173257	3.2291	0.00124179	0.00588272	AT5G38360
886	Manes.02G069300.v7.1	10.2667	-0.694861	0.200999	-3.45704	0.00054615	0.00295826	AT1G48175
887	Manes.02G069500.v7.1	15.4091	-1.4539	0.325553	-4.46595	7.97151e-06	7.78242e-05	AT1G67050
888	Manes.02G069600.v7.1	19.625	-0.867285	0.250423	-3.46328	0.000533642	0.00290447	AT5G38300
889	Manes.02G069700.v7.1	66.2361	-0.455711	0.172867	-2.63619	0.00838433	0.028586	AT5G16140
890	Manes.02G069900.v7.1	17.941	-0.971332	0.202402	-4.79902	1.59446e-06	1.94399e-05	AT5G16150
891	Manes.02G070000.v7.1	19.6721	0.639376	0.160937	3.97284	7.10221e-05	0.000518586	AT5G16160
892	Manes.02G070200.v7.1	0.63045	2.1173	0.804222	2.63273	0.00847008	0.0287788	AT1G67000
893	Manes.02G071200.v7.1	20.574	-2.21283	0.690463	-3.20485	0.00135133	0.00630877	AT3G18270
894	Manes.02G071500.v7.1	113.815	0.357748	0.141662	2.52537	0.0115576	0.0370861	AT1G66840
895	Manes.02G072100.v7.1	1.02144	-1.51262	0.630912	-2.39751	0.0165068	0.0493661	AT1G66810
896	Manes.02G072600.v7.1	18.3948	0.625446	0.186435	3.35477	0.0007943	0.00404674	AT1G66730
897	Manes.02G072900.v7.1	6.88899	1.57715	0.269645	5.84898	4.94588e-09	1.23205e-07	AT3G58760
898	Manes.02G073300.v7.1	2.58497	-1.48146	0.448129	-3.30588	0.0009468	0.00469925	AT2G01275
899	Manes.02G073700.v7.1	3.47378	-1.86254	0.364249	-5.11338	3.16445e-07	4.77594e-06	AT2G01300
900	Manes.02G073800.v7.1	23.0632	0.356153	0.136455	2.61004	0.00905308	0.0303974	AT5G38060
901	Manes.02G074700.v7.1	102.304	-1.2898	0.289555	-4.45444	8.41138e-06	8.16469e-05	AT1G23040
902	Manes.02G074800.v7.1	14.4096	0.649696	0.256091	2.53697	0.0111817	0.0361151	AT3G03380
903	Manes.02G075000.v7.1	31.6649	1.13952	0.252925	4.50537	6.62574e-06	6.65527e-05	AT3G03440
904	Manes.02G075400.v7.1	15.1755	0.881048	0.280664	3.13915	0.00169436	0.00763609	AT1G66400
905	Manes.02G076100.v7.1	4.53189	4.04994	1.04946	3.85906	0.000113824	0.000780543	AT4G36810
906	Manes.02G076800.v7.1	91.2191	0.352102	0.136588	2.57783	0.00994223	0.0328012	AT5G16620
907	Manes.02G077200.v7.1	8.0474	-1.03359	0.314814	-3.28319	0.0010264	0.00503311	AT1G66250
908	Manes.02G077600.v7.1	17.4607	-0.981684	0.218831	-4.48603	7.25626e-06	7.18191e-05	AT1G48480
909	Manes.02G077800.v7.1	4.22103	2.1877	0.496488	4.40635	1.05125e-05	9.90361e-05	AT2G01670
910	Manes.02G078700.v7.1	8.73841	1.08722	0.395398	2.74969	0.00596523	0.021698	AT3G02850
911	Manes.02G079300.v7.1	52.5573	0.677779	0.159777	4.24204	2.21494e-05	0.000190796	AT1G66140
912	Manes.02G079400.v7.1	3.76748	4.33267	1.06451	4.07009	4.69952e-05	0.000365355	AT5G55490
913	Manes.02G079500.v7.1	2.42503	-1.99737	0.580612	-3.44011	0.000581482	0.00311541	AT4G09670
914	Manes.02G079600.v7.1	1.10941	-1.70896	0.655229	-2.60818	0.00910241	0.0305414	AT5G19820
915	Manes.02G079800.v7.1	124.569	0.721717	0.170924	4.22243	2.4168e-05	0.000205068	AT5G16550
916	Manes.02G080000.v7.1	164.245	0.551929	0.104281	5.2927	1.20522e-07	2.03725e-06	AT5G37370
917	Manes.02G080300.v7.1	28.4175	0.633193	0.240347	2.6345	0.00842624	0.0286834	AT3G03270
918	Manes.02G080400.v7.1	109.464	-0.636176	0.221303	-2.87468	0.00404436	0.015825	AT5G17330
919	Manes.02G080600.v7.1	419.801	-0.948476	0.226571	-4.18621	2.83647e-05	0.000235243	AT5G17310
920	Manes.02G081100.v7.1	18.8809	-1.71224	0.446314	-3.83641	0.000124844	0.000845576	AT1G65920
921	Manes.02G081500.v7.1	12.8831	-1.43732	0.270653	-5.31058	1.09278e-07	1.86182e-06	AT1G73370
922	Manes.02G081700.v7.1	55.2727	-1.42737	0.237565	-6.00834	1.87435e-09	5.13981e-08	AT5G17230
923	Manes.02G081900.v7.1	50.8949	0.603276	0.154545	3.90357	9.47831e-05	0.000666976	AT3G54230
924	Manes.02G082800.v7.1	24.5224	-0.668254	0.189173	-3.53251	0.000411634	0.00234054	AT4G18240
925	Manes.02G083100.v7.1	9.39938	0.818145	0.24103	3.39436	0.000687888	0.0035825	AT4G31170
926	Manes.02G083300.v7.1	4.64018	-1.69444	0.416983	-4.06358	4.83251e-05	0.000373242	AT5G37010
927	Manes.02G084200.v7.1	102.621	-0.652275	0.099287	-6.56959	5.0453e-11	2.08009e-09	AT3G58840
928	Manes.02G084300.v7.1	6.27647	-1.98828	0.327632	-6.06865	1.28992e-09	3.69643e-08	AT2G42870
929	Manes.02G084400.v7.1	46.5988	0.54769	0.162522	3.36995	0.000751828	0.0038586	AT2G42880
930	Manes.02G085100.v7.1	9.53089	2.44594	0.476904	5.12879	2.91607e-07	4.43501e-06	AT1G29860
931	Manes.02G085501.v7.1	23.0503	-2.45502	0.211054	-11.6322	2.82647e-31	4.18052e-28	AT3G58780
932	Manes.02G085700.v7.1	1.95021	-2.82308	0.65884	-4.28493	1.82796e-05	0.000160753	AT2G42820
933	Manes.02G085800.v7.1	24.6713	0.522899	0.154284	3.38921	0.000700954	0.00364093	AT3G58770
934	Manes.02G086900.v7.1	26.7037	0.690026	0.1637	4.21518	2.4958e-05	0.000211242	AT3G58750
935	Manes.02G087300.v7.1	63.5731	0.318466	0.104744	3.04043	0.00236238	0.0101573	AT5G52980
936	Manes.02G087400.v7.1	4.18117	2.53553	0.599981	4.22602	2.37857e-05	0.000202405	AT4G18880
937	Manes.02G088200.v7.1	29.5535	-0.70359	0.226332	-3.10866	0.00187935	0.00834893	AT5G50890
938	Manes.02G088800.v7.1	34.0339	0.529994	0.182844	2.89861	0.00374824	0.014843	AT4G19645
939	Manes.02G089100.v7.1	1.09207	2.14176	0.643328	3.3292	0.000870965	0.00437238	AT2G30860
940	Manes.02G089200.v7.1	868.303	0.676549	0.240751	2.81016	0.00495169	0.0186264	AT2G30860
941	Manes.02G089400.v7.1	49.9401	0.73796	0.206749	3.56935	0.000357874	0.00207119	AT1G53580
942	Manes.02G089600.v7.1	11.6258	1.31357	0.357088	3.67856	0.000234557	0.00144476	AT3G59080
943	Manes.02G089800.v7.1	33.5137	-0.346325	0.13849	-2.50073	0.0123939	0.0390964	AT5G08560
944	Manes.02G089900.v7.1	5376.05	-1.37159	0.271612	-5.04981	4.42257e-07	6.37394e-06	AT1G06680
945	Manes.02G090600.v7.1	29.6824	0.616133	0.237901	2.58987	0.00960127	0.0318673	AT1G30540
946	Manes.02G091000.v7.1	70.5133	-0.349566	0.113309	-3.08508	0.00203499	0.00892808	AT2G42590
947	Manes.02G091600.v7.1	16.761	-0.670418	0.232792	-2.8799	0.00397807	0.0156043	AT5G64050
948	Manes.02G091800.v7.1	12.2529	-1.18296	0.307928	-3.84168	0.000122196	0.000830492	AT4G36670
949	Manes.02G092700.v7.1	21.377	-1.8118	0.31823	-5.69335	1.24573e-08	2.8023e-07	AT2G25737
950	Manes.02G092900.v7.1	8.66825	0.5428	0.221233	2.45352	0.0141466	0.0435569	AT2G18460
951	Manes.02G093100.v7.1	17.1334	1.46382	0.245106	5.97218	2.34108e-09	6.27452e-08	AT3G50660
952	Manes.02G093200.v7.1	30.5174	0.824098	0.171786	4.79723	1.60872e-06	1.95936e-05	AT5G66760
953	Manes.02G093300.v7.1	29.9523	0.716506	0.174948	4.09553	4.21196e-05	0.000332475	AT5G66770
954	Manes.02G093800.v7.1	18.9883	0.604236	0.245914	2.45711	0.0140061	0.0432462	AT2G18350
955	Manes.02G094400.v7.1	12.4485	0.707325	0.220935	3.20151	0.0013671	0.00637112	AT1G63810
956	Manes.02G094900.v7.1	17.686	-0.789516	0.316723	-2.49277	0.0126751	0.0398614	AT1G75250
957	Manes.02G095200.v7.1	10.7846	0.499529	0.199843	2.49961	0.0124329	0.039209	AT2G18290
958	Manes.02G095400.v7.1	6.86503	-1.92196	0.373174	-5.1503	2.60073e-07	4.01214e-06	AT5G03260
959	Manes.02G095500.v7.1	173.069	-1.21255	0.41471	-2.92385	0.00345729	0.0138814	AT5G66530
960	Manes.02G095700.v7.1	82.4508	-0.633657	0.215306	-2.94306	0.00324986	0.0132031	AT4G36530
961	Manes.02G095800.v7.1	39.9286	0.379047	0.149385	2.53738	0.0111686	0.0360775	AT2G21600
962	Manes.02G095900.v7.1	243.709	-0.78823	0.227891	-3.45881	0.000542572	0.0029436	AT2G18230
963	Manes.02G096200.v7.1	68.0741	0.70655	0.160467	4.40308	1.06726e-05	0.000100305	AT3G50910
964	Manes.02G096400.v7.1	14.4751	0.54663	0.208985	2.61565	0.0089059	0.0300268	AT4G12240
965	Manes.02G096600.v7.1	70.7072	0.413948	0.154903	2.67231	0.00753318	0.0262204	AT5G66450
966	Manes.02G096700.v7.1	4.10173	-1.1375	0.377451	-3.01363	0.00258142	0.0109108	AT5G66440
967	Manes.02G096900.v7.1	30.0995	2.31941	0.43718	5.30539	1.12429e-07	1.91138e-06	AT3G11480
968	Manes.02G097100.v7.1	18.9748	-0.691603	0.191271	-3.61584	0.000299379	0.00177876	AT5G66420
969	Manes.02G097600.v7.1	5.65106	1.08552	0.365653	2.96872	0.00299047	0.0123378	AT2G18180
970	Manes.02G098300.v7.1	42.7509	0.382443	0.140647	2.71916	0.00654476	0.0233925	AT1G75420
971	Manes.02G098400.v7.1	3.24268	-1.92479	0.387113	-4.97217	6.62075e-07	9.1093e-06	AT5G66390
972	Manes.02G099000.v7.1	2.04064	-2.41241	0.533866	-4.51875	6.22054e-06	6.32885e-05	AT4G36380
973	Manes.02G099400.v7.1	34.0091	0.341063	0.123247	2.76732	0.00565201	0.0207592	AT2G18390
974	Manes.02G100100.v7.1	2.95728	1.18892	0.427902	2.77849	0.0054612	0.0202137	AT3G51060
975	Manes.02G100600.v7.1	11.2865	0.655607	0.241475	2.71501	0.00662739	0.0236414	AT3G54350
976	Manes.02G100700.v7.1	5.36939	-2.07284	0.449808	-4.60828	4.06011e-06	4.39707e-05	AT5G66330
977	Manes.02G100800.v7.1	6.22336	-1.94693	0.428714	-4.54133	5.58999e-06	5.74412e-05	AT4G36220
978	Manes.02G100900.v7.1	48.3906	0.346482	0.101381	3.41763	0.000631692	0.00333683	AT3G51100
979	Manes.02G101200.v7.1	67.1761	0.347933	0.13684	2.54263	0.0110021	0.0356322	AT3G51120
980	Manes.02G101800.v7.1	263.995	-0.765625	0.21463	-3.56719	0.000360832	0.00208678	AT1G15380
981	Manes.02G101900.v7.1	58.8333	-0.980035	0.159611	-6.14016	8.24384e-10	2.49476e-08	AT5G66310
982	Manes.02G102100.v7.1	2.58584	-1.50515	0.529824	-2.84085	0.00449935	0.0172293	AT4G36180
983	Manes.02G102200.v7.1	354.995	-0.438591	0.11573	-3.78977	0.00015079	0.000995104	AT1G19910
984	Manes.02G102800.v7.1	33.1956	-0.772287	0.25757	-2.99835	0.00271442	0.0113754	AT3G51160
985	Manes.02G103600.v7.1	202.524	0.235719	0.0875119	2.69357	0.00706919	0.0248873	AT2G17990
986	Manes.02G104100.v7.1	23.8647	0.865468	0.145428	5.9512	2.6619e-09	7.00711e-08	AT5G66240
987	Manes.02G104300.v7.1	0.57791	-1.94031	0.789783	-2.45676	0.0140197	0.0432675	AT2G17940
988	Manes.02G104500.v7.1	6.26388	-2.34716	0.347768	-6.74921	1.48656e-11	6.96625e-10	AT5G66230
989	Manes.02G104700.v7.1	620.538	-1.12078	0.40151	-2.79141	0.00524782	0.0195605	AT3G51240
990	Manes.02G104800.v7.1	117.821	0.450504	0.141015	3.19472	0.00139966	0.00650364	AT5G66210
991	Manes.02G105100.v7.1	1140.79	-0.471879	0.136334	-3.46119	0.000537787	0.00292165	AT5G66190
992	Manes.02G105200.v7.1	65.8151	-0.877391	0.150741	-5.82051	5.86668e-09	1.44169e-07	AT4G36020
993	Manes.02G105300.v7.1	2.10798	-3.15498	0.605542	-5.21016	1.88674e-07	3.01484e-06	AT4G36010
994	Manes.02G105400.v7.1	2.75898	-1.23224	0.46785	-2.63383	0.0084427	0.0287125	AT4G38660
995	Manes.02G106100.v7.1	11.8674	-1.70609	0.247212	-6.90134	5.1516e-12	2.7582e-10	AT2G17820
996	Manes.02G106500.v7.1	9.1551	-0.896434	0.304299	-2.9459	0.00322014	0.0131094	AT1G11000
997	Manes.02G106800.v7.1	177.746	-0.626802	0.156451	-4.00639	6.16544e-05	0.000460103	AT4G11150
998	Manes.02G107100.v7.1	4.12069	1.33159	0.431195	3.08815	0.0020141	0.00885283	AT5G38020
999	Manes.02G107200.v7.1	242.642	-0.665518	0.183513	-3.62654	0.000287241	0.00171526	AT5G66120
1000	Manes.02G107400.v7.1	63.6594	0.473435	0.162336	2.91639	0.0035411	0.0141647	AT2G17800
1001	Manes.02G107700.v7.1	21.5718	-2.75528	0.358801	-7.67915	1.60147e-14	1.46328e-12	AT5G42170
1002	Manes.02G107900.v7.1	107.533	-2.44518	0.228901	-10.6822	1.23265e-26	8.00439e-24	AT1G75900
1003	Manes.02G108200.v7.1	93.5014	-1.0455	0.246469	-4.2419	2.21637e-05	0.000190798	AT4G35920
1004	Manes.02G108700.v7.1	200.635	0.660818	0.180604	3.65894	0.000253263	0.00154034	AT5G42190
1005	Manes.02G109200.v7.1	399.007	-1.07662	0.199213	-5.40436	6.50394e-08	1.19315e-06	AT4G35100
1006	Manes.02G109300.v7.1	268.658	0.706492	0.294952	2.39528	0.0166077	0.049605	AT5G66090
1007	Manes.02G109900.v7.1	5.89644	-1.37386	0.32256	-4.25923	2.05136e-05	0.000178099	AT1G21740
1008	Manes.02G110600.v7.1	75.9021	-0.270732	0.106938	-2.53168	0.0113517	0.0365346	AT4G35790
1009	Manes.02G112400.v7.1	17.0641	0.581258	0.192707	3.01627	0.00255906	0.0108336	AT3G51430
1010	Manes.02G112700.v7.1	19.0376	0.59797	0.215765	2.77139	0.0055817	0.0205781	AT5G66030
1011	Manes.02G112900.v7.1	2.63503	-2.24977	0.447305	-5.0296	4.91496e-07	7.01947e-06	AT1G20610
1012	Manes.02G113600.v7.1	14.4991	-0.945657	0.250604	-3.77351	0.000160967	0.00105345	AT4G33490
1013	Manes.02G113700.v7.1	50.705	1.06509	0.199287	5.3445	9.06687e-08	1.58614e-06	AT2G45440
1014	Manes.02G113800.v7.1	20.6874	0.729209	0.240529	3.0317	0.00243184	0.0104143	AT4G35600
1015	Manes.02G114000.v7.1	9.87543	-0.590315	0.228865	-2.57931	0.00989975	0.0326747	AT4G35560
1016	Manes.02G114600.v7.1	68.3529	-0.511321	0.198676	-2.57365	0.0100633	0.033136	AT4G35500
1017	Manes.02G114900.v7.1	31.348	-0.420444	0.170572	-2.4649	0.0137051	0.0424852	AT4G35490
1018	Manes.02G115200.v7.1	1.03481	2.79799	0.937439	2.98472	0.0028384	0.0118196	AT5G65980
1019	Manes.02G115301.v7.1	2.82453	1.73049	0.449473	3.85004	0.000118101	0.00080683	AT5G65970
1020	Manes.02G116400.v7.1	1.33251	-1.73439	0.641409	-2.70404	0.00685027	0.0242791	AT4G24970
1021	Manes.02G116700.v7.1	17.2131	0.869453	0.230819	3.76682	0.000165343	0.00107732	AT1G76460
1022	Manes.02G116900.v7.1	100.84	-1.18019	0.238399	-4.95048	7.403e-07	1.00224e-05	AT1G76490
1023	Manes.02G117200.v7.1	35.3633	0.313308	0.116444	2.69063	0.00713182	0.0250481	AT2G17410
1024	Manes.02G117300.v7.1	19.1278	-1.2387	0.309569	-4.00137	6.29755e-05	0.000468256	AT1G20925
1025	Manes.02G117900.v7.1	13.2344	0.73805	0.195028	3.78433	0.00015412	0.00101482	AT2G21630
1026	Manes.02G118000.v7.1	57.6691	1.11296	0.257024	4.33018	1.4899e-05	0.000134729	AT1G17840
1027	Manes.02G118100.v7.1	77.0729	0.550044	0.186299	2.95248	0.00315229	0.0128767	AT1G73210
1028	Manes.02G118400.v7.1	3.98926	1.32573	0.374436	3.5406	0.000399216	0.00227869	AT2G30000
1029	Manes.02G118500.v7.1	83.0427	-0.457414	0.141442	-3.23393	0.00122101	0.00580237	AT1G07180
1030	Manes.02G118900.v7.1	2.07546	-1.43981	0.49648	-2.90004	0.00373113	0.0148023	AT3G08510
1031	Manes.02G119300.v7.1	689.744	0.467213	0.192034	2.43297	0.0149756	0.0456869	AT2G29960
1032	Manes.02G119400.v7.1	40.9278	-1.5192	0.147523	-10.298	7.19236e-25	3.40414e-22	AT5G58730
1033	Manes.02G119600.v7.1	93.9278	-1.58794	0.294414	-5.39355	6.90782e-08	1.25943e-06	AT3G51860
1034	Manes.02G119900.v7.1	15.3327	1.10953	0.23154	4.79195	1.65169e-06	2.00345e-05	AT5G58760
1035	Manes.02G120200.v7.1	22.2802	0.557522	0.178108	3.13024	0.00174663	0.00784775	AT2G29890
1036	Manes.02G120400.v7.1	62.7164	0.378802	0.110855	3.41711	0.000632903	0.00334164	AT3G47120
1037	Manes.02G120500.v7.1	2.18823	-1.74232	0.506375	-3.44077	0.000580068	0.00310995	AT5G01260
1038	Manes.02G121300.v7.1	623.777	-0.490633	0.182737	-2.68491	0.00725483	0.0254086	AT3G47070
1039	Manes.02G122100.v7.1	3.02074	-1.14891	0.434467	-2.64442	0.00818303	0.0280126	AT5G26250
1040	Manes.02G122200.v7.1	64.7514	-0.49896	0.181517	-2.74884	0.00598066	0.0217441	AT2G38090
1041	Manes.02G122464.v7.1	1.23163	-2.24939	0.910479	-2.47055	0.0134905	0.0419441	AT3G46970
1042	Manes.02G123000.v7.1	13.5974	-0.534213	0.184833	-2.89025	0.00384932	0.0151899	AT2G29570
1043	Manes.02G124000.v7.1	61.2891	-0.839043	0.169398	-4.95309	7.30441e-07	9.91616e-06	AT2G29530
1044	Manes.02G124200.v7.1	6.31774	-0.660725	0.270847	-2.43947	0.0147086	0.0450141	AT5G59010
1045	Manes.02G124500.v7.1	4.73807	1.74067	0.60342	2.88467	0.0039183	0.0154127	AT1G07400
1046	Manes.02G124600.v7.1	1201.25	2.84094	0.344423	8.24843	1.60493e-16	2.20818e-14	AT1G07400
1047	Manes.02G124700.v7.1	16.9621	3.89073	0.725801	5.3606	8.29449e-08	1.47919e-06	AT1G07400
1048	Manes.02G124800.v7.1	395.315	4.64885	0.523249	8.88458	6.41599e-19	1.35566e-16	AT1G07400
1049	Manes.02G125200.v7.1	201.031	4.77442	0.498886	9.57016	1.06745e-21	3.46043e-19	AT1G07400
1050	Manes.02G125400.v7.1	400.84	-1.44907	0.249134	-5.8164	6.01275e-09	1.47453e-07	AT5G59030
1051	Manes.02G125500.v7.1	15.4492	-1.39522	0.369514	-3.77582	0.000159484	0.00104488	AT5G59030
1052	Manes.02G125700.v7.1	70.71	1.49527	0.244857	6.10669	1.01718e-09	2.99772e-08	AT5G59050
1053	Manes.02G126000.v7.1	45.3525	1.51211	0.554193	2.72849	0.00636254	0.0228551	AT2G29420
1054	Manes.02G126100.v7.1	1.47253	2.37668	0.63044	3.76987	0.00016333	0.00106626	AT2G29470
1055	Manes.02G126400.v7.1	12.3971	-2.92407	0.448839	-6.51475	7.28129e-11	2.88629e-09
1056	Manes.02G126450.v7.1	1.32782	-1.93686	0.682984	-2.83588	0.00456999	0.0174405	AT5G05950
1057	Manes.02G126700.v7.1	80.7518	0.386002	0.136108	2.836	0.00456824	0.0174367	AT3G46870
1058	Manes.02G127000.v7.1	10.1472	0.664423	0.194858	3.40979	0.000650136	0.00341672	AT2G29410
1059	Manes.02G127100.v7.1	3.5795	-1.15857	0.368193	-3.14664	0.00165161	0.00747758	AT5G59160
1060	Manes.02G127600.v7.1	75.3017	0.666123	0.131985	5.04697	4.48878e-07	6.46149e-06	AT5G59210
1061	Manes.02G128600.v7.1	263.498	-1.07958	0.231469	-4.66403	3.10081e-06	3.48436e-05	AT3G46780
1062	Manes.02G128700.v7.1	214.032	-1.49767	0.308351	-4.85702	1.19165e-06	1.52268e-05	AT1G07470
1063	Manes.02G128800.v7.1	119.913	-0.841108	0.187058	-4.4965	6.90798e-06	6.88906e-05	AT5G59250
1064	Manes.02G129900.v7.1	100.776	0.324444	0.132841	2.44235	0.0145922	0.0447137	AT2G29190
1065	Manes.02G130800.v7.1	11.6929	1.46129	0.397315	3.67792	0.000235143	0.00144762	AT1G07530
1066	Manes.02G130900.v7.1	85.706	0.968355	0.293791	3.29607	0.000980486	0.00484106	AT1G07530
1067	Manes.02G131000.v7.1	1.63199	2.25788	0.901881	2.50352	0.0122965	0.0388737	AT1G07530
1068	Manes.02G131300.v7.1	56.3204	-0.36931	0.104978	-3.51797	0.00043486	0.0024514	AT5G59420
1069	Manes.02G131400.v7.1	28.6711	0.511789	0.142476	3.59212	0.000328003	0.00192272	AT5G59410
1070	Manes.02G131900.v7.1	548.088	-0.684808	0.226393	-3.02487	0.00248738	0.0106061	AT2G39700
1071	Manes.02G132100.v7.1	10.2382	1.97457	0.432833	4.56196	5.06792e-06	5.30674e-05	AT2G34500
1072	Manes.02G132400.v7.1	11.7193	0.575623	0.216627	2.6572	0.00787917	0.0271964	AT2G28940
1073	Manes.02G132800.v7.1	640.73	-1.06845	0.220253	-4.851	1.22839e-06	1.56206e-05	AT3G55440
1074	Manes.02G133400.v7.1	26.7177	0.694188	0.225927	3.07262	0.00212191	0.00924091	AT2G02800
1075	Manes.02G133700.v7.1	9.08489	-0.973387	0.23472	-4.14702	3.36833e-05	0.000273735	AT5G53530
1076	Manes.02G134500.v7.1	150.525	0.454811	0.152903	2.97451	0.00293454	0.0121409	AT2G26920
1077	Manes.02G135300.v7.1	31.6618	0.297275	0.113966	2.60845	0.00909532	0.0305219	AT1G08490
1078	Manes.02G135500.v7.1	33.4458	-0.616406	0.249682	-2.46876	0.0135581	0.0421176	AT5G26960
1079	Manes.02G135600.v7.1	8.12056	-1.76045	0.298543	-5.89681	3.70601e-09	9.51222e-08	AT2G26760
1080	Manes.02G136000.v7.1	30.8087	-0.569038	0.13785	-4.12796	3.66003e-05	0.000294861	AT2G26770
1081	Manes.02G136200.v7.1	662.971	-0.618808	0.219153	-2.82363	0.00474825	0.0180047	AT5G12250
1082	Manes.02G136300.v7.1	11.8927	-1.43408	0.450089	-3.18621	0.00144152	0.00666671	AT1G08500
1083	Manes.02G136500.v7.1	73.9213	0.392983	0.137595	2.85609	0.00428898	0.0165929	AT5G12200
1084	Manes.02G136700.v7.1	2.53103	-1.45016	0.480829	-3.01596	0.00256165	0.0108427	AT1G46264
1085	Manes.02G136800.v7.1	42.5725	0.817103	0.242236	3.37317	0.000743073	0.00382216	AT2G32560
1086	Manes.02G137000.v7.1	23.0861	-0.955254	0.180964	-5.2787	1.30101e-07	2.17895e-06	AT2G26840
1087	Manes.02G137200.v7.1	69.6065	-0.498356	0.109138	-4.56629	4.9643e-06	5.22599e-05	AT3G48750
1088	Manes.02G137400.v7.1	1034.78	-0.375509	0.141801	-2.64813	0.00809375	0.0277592	AT4G34190
1089	Manes.02G137601.v7.1	22.4526	-0.726112	0.217788	-3.33403	0.000855961	0.00431077	AT5G66150
1090	Manes.02G137701.v7.1	5.26737	-0.9888	0.310263	-3.18698	0.00143767	0.00665542	AT5G66150
1091	Manes.02G138600.v7.1	120.586	0.500153	0.155339	3.21974	0.00128306	0.00604973	AT2G32230
1092	Manes.02G138800.v7.1	24.8907	-0.524102	0.195646	-2.67883	0.00738801	0.0257796	AT5G19380
1093	Manes.02G139000.v7.1	51.4185	-0.404652	0.116514	-3.47298	0.00051471	0.00282678	AT5G19390
1094	Manes.02G139100.v7.1	107.15	0.370788	0.112486	3.29629	0.00097971	0.00483824	AT4G29070
1095	Manes.02G139300.v7.1	167.555	-0.394669	0.163314	-2.41663	0.015665	0.0473995	AT2G26870
1096	Manes.02G139700.v7.1	1.15103	-2.49054	0.672386	-3.70403	0.0002122	0.00132955	AT5G12300
1097	Manes.02G139800.v7.1	241.734	-0.7238	0.214393	-3.37604	0.000735368	0.00378974	AT5G19430
1098	Manes.02G140700.v7.1	52.6338	0.295147	0.118783	2.48476	0.0129638	0.0406556	AT5G19420
1099	Manes.02G141300.v7.1	12.5556	0.849691	0.188486	4.50798	6.54462e-06	6.58777e-05	AT3G60500
1100	Manes.02G141600.v7.1	1473.15	0.507669	0.149044	3.40618	0.000658794	0.00345455	AT2G13360
1101	Manes.02G141700.v7.1	102.959	0.378317	0.109637	3.45063	0.000559286	0.00302043	AT2G13370
1102	Manes.02G142000.v7.1	28.8177	-0.814078	0.287239	-2.83415	0.00459483	0.0175128	AT3G59030
1103	Manes.02G142700.v7.1	7.47273	-0.549848	0.227341	-2.4186	0.0155802	0.0472062	AT3G17280
1104	Manes.02G142800.v7.1	115.34	-1.39365	0.202959	-6.86666	6.57224e-12	3.38113e-10	AT5G53370
1105	Manes.02G143000.v7.1	997.372	-0.60673	0.250206	-2.42492	0.0153116	0.0465684	AT1G03130
1106	Manes.02G143200.v7.1	4.97653	-0.981953	0.3543	-2.77153	0.0055793	0.0205725	AT5G24270
1107	Manes.02G143900.v7.1	194.129	-1.08673	0.234986	-4.62465	3.75237e-06	4.09404e-05	AT3G49260
1108	Manes.02G144500.v7.1	82.8043	1.08043	0.231208	4.67299	2.96852e-06	3.35163e-05	AT4G24510
1109	Manes.02G144700.v7.1	5.82428	-1.12404	0.313052	-3.5906	0.000329924	0.00193211	AT1G58210
1110	Manes.02G145000.v7.1	59.5612	0.550562	0.122013	4.51234	6.41161e-06	6.49254e-05	AT1G09730
1111	Manes.02G145700.v7.1	42.8664	0.626667	0.145766	4.29912	1.71478e-05	0.000152043	AT4G24560
1112	Manes.02G146000.v7.1	24.1999	-1.04116	0.238106	-4.37269	1.22724e-05	0.000113359	AT4G24570
1113	Manes.02G146100.v7.1	9.12139	-1.01004	0.370404	-2.72686	0.006394	0.0229507	AT4G24580
1114	Manes.02G146600.v7.1	197.526	0.884746	0.136667	6.47375	9.5597e-11	3.66935e-09	AT5G65430
1115	Manes.02G146900.v7.1	286.032	-0.606499	0.187582	-3.23324	0.00122393	0.0058126	AT5G50010
1116	Manes.02G147100.v7.1	16.1221	0.708295	0.193065	3.66868	0.000243802	0.001492	AT1G02070
1117	Manes.02G147300.v7.1	235.909	-0.310692	0.0740887	-4.19351	2.74671e-05	0.000228635	AT4G24660
1118	Manes.02G147600.v7.1	9.52256	1.00163	0.359897	2.78311	0.00538404	0.0199927	AT4G24380
1119	Manes.02G148800.v7.1	18.686	-0.72208	0.268403	-2.69028	0.00713911	0.0250663
1120	Manes.02G149100.v7.1	10.476	1.1812	0.347554	3.3986	0.000677307	0.00353582	AT4G40060
1121	Manes.02G149200.v7.1	18.531	0.699351	0.188955	3.70115	0.000214622	0.00134188	AT5G40080
1122	Manes.02G149900.v7.1	101.281	-1.02829	0.220478	-4.66389	3.10284e-06	3.48499e-05	AT1G78300
1123	Manes.02G150600.v7.1	57.6896	-1.33779	0.346968	-3.85565	0.000115425	0.000790829	AT1G22410
1124	Manes.02G150800.v7.1	7.12425	0.937972	0.359263	2.61082	0.00903253	0.0303672	AT5G64260
1125	Manes.02G150900.v7.1	6.4243	-1.42847	0.475019	-3.00719	0.00263675	0.0110971	AT4G08950
1126	Manes.02G151400.v7.1	1.16901	-1.62687	0.660938	-2.46146	0.0138374	0.0428279	AT1G22360
1127	Manes.02G152100.v7.1	87.5893	-0.458261	0.147948	-3.09746	0.0019519	0.00861624	AT1G34750
1128	Manes.02G152800.v7.1	18.3775	0.429403	0.157965	2.71835	0.00656088	0.0234331	AT5G64970
1129	Manes.02G153020.v7.1	6.39184	1.1487	0.419918	2.73553	0.00622804	0.0224675	AT4G08850
1130	Manes.02G153150.v7.1	2.66936	1.64642	0.426195	3.86308	0.000111968	0.0007696	AT4G08850
1131	Manes.02G154400.v7.1	280.803	0.660507	0.167093	3.95292	7.7203e-05	0.000558036	AT1G78080
1132	Manes.02G154600.v7.1	28.8263	1.3034	0.170058	7.66445	1.79595e-14	1.61601e-12	AT1G78070
1133	Manes.02G154700.v7.1	18.3834	-0.841492	0.25327	-3.32251	0.000892113	0.00446434	AT1G78060
1134	Manes.02G155000.v7.1	1136.55	-1.79099	0.317584	-5.63941	1.70633e-08	3.68434e-07	AT4G08685
1135	Manes.02G156350.v7.1	0.770744	-2.53087	0.856049	-2.95645	0.00311201	0.0127481
1136	Manes.02G156900.v7.1	15.3647	0.751775	0.198064	3.79563	0.000147272	0.000975969	AT1G22050
1137	Manes.02G157300.v7.1	4.23654	-1.53574	0.385218	-3.98669	6.70011e-05	0.000493336	AT1G02390
1138	Manes.02G157700.v7.1	40.3158	-0.626636	0.157961	-3.96702	7.27755e-05	0.000529266	AT1G12350
1139	Manes.02G157800.v7.1	31.0722	-0.928338	0.191137	-4.85692	1.19228e-06	1.52268e-05	AT1G22030
1140	Manes.02G158300.v7.1	14.399	0.795196	0.17418	4.56536	4.98627e-06	5.23515e-05	AT4G21090
1141	Manes.02G158500.v7.1	28.91	0.506254	0.137787	3.67418	0.000238615	0.0014651	AT3G19770
1142	Manes.02G159200.v7.1	57.3461	-1.23647	0.419108	-2.95024	0.0031753	0.0129513	AT1G24620
1143	Manes.02G159700.v7.1	19.0901	-0.568474	0.205531	-2.76588	0.00567702	0.0208322	AT1G21980
1144	Manes.02G160100.v7.1	14.4176	-0.936457	0.253508	-3.69399	0.000220759	0.00137264	AT1G75710
1145	Manes.02G160200.v7.1	9.17777	-2.38586	0.381824	-6.24858	4.14209e-10	1.33364e-08	AT1G77700
1146	Manes.02G160300.v7.1	1.92368	-3.62086	0.637782	-5.67727	1.36861e-08	3.04399e-07	AT1G77700
1147	Manes.02G160400.v7.1	102.54	-1.26107	0.23977	-5.25951	1.44438e-07	2.38695e-06	AT1G77690
1148	Manes.02G161500.v7.1	4.18096	-2.41947	0.41726	-5.79848	6.69175e-09	1.62254e-07	AT1G60360
1149	Manes.02G161800.v7.1	40.2177	-0.302166	0.108118	-2.79477	0.00519362	0.0193921	AT1G44820
1150	Manes.02G161900.v7.1	60.9093	0.365626	0.133826	2.7321	0.00629328	0.0226441	AT1G21900
1151	Manes.02G162300.v7.1	173.398	-0.775494	0.290272	-2.67161	0.00754881	0.0262617	AT1G21880
1152	Manes.02G163100.v7.1	177.787	-3.07862	0.368483	-8.35486	6.55105e-17	9.45309e-15	AT3G26430
1153	Manes.02G163400.v7.1	10.5808	1.17531	0.237292	4.953	7.30774e-07	9.91616e-06	AT4G08330
1154	Manes.02G163700.v7.1	8.3483	-0.877378	0.272593	-3.21864	0.00128799	0.00606451	AT1G44446
1155	Manes.02G163800.v7.1	7.81284	1.74798	0.32705	5.34468	9.05768e-08	1.58614e-06	AT1G44414
1156	Manes.02G163900.v7.1	132.552	-1.10405	0.348998	-3.16348	0.00155893	0.0071234	AT2G02100
1157	Manes.02G164300.v7.1	120.28	-0.71057	0.12843	-5.53277	3.1522e-08	6.27919e-07	AT1G21770
1158	Manes.02G164400.v7.1	40.2922	0.474847	0.141762	3.34961	0.000809263	0.0041097	AT1G21760
1159	Manes.02G164500.v7.1	2.66902	2.45869	0.559905	4.39126	1.12695e-05	0.000105288	AT1G44350
1160	Manes.02G164700.v7.1	24.5183	-1.71382	0.311864	-5.49542	3.89785e-08	7.49774e-07	AT3G57040
1161	Manes.02G164800.v7.1	84.73	-0.986933	0.303933	-3.24721	0.00116543	0.00559545	AT1G21750
1162	Manes.02G165000.v7.1	57.0601	0.945237	0.124814	7.57315	3.64276e-14	3.06783e-12	AT1G21740
1163	Manes.02G165100.v7.1	110.054	-0.749304	0.195393	-3.83486	0.000125634	0.000849711	AT1G77490
1164	Manes.02G165600.v7.1	20.8851	0.453369	0.141007	3.21523	0.0013034	0.0061261	AT5G10910
1165	Manes.02G165800.v7.1	20.9913	1.38734	0.215322	6.44309	1.17066e-10	4.34907e-09	AT1G21730
1166	Manes.02G166000.v7.1	348.149	0.917024	0.233684	3.92421	8.70161e-05	0.000619133	AT1G01720
1167	Manes.02G166100.v7.1	1.49498	-1.75398	0.589145	-2.97716	0.00290934	0.012064	AT3G19910
1168	Manes.02G166400.v7.1	35.7384	-0.448691	0.129329	-3.46938	0.000521653	0.00285234	AT1G21710
1169	Manes.02G166500.v7.1	94.9738	0.364004	0.105005	3.46655	0.000527184	0.0028766	AT1G21700
1170	Manes.02G166800.v7.1	2.64566	-2.77399	0.49613	-5.59126	2.25423e-08	4.69598e-07	AT1G44110
1171	Manes.02G166900.v7.1	33.2745	1.23672	0.226829	5.4522	4.97517e-08	9.34423e-07	AT3G24590
1172	Manes.02G167501.v7.1	43.6494	0.729114	0.155177	4.69859	2.61965e-06	3.00213e-05	AT1G21650
1173	Manes.02G169000.v7.1	433.947	0.509089	0.123441	4.12416	3.7209e-05	0.0002991	AT4G37925
1174	Manes.02G169300.v7.1	3.30028	1.69812	0.441091	3.84981	0.000118208	0.000807328	AT5G52560
1175	Manes.02G170000.v7.1	1.74522	-2.08586	0.620327	-3.36251	0.000772367	0.00394671	AT1G21510
1176	Manes.02G171200.v7.1	27.9177	0.776251	0.198231	3.9159	9.00689e-05	0.000637595
1177	Manes.02G171300.v7.1	88.9928	1.96145	0.189357	10.3585	3.83012e-25	1.92851e-22	AT5G02500
1178	Manes.02G172300.v7.1	19.2207	1.02929	0.258228	3.98595	6.72095e-05	0.000494255	AT1G76980
1179	Manes.02G172400.v7.1	43.9852	1.56654	0.32686	4.79269	1.64562e-06	1.99916e-05	AT1G21400
1180	Manes.02G172500.v7.1	2.54495	-1.80696	0.514504	-3.51203	0.000444695	0.0024985	AT3G13690
1181	Manes.02G173300.v7.1	52.3474	1.27297	0.189849	6.70516	2.01185e-11	9.22682e-10	AT1G21450
1182	Manes.02G174100.v7.1	66.8172	-0.97415	0.342853	-2.84131	0.00449293	0.0172112	AT1G21460
1183	Manes.02G174300.v7.1	1.19958	-1.81541	0.633951	-2.86364	0.00418806	0.016269	AT1G77090
1184	Manes.02G174400.v7.1	27.5427	-0.561495	0.200058	-2.80666	0.00500586	0.0187888	AT1G21480
1185	Manes.02G174500.v7.1	0.816897	-2.14264	0.785535	-2.72762	0.00637931	0.0229096	AT4G25980
1186	Manes.02G174700.v7.1	55.7073	0.441075	0.128312	3.43752	0.000587057	0.00313959	AT4G08350
1187	Manes.02G175400.v7.1	18.8071	1.50053	0.221691	6.76858	1.30052e-11	6.23012e-10	AT1G77122
1188	Manes.02G175500.v7.1	35.8848	-0.49218	0.160747	-3.06183	0.0021999	0.00954192	AT5G17280
1189	Manes.02G175700.v7.1	1.49013	2.96839	0.756715	3.92274	8.75485e-05	0.000621986	AT1G77160
1190	Manes.02G177400.v7.1	2.69904	2.19262	0.638422	3.43444	0.000593782	0.00316983	AT5G60900
1191	Manes.02G177601.v7.1	1260.93	-1.90869	0.253392	-7.53257	4.97499e-14	4.07381e-12	AT1G21310
1192	Manes.02G177800.v7.1	59.4145	0.810204	0.310368	2.61046	0.00904201	0.0303847	AT1G76920
1193	Manes.02G177900.v7.1	28.0425	1.61372	0.207883	7.76264	8.31796e-15	8.16783e-13	AT1G43710
1194	Manes.02G178300.v7.1	31.6569	0.460451	0.166828	2.76004	0.00577949	0.0211295	AT3G17465
1195	Manes.02G178400.v7.1	17.6556	-2.13089	0.333425	-6.39092	1.64896e-10	5.90357e-09	AT3G43660
1196	Manes.02G178700.v7.1	103.435	-0.904735	0.270777	-3.34126	0.000833991	0.00421898	AT1G43670
1197	Manes.02G178900.v7.1	114.195	-0.455231	0.121525	-3.74598	0.000179692	0.00115304	AT1G76860
1198	Manes.02G179400.v7.1	77.8836	0.446271	0.169402	2.63439	0.00842895	0.0286885	AT1G76900
1199	Manes.02G180200.v7.1	71.0045	0.353564	0.139519	2.53416	0.0112717	0.0363461	AT5G44080
1200	Manes.02G180500.v7.1	22.2061	-0.721183	0.287031	-2.51256	0.0119859	0.038099	AT1G43560
1201	Manes.02G180800.v7.1	587.916	-0.357097	0.108064	-3.3045	0.000951451	0.00472035
1202	Manes.02G181350.v7.1	3.61837	-1.36249	0.357908	-3.80682	0.000140765	0.000937839	AT1G76740
1203	Manes.02G183100.v7.1	61.5026	-0.534789	0.212829	-2.51276	0.0119792	0.0380826	AT4G09830
1204	Manes.02G183600.v7.1	52.9908	0.580627	0.198402	2.92652	0.00342781	0.0137911	AT4G07410
1205	Manes.02G186400.v7.1	98.5198	-0.866625	0.133244	-6.50402	7.81993e-11	3.07406e-09	AT1G14290
1206	Manes.02G187500.v7.1	41.3734	-0.91967	0.260735	-3.52723	0.000419934	0.00237973	AT1G71830
1207	Manes.02G187600.v7.1	46.5246	0.684343	0.169609	4.03482	5.46441e-05	0.000413676	AT1G34220
1208	Manes.02G188300.v7.1	48.7318	0.450927	0.103133	4.37229	1.22948e-05	0.000113522	AT2G44020
1209	Manes.02G188400.v7.1	42.5618	0.640669	0.12874	4.97647	6.47541e-07	8.91971e-06	AT1G34260
1210	Manes.02G189800.v7.1	0.947413	2.05511	0.747818	2.74814	0.00599347	0.021784	AT1G71870
1211	Manes.02G190000.v7.1	14.4714	0.675938	0.191507	3.52957	0.00041623	0.0023627	AT1G71860
1212	Manes.02G191200.v7.1	15.9545	-0.650421	0.223399	-2.91148	0.00359726	0.0143637	AT5G10330
1213	Manes.02G191400.v7.1	12.4317	0.589037	0.227939	2.58418	0.00976098	0.0322978	AT1G34550
1214	Manes.02G191500.v7.1	80.758	-0.746051	0.217602	-3.4285	0.000606923	0.00322688	AT4G09620
1215	Manes.02G191700.v7.1	1.2141	2.39542	0.625805	3.82774	0.000129325	0.000870444	AT5G56150
1216	Manes.02G192000.v7.1	13.356	-1.0727	0.243145	-4.41177	1.02528e-05	9.70917e-05	AT4G09580
1217	Manes.02G192400.v7.1	0.473952	-2.57616	0.891424	-2.88993	0.00385323	0.0151981	AT1G71960
1218	Manes.02G192500.v7.1	7.41509	-1.18502	0.324727	-3.64929	0.000262965	0.00159158	AT1G22680
1219	Manes.02G195100.v7.1	66.837	0.682932	0.184634	3.69885	0.000216578	0.00135197	AT3G20230
1220	Manes.02G196200.v7.1	104.386	0.487042	0.111937	4.35105	1.35489e-05	0.000123941	AT1G35470
1221	Manes.02G197000.v7.1	7.94343	-1.03193	0.258948	-3.98509	6.74545e-05	0.000495287
1222	Manes.02G197600.v7.1	51.7378	0.836458	0.140059	5.97217	2.34118e-09	6.27452e-08	AT5G20110
1223	Manes.02G197700.v7.1	23.7775	0.447757	0.166321	2.69213	0.00709982	0.0249728	AT5G62610
1224	Manes.02G198901.v7.1	8.95333	0.719583	0.219547	3.27758	0.00104701	0.00511299	AT4G09140
1225	Manes.02G199001.v7.1	2.60524	1.6782	0.47101	3.56298	0.000366669	0.0021164	AT4G09150
1226	Manes.02G199200.v7.1	64.2612	1.61871	0.206189	7.85062	4.1398e-15	4.33488e-13	AT4G09150
1227	Manes.02G199300.v7.1	21.5097	0.786296	0.168505	4.66631	3.06655e-06	3.45571e-05	AT1G72180
1228	Manes.02G200000.v7.1	565.411	-1.0047	0.269136	-3.73305	0.000189177	0.00120314	AT5G26667
1229	Manes.02G200100.v7.1	21.202	0.75737	0.213342	3.55002	0.000385199	0.0022072	AT1G71260
1230	Manes.02G200286.v7.1	97.8678	0.737375	0.20763	3.55139	0.000383203	0.00219842	AT4G10170
1231	Manes.02G200600.v7.1	1.68698	2.03889	0.568581	3.58592	0.000335888	0.00196121	AT4G27190
1232	Manes.02G200900.v7.1	21.4344	0.553214	0.176914	3.12703	0.00176584	0.00792201	AT2G21940
1233	Manes.02G201301.v7.1	1.98184	1.60033	0.49258	3.24887	0.00115865	0.00557194	AT1G61190
1234	Manes.02G201800.v7.1	306.323	-0.332601	0.111671	-2.9784	0.00289755	0.0120215	AT4G13530
1235	Manes.02G202100.v7.1	21.8221	-0.530898	0.1827	-2.90585	0.00366255	0.0145671	AT5G17680
1236	Manes.02G202200.v7.1	61.0905	0.835852	0.189654	4.40726	1.04689e-05	9.87355e-05	AT4G09150
1237	Manes.02G202700.v7.1	22.3891	0.988311	0.19526	5.0615	4.15965e-07	6.03175e-06	AT1G33490
1238	Manes.02G205900.v7.1	7.55954	0.7031	0.266735	2.63595	0.00839026	0.0285979	AT5G17680
1239	Manes.02G206400.v7.1	1.46576	-3.40727	0.809534	-4.20893	2.56581e-05	0.000216239	AT4G37990
1240	Manes.02G207300.v7.1	32.8948	0.365611	0.15156	2.41231	0.0158518	0.0478254	AT1G22870
1241	Manes.02G207900.v7.1	29.7316	0.397629	0.165484	2.40282	0.0162692	0.0487972	AT3G13050
1242	Manes.02G208200.v7.1	23.2925	0.398453	0.153149	2.60173	0.00927546	0.0310121	AT5G62950
1243	Manes.02G208600.v7.1	220.917	0.534799	0.106931	5.00134	5.69321e-07	7.97689e-06	AT5G62990
1244	Manes.02G208900.v7.1	7.66838	1.28449	0.324596	3.9572	7.58339e-05	0.000549482	AT5G58270
1245	Manes.02G210432.v7.1	0.810795	-2.29323	0.849545	-2.69937	0.00694715	0.0245526	AT5G60900
1246	Manes.02G210800.v7.1	98.4096	-0.430675	0.119259	-3.61127	0.000304705	0.00180587	AT5G58320
1247	Manes.02G210900.v7.1	80.3547	-0.711182	0.19732	-3.60421	0.000313103	0.0018487	AT5G27470
1248	Manes.02G211700.v7.1	6.85547	1.18146	0.256097	4.61332	3.96287e-06	4.30707e-05	AT5G37055
1249	Manes.02G211800.v7.1	4.56041	0.893621	0.293203	3.04779	0.00230532	0.00993543	AT5G58450
1250	Manes.02G212400.v7.1	25.3463	0.482484	0.141392	3.41239	0.000643955	0.00339067	AT1G36310
1251	Manes.02G213500.v7.1	14.6557	0.764269	0.237439	3.2188	0.0012873	0.0060625	AT5G49960
1252	Manes.02G214000.v7.1	1.12632	-2.10711	0.77545	-2.71727	0.00658221	0.023498	AT1G48405
1253	Manes.02G214500.v7.1	53.8141	0.500897	0.111627	4.48724	7.21522e-06	7.14428e-05	AT2G30110
1254	Manes.02G214905.v7.1	4.84743	1.20756	0.322114	3.74887	0.000177635	0.00114294	AT4G26090
1255	Manes.02G215010.v7.1	26.278	0.763516	0.187493	4.07224	4.65636e-05	0.000362596	AT4G27190
1256	Manes.02G215300.v7.1	3.73378	1.21515	0.457619	2.65537	0.00792207	0.0272928	AT4G26090
1257	Manes.02G215305.v7.1	6.88975	0.965938	0.291325	3.31567	0.000914233	0.00456345	AT4G26090
1258	Manes.02G215325.v7.1	3.8119	1.18614	0.350352	3.38556	0.000710337	0.00367917	AT4G26090
1259	Manes.02G215400.v7.1	7.3336	1.0422	0.256611	4.06141	4.87779e-05	0.000376003	AT4G27190
1260	Manes.02G215425.v7.1	135.532	0.857766	0.213876	4.01057	6.05722e-05	0.000453047	AT4G27190
1261	Manes.02G215430.v7.1	42.1578	1.12932	0.232678	4.85358	1.21252e-06	1.54424e-05	AT4G27190
1262	Manes.02G215440.v7.1	10.6766	0.63119	0.237577	2.65678	0.00788906	0.0272197
1263	Manes.02G215445.v7.1	4.29946	0.991634	0.321275	3.08656	0.0020249	0.00888874	AT4G27190
1264	Manes.02G215500.v7.1	6.35128	0.789615	0.290546	2.7177	0.00657381	0.0234715	AT1G61180
1265	Manes.02G215610.v7.1	15.8965	0.552646	0.228661	2.41688	0.0156541	0.0473849	AT3G14470
1266	Manes.02G215615.v7.1	85.4066	1.23758	0.138647	8.92607	4.41405e-19	9.85458e-17	AT4G27190
1267	Manes.02G215950.v7.1	37.7634	0.795833	0.181478	4.38529	1.15831e-05	0.000107707	AT5G58510
1268	Manes.02G216400.v7.1	14.7419	0.570221	0.171192	3.33088	0.000865711	0.00434877	AT3G14750
1269	Manes.02G216800.v7.1	17.365	0.996235	0.179237	5.55819	2.72587e-08	5.53714e-07	AT2G30150
1270	Manes.02G217100.v7.1	1.50493	-1.78133	0.708775	-2.51325	0.0119625	0.03805	AT2G30230
1271	Manes.02G217600.v7.1	280.986	-0.426435	0.163347	-2.61061	0.00903821	0.0303777	AT2G30100
1272	Manes.02G217700.v7.1	282.11	-0.253943	0.100327	-2.53115	0.0113688	0.0365808	AT1G14320
1273	Manes.02G217900.v7.1	34.7832	-0.541618	0.169806	-3.18963	0.00142454	0.00660235	AT1G06840
1274	Manes.02G218000.v7.1	158.43	-0.300612	0.111261	-2.70186	0.00689523	0.0244019	AT1G26910
1275	Manes.02G218100.v7.1	33.9423	-0.669145	0.181305	-3.69071	0.000223626	0.00138719	AT2G30520
1276	Manes.02G218800.v7.1	4.16938	-1.67751	0.457064	-3.67018	0.000242377	0.0014852	AT2G26640
1277	Manes.02G219800.v7.1	49.5539	0.375274	0.13521	2.77548	0.00551195	0.020359	AT3G19740
1278	Manes.02G220000.v7.1	2.80974	-1.20484	0.436059	-2.76302	0.00572693	0.0209893	AT3G17730
1279	Manes.02G220600.v7.1	10.1443	1.16936	0.350481	3.33646	0.000848534	0.00427792	AT1G73390
1280	Manes.02G220660.v7.1	25.6255	1.4407	0.235912	6.10691	1.01577e-09	2.99772e-08	AT4G27190
1281	Manes.02G220780.v7.1	3.2705	1.33714	0.391852	3.41236	0.000644035	0.00339067	AT4G26090
1282	Manes.02G220900.v7.1	16.2868	1.16918	0.358844	3.2582	0.00112123	0.00542284	AT4G27220
1283	Manes.02G221700.v7.1	25.9285	0.441726	0.176443	2.50351	0.012297	0.0388737	AT5G35400
1284	Manes.02G221800.v7.1	114.17	-0.729257	0.273628	-2.66514	0.00769573	0.0266959	AT2G26590
1285	Manes.02G223100.v7.1	4.64771	-1.32702	0.441364	-3.00664	0.00264153	0.0111073	AT2G07170
1286	Manes.02G223600.v7.1	37.5931	0.457902	0.125916	3.63656	0.000276303	0.0016584	AT5G49940
1287	Manes.02G223900.v7.1	71.4019	0.677946	0.140404	4.82852	1.3755e-06	1.71593e-05	AT2G07360
1288	Manes.02G224801.v7.1	24.0987	0.481726	0.183245	2.62886	0.00856715	0.0290544	AT5G58190
1289	Manes.02G225400.v7.1	49.7909	-1.508	0.173394	-8.69696	3.40903e-18	6.15837e-16	AT3G13050
1290	Manes.02G226900.v7.1	187.416	0.355911	0.117519	3.02853	0.00245746	0.0104993	AT5G20730
1291	Manes.03G000150.v7.1	5.94997	1.77315	0.342247	5.18089	2.20825e-07	3.47693e-06
1292	Manes.03G000300.v7.1	73.9114	0.478377	0.152976	3.12714	0.00176517	0.00792051	AT4G31200
1293	Manes.03G000700.v7.1	5.18741	0.991405	0.309415	3.20413	0.00135473	0.00632217	AT2G24370
1294	Manes.03G000800.v7.1	50.5931	-0.532622	0.162999	-3.26763	0.0010845	0.00527431	AT2G24370
1295	Manes.03G001100.v7.1	303.912	-0.248658	0.0622651	-3.99354	6.50952e-05	0.000481433	AT4G31300
1296	Manes.03G002500.v7.1	10.817	-1.35156	0.297308	-4.54599	5.46789e-06	5.64305e-05	AT2G24490
1297	Manes.03G002700.v7.1	202.998	-0.707376	0.119389	-5.92499	3.12322e-09	8.1221e-08	AT2G24440
1298	Manes.03G003400.v7.1	79.2715	-0.306332	0.0990327	-3.09324	0.00197987	0.00871693	AT1G71230
1299	Manes.03G004900.v7.1	158.061	-0.332719	0.0698882	-4.76073	1.9289e-06	2.29153e-05	AT4G31580
1300	Manes.03G005100.v7.1	15.6973	-1.04419	0.223842	-4.66485	3.08843e-06	3.47706e-05	AT2G24610
1301	Manes.03G005200.v7.1	140.982	-1.38374	0.241191	-5.73711	9.63079e-09	2.22788e-07	AT4G31590
1302	Manes.03G005300.v7.1	15.0995	-0.908154	0.213362	-4.25641	2.07737e-05	0.000180011	AT4G31600
1303	Manes.03G005400.v7.1	3.55276	0.917181	0.348308	2.63325	0.00845719	0.0287391	AT2G24645
1304	Manes.03G005700.v7.1	67.9848	-0.316708	0.102613	-3.08644	0.00202569	0.00889056	AT4G31720
1305	Manes.03G006100.v7.1	84.5349	0.320831	0.116286	2.75898	0.00579819	0.0211848	AT4G31750
1306	Manes.03G006200.v7.1	19.4736	0.489016	0.164829	2.96681	0.00300909	0.012396	AT5G24970
1307	Manes.03G006700.v7.1	26.5829	0.352565	0.142698	2.4707	0.0134849	0.0419399	AT4G31770
1308	Manes.03G007100.v7.1	39.1277	-0.530696	0.135894	-3.90521	9.41417e-05	0.000663032	AT4G31780
1309	Manes.03G007500.v7.1	177.664	0.563461	0.0951885	5.91942	3.23073e-09	8.39246e-08	AT5G25060
1310	Manes.03G007700.v7.1	134.119	-0.345539	0.139634	-2.4746	0.0133385	0.0415719	AT2G25080
1311	Manes.03G008000.v7.1	4.98635	-0.9542	0.344851	-2.76699	0.00565757	0.0207737	AT5G57910
1312	Manes.03G008100.v7.1	95.6522	-0.697049	0.230762	-3.02064	0.00252244	0.0107266	AT5G25080
1313	Manes.03G008300.v7.1	13.9829	-1.82576	0.263599	-6.92628	4.32058e-12	2.3451e-10	AT4G31840
1314	Manes.03G008600.v7.1	8.98154	-2.42765	0.460384	-5.2731	1.34139e-07	2.23865e-06	AT4G31820
1315	Manes.03G008800.v7.1	1.28147	-2.39531	0.689808	-3.47242	0.000515782	0.0028307	AT2G42260
1316	Manes.03G009100.v7.1	4.32622	1.16875	0.350834	3.33136	0.000864231	0.00434332	AT2G25050
1317	Manes.03G010100.v7.1	178.197	0.702086	0.186485	3.76485	0.000166651	0.00108495	AT2G25110
1318	Manes.03G010200.v7.1	3.65493	-1.0662	0.43157	-2.47052	0.0134916	0.0419441	AT4G31890
1319	Manes.03G010300.v7.1	33.1743	1.57308	0.198043	7.94309	1.97199e-15	2.1807e-13	AT2G25140
1320	Manes.03G010400.v7.1	42.6805	0.756804	0.14202	5.32886	9.88334e-08	1.70598e-06	AT2G25170
1321	Manes.03G010900.v7.1	41.7956	0.806409	0.149087	5.409	6.3378e-08	1.16447e-06	AT5G25170
1322	Manes.03G012400.v7.1	26.7804	0.398628	0.155479	2.56387	0.0103513	0.0339003	AT1G05830
1323	Manes.03G012500.v7.1	44.0416	1.0919	0.267377	4.08374	4.43168e-05	0.000347501	AT5G25280
1324	Manes.03G013000.v7.1	6.59386	-1.13427	0.322814	-3.5137	0.00044192	0.00248466	AT4G32140
1325	Manes.03G013500.v7.1	23.1629	0.442622	0.175525	2.52171	0.0116788	0.0373584	AT4G32160
1326	Manes.03G013800.v7.1	46.0587	0.969343	0.177064	5.47454	4.38647e-08	8.34451e-07	AT4G32250
1327	Manes.03G013900.v7.1	568.731	-0.664685	0.232994	-2.85279	0.00433367	0.0167413	AT4G32260
1328	Manes.03G015100.v7.1	8.45832	-1.14688	0.442235	-2.59338	0.00950376	0.0316191	AT2G25490
1329	Manes.03G015400.v7.1	5.0778	-1.5496	0.318078	-4.87175	1.10615e-06	1.42654e-05	AT5G25390
1330	Manes.03G016000.v7.1	64.964	-1.03223	0.367334	-2.81007	0.00495314	0.0186264	AT5G25400
1331	Manes.03G016400.v7.1	18.7726	-0.823135	0.340261	-2.41913	0.0155578	0.0471778	AT2G34160
1332	Manes.03G016500.v7.1	198.081	-0.493123	0.19579	-2.51864	0.0117811	0.0376247	AT4G32410
1333	Manes.03G016800.v7.1	295.935	-0.905922	0.20424	-4.43558	9.18235e-06	8.81185e-05	AT5G11270
1334	Manes.03G017000.v7.1	0.717796	-1.87472	0.777415	-2.41147	0.0158882	0.0479096	AT4G31980
1335	Manes.03G017200.v7.1	5.76017	-1.46786	0.312286	-4.70037	2.59685e-06	2.98033e-05	AT5G20060
1336	Manes.03G017500.v7.1	229.606	-1.90181	0.251198	-7.57096	3.70474e-14	3.10896e-12	AT5G11420
1337	Manes.03G018200.v7.1	131.366	-1.8797	0.309611	-6.07117	1.26981e-09	3.64686e-08	AT2G26640
1338	Manes.03G018300.v7.1	60.5437	0.654922	0.134304	4.87641	1.08032e-06	1.39627e-05	AT5G11340
1339	Manes.03G018600.v7.1	29.2702	-1.09842	0.267216	-4.11059	3.94647e-05	0.000314349	AT1G15520
1340	Manes.03G018800.v7.1	27.1076	-0.404295	0.152121	-2.65772	0.00786703	0.0271629	AT2G25620
1341	Manes.03G019200.v7.1	58.9139	4.23866	0.469191	9.03398	1.65539e-19	4.03864e-17	AT3G24500
1342	Manes.03G019300.v7.1	79.0936	0.370887	0.129612	2.86152	0.00421612	0.0163672	AT3G22440
1343	Manes.03G019600.v7.1	22.064	-0.794671	0.261184	-3.04257	0.00234564	0.0100908	AT4G13270
1344	Manes.03G020000.v7.1	49.025	0.428789	0.110903	3.86635	0.000110475	0.000760876	AT4G32350
1345	Manes.03G021500.v7.1	195.13	0.504506	0.127402	3.95994	7.49679e-05	0.000543873	AT4G13250
1346	Manes.03G022000.v7.1	71.6888	0.338037	0.107671	3.13952	0.00169223	0.0076294	AT2G20120
1347	Manes.03G022200.v7.1	7.98526	-1.62271	0.29188	-5.55949	2.70558e-08	5.50538e-07	AT3G24630
1348	Manes.03G022700.v7.1	80.2162	-0.346868	0.134422	-2.58045	0.00986722	0.032581	AT2G32230
1349	Manes.03G022900.v7.1	23.1876	0.40155	0.145216	2.7652	0.00568877	0.0208703	AT4G29010
1350	Manes.03G023100.v7.1	202.359	0.368684	0.136058	2.70975	0.00673337	0.0239473	AT4G28990
1351	Manes.03G023200.v7.1	16.125	-1.17598	0.211754	-5.55351	2.79992e-08	5.66003e-07	AT1G67300
1352	Manes.03G023300.v7.1	78.2927	-0.317181	0.12351	-2.56805	0.0102271	0.0335401	AT4G28980
1353	Manes.03G023700.v7.1	12.1103	1.03528	0.282944	3.65896	0.000253237	0.00154034	AT4G29100
1354	Manes.03G024500.v7.1	64.8926	0.464793	0.117778	3.94635	7.93524e-05	0.000570436	AT5G19570
1355	Manes.03G024600.v7.1	157.448	0.349569	0.12263	2.8506	0.00436371	0.016828	AT4G28880
1356	Manes.03G024900.v7.1	43.8479	0.482311	0.147043	3.28007	0.00103781	0.00507432	AT4G28910
1357	Manes.03G026000.v7.1	4.48032	1.65514	0.34112	4.85208	1.22173e-06	1.55442e-05	AT1G35190
1358	Manes.03G026300.v7.1	8.46426	-1.81791	0.44908	-4.04807	5.16423e-05	0.00039353	AT3G60080
1359	Manes.03G026700.v7.1	4.05348	1.93	0.385871	5.00167	5.68371e-07	7.96831e-06	AT4G29130
1360	Manes.03G027700.v7.1	46.9648	1.13572	0.149109	7.61674	2.60156e-14	2.25516e-12	AT5G19740
1361	Manes.03G028400.v7.1	3.57596	-1.41108	0.51198	-2.75612	0.00584923	0.0213384	AT2G19770
1362	Manes.03G028800.v7.1	8.2494	0.579396	0.219148	2.64386	0.00819667	0.0280391
1363	Manes.03G028850.v7.1	0.853892	-2.73521	0.742746	-3.68257	0.000230894	0.00142586
1364	Manes.03G029600.v7.1	65.9726	-0.97144	0.242053	-4.01334	5.98648e-05	0.000448323	AT4G29190
1365	Manes.03G030000.v7.1	28.8578	0.383057	0.152433	2.51296	0.0119724	0.0380693	AT1G51760
1366	Manes.03G030600.v7.1	5.79434	0.848658	0.297968	2.84815	0.00439742	0.0169276	AT4G29460
1367	Manes.03G030700.v7.1	153.514	-0.596741	0.226571	-2.63379	0.00844372	0.0287125	AT4G29480
1368	Manes.03G031500.v7.1	20.7127	-0.646524	0.186642	-3.46397	0.000532265	0.00289974	AT4G29510
1369	Manes.03G032600.v7.1	144.833	-0.463044	0.167987	-2.75643	0.00584366	0.0213246	AT2G19580
1370	Manes.03G033200.v7.1	91.0709	1.02398	0.193766	5.28462	1.25964e-07	2.11869e-06	AT5G56860
1371	Manes.03G033600.v7.1	3.39634	-1.65657	0.49841	-3.32372	0.000888255	0.0044488	AT3G60310
1372	Manes.03G034400.v7.1	112.303	-0.736078	0.161217	-4.56576	4.97683e-06	5.23442e-05	AT5G11900
1373	Manes.03G035300.v7.1	216.567	-0.569843	0.161438	-3.52981	0.000415865	0.00236119	AT2G19480
1374	Manes.03G035400.v7.1	0.902692	-1.8364	0.726283	-2.52849	0.0114555	0.0368084	AT1G72880
1375	Manes.03G036200.v7.1	23.1876	0.506536	0.17176	2.94909	0.00318707	0.0129859	AT2G19430
1376	Manes.03G036800.v7.1	39.2741	0.703691	0.153319	4.58973	4.43823e-06	4.74822e-05	AT2G19390
1377	Manes.03G036950.v7.1	11.9639	0.912576	0.24104	3.78599	0.000153099	0.00100894	AT4G29820
1378	Manes.03G038600.v7.1	13.5371	-0.507634	0.195455	-2.5972	0.0093988	0.0313183	AT2G06510
1379	Manes.03G039000.v7.1	10.4395	0.84081	0.272209	3.08884	0.0020094	0.00883545	AT2G31670
1380	Manes.03G039900.v7.1	3705.44	-2.72577	0.609342	-4.4733	7.70222e-06	7.55692e-05	AT5G20630
1381	Manes.03G041500.v7.1	127.051	-0.387817	0.134864	-2.87561	0.00403252	0.0157865	AT2G05840
1382	Manes.03G041900.v7.1	1.77154	-2.57087	0.680085	-3.78022	0.000156688	0.00102829	AT5G09810
1383	Manes.03G042500.v7.1	9.74167	1.00053	0.407878	2.45301	0.0141668	0.0435966	AT1G74950
1384	Manes.03G043500.v7.1	35.5916	-2.8543	0.656545	-4.34746	1.37725e-05	0.000125743	AT5G20790
1385	Manes.03G043600.v7.1	59.1757	-0.869435	0.273087	-3.18373	0.00145389	0.0067121	AT5G20740
1386	Manes.03G044000.v7.1	1567.49	0.913912	0.175587	5.20488	1.94123e-07	3.08731e-06	AT5G20720
1387	Manes.03G044200.v7.1	2.3108	-1.35097	0.44583	-3.03024	0.00244362	0.0104553	AT1G53830
1388	Manes.03G044400.v7.1	118.054	-0.976377	0.200913	-4.8597	1.17561e-06	1.50545e-05	AT3G43190
1389	Manes.03G045600.v7.1	0.945621	-2.45947	0.748273	-3.28687	0.00101308	0.00497736	AT5G20860
1390	Manes.03G046200.v7.1	10.1123	0.920864	0.269684	3.4146	0.000638766	0.00336668	AT5G11730
1391	Manes.03G046500.v7.1	730.325	0.352642	0.143702	2.45398	0.0141285	0.0435125	AT3G49601
1392	Manes.03G046600.v7.1	18.1087	0.609475	0.198283	3.07375	0.00211383	0.00921589	AT3G20430
1393	Manes.03G046800.v7.1	78.2632	0.455332	0.124979	3.64327	0.000269196	0.00162472	AT5G26030
1394	Manes.03G046900.v7.1	446.101	-0.414452	0.156178	-2.65371	0.00796116	0.0273998	AT5G11770
1395	Manes.03G047000.v7.1	12.8292	1.204	0.212068	5.67739	1.36764e-08	3.04399e-07	AT5G11780
1396	Manes.03G047200.v7.1	7.34268	0.969298	0.306285	3.16469	0.00155246	0.00709933	AT1G17710
1397	Manes.03G047700.v7.1	2.67027	-3.20696	0.615603	-5.20946	1.8939e-07	3.02219e-06	AT2G26070
1398	Manes.03G048300.v7.1	4.84615	-1.98302	0.43358	-4.57359	4.79442e-06	5.08106e-05	AT1G68400
1399	Manes.03G048600.v7.1	29.1302	-2.31883	0.394873	-5.87235	4.29668e-09	1.08402e-07	AT2G46210
1400	Manes.03G049400.v7.1	43.3171	-0.500314	0.16862	-2.9671	0.00300621	0.0123906	AT4G33040
1401	Manes.03G049500.v7.1	9.99791	3.83102	0.611812	6.26176	3.80655e-10	1.234e-08	AT2G26150
1402	Manes.03G049900.v7.1	111.536	-0.402916	0.147408	-2.73334	0.00626953	0.0225896	AT5G11950
1403	Manes.03G050700.v7.1	104.687	0.684183	0.0853249	8.01855	1.06997e-15	1.25974e-13	AT4G33080
1404	Manes.03G050900.v7.1	20.2401	-0.477898	0.165176	-2.89328	0.00381247	0.0150672	AT4G33090
1405	Manes.03G051300.v7.1	11.6646	-1.10925	0.429068	-2.58525	0.00973096	0.0322074	AT5G26170
1406	Manes.03G052000.v7.1	138.31	0.496933	0.114961	4.32263	1.54183e-05	0.000138472	AT5G20510
1407	Manes.03G052700.v7.1	19.8227	0.404739	0.156077	2.5932	0.00950861	0.0316263	AT2G26350
1408	Manes.03G053100.v7.1	2.82472	-1.72379	0.636028	-2.71024	0.00672335	0.0239215	AT1G02180
1409	Manes.03G053466.v7.1	7.34377	-2.83564	0.518216	-5.47193	4.45166e-08	8.45493e-07	AT1G02180
1410	Manes.03G053565.v7.1	10.5016	-1.00284	0.349973	-2.86547	0.00416388	0.016191	AT5G21930
1411	Manes.03G054000.v7.1	29.6678	-0.701544	0.181479	-3.8657	0.000110772	0.00076204	AT2G26310
1412	Manes.03G054100.v7.1	8.4293	-0.59139	0.235734	-2.50872	0.0121169	0.0384327	AT2G26300
1413	Manes.03G054200.v7.1	2.77962	-0.961032	0.39555	-2.42961	0.0151152	0.0460421	AT4G33180
1414	Manes.03G054300.v7.1	2.44737	-1.14918	0.426046	-2.69732	0.00699001	0.0246709	AT4G33220
1415	Manes.03G054400.v7.1	120.014	-0.638731	0.139874	-4.56649	4.95968e-06	5.22344e-05	AT1G53750
1416	Manes.03G054500.v7.1	2.52908	-1.19938	0.422286	-2.8402	0.00450848	0.0172578	AT5G20870
1417	Manes.03G054700.v7.1	20.5108	0.486332	0.163538	2.97381	0.00294124	0.0121643	AT5G43130
1418	Manes.03G055000.v7.1	12.8088	-0.920184	0.278127	-3.3085	0.000937972	0.00466146	AT5G20885
1419	Manes.03G055200.v7.1	211.282	0.443203	0.151832	2.91904	0.00351112	0.0140641	AT5G20900
1420	Manes.03G056320.v7.1	22.8131	1.61081	0.228593	7.0466	1.8334e-12	1.07929e-10	AT3G43540
1421	Manes.03G056350.v7.1	6.58811	-0.903441	0.315861	-2.86025	0.00423313	0.0164171	AT2G26250
1422	Manes.03G056380.v7.1	10.426	-0.889682	0.231	-3.85143	0.000117429	0.000803401
1423	Manes.03G057200.v7.1	247.396	-0.710171	0.174	-4.08144	4.47568e-05	0.000350254	AT3G53920
1424	Manes.03G058600.v7.1	20.7758	0.528944	0.180686	2.92743	0.00341779	0.0137569	AT4G02220
1425	Manes.03G060600.v7.1	6.55011	2.67115	0.507887	5.25933	1.44581e-07	2.38766e-06	AT5G25930
1426	Manes.03G061000.v7.1	17.7398	1.33007	0.281165	4.73057	2.23891e-06	2.61649e-05	AT5G11520
1427	Manes.03G061300.v7.1	46.9448	0.547018	0.120308	4.54681	5.44648e-06	5.62597e-05	AT4G32750
1428	Manes.03G061400.v7.1	1.68021	1.17937	0.476023	2.47756	0.0132286	0.0413327	AT5G57850
1429	Manes.03G061500.v7.1	23.5383	1.15398	0.168731	6.83919	7.96397e-12	4.00994e-10	AT5G57850
1430	Manes.03G062100.v7.1	19.9923	-0.566842	0.200909	-2.82138	0.00478168	0.0181141	AT5G25770
1431	Manes.03G062150.v7.1	20.2873	0.634306	0.173496	3.65603	0.000256156	0.00155635	AT5G25760
1432	Manes.03G062300.v7.1	473.594	-0.639312	0.145796	-4.38498	1.15995e-05	0.000107775	AT2G25810
1433	Manes.03G062800.v7.1	105.67	0.389419	0.11389	3.41927	0.000627889	0.00332044	AT5G25752
1434	Manes.03G063500.v7.1	9.27939	-0.922713	0.309074	-2.98541	0.00283199	0.0118033	AT3G53380
1435	Manes.03G063600.v7.1	19.9647	2.85821	0.40213	7.10767	1.18015e-12	7.19802e-11	AT2G37120
1436	Manes.03G063700.v7.1	59.8109	-1.16698	0.289889	-4.02561	5.6829e-05	0.000428572	AT2G37110
1437	Manes.03G064000.v7.1	0.685526	-3.00147	0.966113	-3.10674	0.0018916	0.00838603	AT2G37090
1438	Manes.03G064200.v7.1	35.5373	0.747731	0.133075	5.61889	1.9219e-08	4.09009e-07	AT2G25730
1439	Manes.03G064650.v7.1	86.9792	1.05017	0.27357	3.83874	0.000123665	0.00083879	AT5G25560
1440	Manes.03G064800.v7.1	77.9558	0.310755	0.104907	2.96218	0.00305472	0.0125555	AT5G25540
1441	Manes.03G065000.v7.1	75.9086	0.532179	0.117321	4.5361	5.73051e-06	5.88086e-05	AT5G11430
1442	Manes.03G065100.v7.1	7.36049	-2.93509	0.526136	-5.57857	2.42505e-08	4.99903e-07	AT5G11300
1443	Manes.03G065500.v7.1	25.3059	0.626214	0.189846	3.29854	0.000971878	0.00480357	AT4G32570
1444	Manes.03G066300.v7.1	9.91999	-0.927348	0.37364	-2.48193	0.0130673	0.0409154	AT5G25610
1445	Manes.03G066500.v7.1	6.92662	0.583732	0.229681	2.54149	0.011038	0.035729	AT5G19950
1446	Manes.03G066733.v7.1	2.34671	-1.3496	0.470369	-2.86924	0.00411456	0.0160387	AT4G20430
1447	Manes.03G066800.v7.1	2.74619	1.01589	0.393182	2.58376	0.00977296	0.0323329	AT1G30810
1448	Manes.03G067000.v7.1	19.5173	0.513474	0.18637	2.75513	0.00586693	0.0213877	AT4G13350
1449	Manes.03G067266.v7.1	33.8652	-0.569027	0.222812	-2.55385	0.010654	0.0346946	AT5G44520
1450	Manes.03G067600.v7.1	31.819	-0.80042	0.147731	-5.41809	6.02399e-08	1.11286e-06	AT1G61260
1451	Manes.03G067700.v7.1	4.37205	1.01382	0.36489	2.77842	0.00546235	0.0202137	AT4G32551
1452	Manes.03G068200.v7.1	61.5489	0.674079	0.120496	5.59419	2.21648e-08	4.6255e-07	AT2G26890
1453	Manes.03G069101.v7.1	12.3083	0.958075	0.259728	3.68876	0.000225348	0.00139604	AT4G19860
1454	Manes.03G069700.v7.1	27.6307	0.510132	0.209682	2.43288	0.0149793	0.0456869	AT4G20380
1455	Manes.03G069801.v7.1	16.7236	1.12082	0.214933	5.21472	1.841e-07	2.94772e-06	AT1G58350
1456	Manes.03G070700.v7.1	5.4202	0.835827	0.312917	2.67108	0.00756078	0.0262933	AT5G18820
1457	Manes.03G071200.v7.1	9.30962	0.58882	0.241838	2.43477	0.0149011	0.0454963	AT4G20130
1458	Manes.03G071500.v7.1	21.5403	1.05091	0.18378	5.71831	1.07589e-08	2.45999e-07	AT3G57430
1459	Manes.03G071600.v7.1	44.5371	0.487915	0.113274	4.30739	1.65194e-05	0.000147354	AT4G20090
1460	Manes.03G071900.v7.1	16.1015	0.582496	0.186266	3.12723	0.00176461	0.00791951	AT5G17370
1461	Manes.03G072100.v7.1	144.863	-0.510297	0.0955175	-5.34245	9.16989e-08	1.59916e-06	AT4G20150
1462	Manes.03G072600.v7.1	133.947	-0.748614	0.20954	-3.57265	0.000353387	0.00204722	AT5G44680
1463	Manes.03G072700.v7.1	42.5293	-0.868669	0.244946	-3.54637	0.000390572	0.0022342	AT4G20170
1464	Manes.03G073600.v7.1	187.539	1.82416	0.209245	8.71782	2.83618e-18	5.2436e-16
1465	Manes.03G074500.v7.1	2.48079	1.50872	0.606826	2.48625	0.0129098	0.0405186	AT4G39720
1466	Manes.03G074800.v7.1	88.1721	-0.406994	0.130659	-3.11494	0.00183984	0.00819446	AT5G44790
1467	Manes.03G074900.v7.1	19.4708	0.522973	0.153413	3.40892	0.000652197	0.00342602	AT5G44740
1468	Manes.03G075400.v7.1	78.5002	0.576156	0.125016	4.60864	4.05305e-06	4.39174e-05	AT1G30970
1469	Manes.03G075900.v7.1	5.26639	-2.43796	0.4745	-5.13795	2.77748e-07	4.25983e-06	AT4G20040
1470	Manes.03G076700.v7.1	4.90207	-1.29643	0.28858	-4.49244	7.04127e-06	6.99545e-05	AT1G31335
1471	Manes.03G076800.v7.1	2.00734	2.18783	0.737156	2.96793	0.00299809	0.0123649	AT1G11300
1472	Manes.03G076840.v7.1	470.676	0.646448	0.261621	2.47093	0.0134762	0.0419237	AT5G51160
1473	Manes.03G078000.v7.1	2.7996	-1.45282	0.402756	-3.6072	0.000309517	0.00183118	AT3G14740
1474	Manes.03G078300.v7.1	32.775	-0.529633	0.14701	-3.60271	0.000314917	0.00185848
1475	Manes.03G079500.v7.1	62.6052	0.597147	0.176867	3.37624	0.000734825	0.00378923	AT4G10100
1476	Manes.03G079800.v7.1	42.2232	0.681383	0.133907	5.08847	3.60962e-07	5.36569e-06	AT1G16350
1477	Manes.03G079900.v7.1	0.498439	-2.38723	0.856869	-2.78599	0.00533649	0.0198316	AT1G79480
1478	Manes.03G080050.v7.1	13.2404	-0.477572	0.186808	-2.55649	0.0105733	0.0344794	AT1G79500
1479	Manes.03G081600.v7.1	31.5011	-1.68467	0.32909	-5.11917	3.06879e-07	4.64935e-06	AT1G51630
1480	Manes.03G081700.v7.1	23.9428	0.684958	0.204258	3.3534	0.000798241	0.00406368	AT3G21215
1481	Manes.03G081800.v7.1	33.3393	-0.629576	0.239359	-2.63026	0.00853205	0.0289519	AT1G16880
1482	Manes.03G082162.v7.1	129.568	0.306209	0.111438	2.7478	0.00599967	0.0217998	AT3G21180
1483	Manes.03G082300.v7.1	63.2887	-0.400791	0.129926	-3.08476	0.00203713	0.00893582	AT3G18630
1484	Manes.03G082900.v7.1	871.408	-1.00026	0.287421	-3.48011	0.000501208	0.00276611	AT1G79040
1485	Manes.03G083000.v7.1	29.2883	-0.548801	0.206209	-2.66138	0.00778209	0.026911	AT1G56000
1486	Manes.03G083200.v7.1	1.54521	1.84485	0.518069	3.56101	0.000369428	0.00212973	AT1G16670
1487	Manes.03G083300.v7.1	75.0323	0.325077	0.0961146	3.38218	0.000719127	0.00371981	AT1G16680
1488	Manes.03G084800.v7.1	88.8682	-0.33656	0.118995	-2.82835	0.00467885	0.0177881	AT2G42500
1489	Manes.03G085300.v7.1	272.608	-0.532725	0.209158	-2.54699	0.0108656	0.0352769	AT4G24830
1490	Manes.03G086203.v7.1	1.29238	2.08966	0.608628	3.4334	0.000596059	0.00318055	AT4G10450
1491	Manes.03G086600.v7.1	49.8427	0.639066	0.12872	4.96478	6.87794e-07	9.40847e-06	AT5G56460
1492	Manes.03G087803.v7.1	13.9297	0.686274	0.193283	3.55062	0.000384325	0.00220353	AT1G55320
1493	Manes.03G088200.v7.1	22.2149	-0.959376	0.142273	-6.74322	1.54911e-11	7.24101e-10	AT1G55265
1494	Manes.03G088300.v7.1	119.408	0.497412	0.135066	3.68275	0.000230736	0.00142568	AT5G19860
1495	Manes.03G088500.v7.1	3.03877	2.04435	0.794762	2.57228	0.010103	0.0332297	AT1G55230
1496	Manes.03G088800.v7.1	26.4307	-1.48395	0.466301	-3.18239	0.00146067	0.00673814	AT1G55210
1497	Manes.03G089000.v7.1	29.8512	1.133	0.28667	3.95227	7.74128e-05	0.000559345	AT5G19875
1498	Manes.03G089100.v7.1	4.09501	-0.826426	0.321735	-2.56865	0.0102095	0.0335083	AT1G69770
1499	Manes.03G089500.v7.1	10.5553	1.29319	0.222735	5.80597	6.3994e-09	1.55484e-07	AT3G58040
1500	Manes.03G089800.v7.1	91.2351	-0.950993	0.224944	-4.22769	2.36101e-05	0.000200983	AT1G51110
1501	Manes.03G089900.v7.1	171.619	0.314994	0.118298	2.66273	0.00775103	0.0268248	AT5G19900
1502	Manes.03G090000.v7.1	105.003	0.386766	0.15776	2.45162	0.0142217	0.0437483	AT5G13000
1503	Manes.03G090600.v7.1	158.274	0.610598	0.211626	2.88527	0.00391076	0.0153888	AT1G53670
1504	Manes.03G090700.v7.1	50.2513	-2.39518	0.469989	-5.09624	3.46468e-07	5.18607e-06	AT1G17200
1505	Manes.03G090800.v7.1	234.525	-0.608893	0.113927	-5.34459	9.06229e-08	1.58614e-06	AT1G17220
1506	Manes.03G090900.v7.1	2.58301	-1.251	0.394324	-3.17251	0.00151127	0.00693779	AT1G72250
1507	Manes.03G091166.v7.1	3.80448	3.11274	0.607601	5.123	3.00719e-07	4.56186e-06
1508	Manes.03G091900.v7.1	24.7128	-0.67628	0.235331	-2.87373	0.0040565	0.0158568	AT1G53440
1509	Manes.03G092300.v7.1	8.37141	-1.2946	0.419034	-3.08949	0.002005	0.00881774	AT3G14840
1510	Manes.03G095300.v7.1	69.5806	0.50837	0.130325	3.90078	9.58843e-05	0.000673724	AT1G79020
1511	Manes.03G096300.v7.1	0.779286	1.89104	0.751031	2.51792	0.0118049	0.0376804	AT5G06740
1512	Manes.03G096500.v7.1	10.4252	0.998927	0.27646	3.61328	0.000302353	0.00179328	AT2G17410
1513	Manes.03G096900.v7.1	90.6446	0.977558	0.122444	7.98372	1.41989e-15	1.63115e-13	AT4G38220
1514	Manes.03G097000.v7.1	29.4879	-0.445356	0.156274	-2.84985	0.00437405	0.0168586	AT2G17350
1515	Manes.03G097200.v7.1	7.382	-3.77807	0.518067	-7.29263	3.03963e-13	2.11575e-11	AT4G35350
1516	Manes.03G097900.v7.1	36.5676	-0.812267	0.182486	-4.45111	8.54257e-06	8.27168e-05	AT5G19760
1517	Manes.03G098100.v7.1	323.421	-0.665455	0.18796	-3.54041	0.000399502	0.00227977	AT5G19780
1518	Manes.03G099300.v7.1	301.318	0.615406	0.249474	2.46681	0.0136321	0.0423087
1519	Manes.03G099600.v7.1	92.0487	0.693695	0.122915	5.64368	1.66449e-08	3.62042e-07	AT1G78680
1520	Manes.03G099800.v7.1	63.8378	-0.309241	0.0978888	-3.1591	0.00158256	0.007223	AT1G53400
1521	Manes.03G099900.v7.1	46.4487	-0.707014	0.204143	-3.46332	0.000533546	0.00290447	AT3G14860
1522	Manes.03G100100.v7.1	252.545	-0.529496	0.117249	-4.516	6.30173e-06	6.39496e-05	AT2G34250
1523	Manes.03G100300.v7.1	15.7523	-1.36008	0.251384	-5.41038	6.28911e-08	1.15732e-06	AT1G78780
1524	Manes.03G101000.v7.1	57.2229	0.387527	0.125374	3.09095	0.00199514	0.00877767	AT3G07750
1525	Manes.03G102400.v7.1	8.51004	-1.01974	0.271042	-3.76231	0.000168352	0.00109422	AT1G53300
1526	Manes.03G103200.v7.1	93.0512	-0.444699	0.162022	-2.74468	0.00605698	0.0219568	AT1G53240
1527	Manes.03G103900.v7.1	20.2261	0.75778	0.268286	2.82452	0.00473509	0.0179692	AT5G54080
1528	Manes.03G104100.v7.1	114.124	-0.607138	0.107266	-5.66012	1.51266e-08	3.33306e-07	AT5G46020
1529	Manes.03G104600.v7.1	81.7433	-0.565645	0.19483	-2.90328	0.00369279	0.014675	AT3G15110
1530	Manes.03G104700.v7.1	78.174	-1.64865	0.186861	-8.82284	1.11588e-18	2.2379e-16	AT3G15095
1531	Manes.03G106200.v7.1	46.5247	0.517791	0.139212	3.71943	0.000199674	0.00126075	AT5G18475
1532	Manes.03G106400.v7.1	119.596	0.339974	0.140544	2.41899	0.0155637	0.0471896	AT5G53940
1533	Manes.03G106500.v7.1	21.011	0.586157	0.178297	3.28753	0.00101069	0.00497153	AT4G27540
1534	Manes.03G106900.v7.1	15.6419	-1.28417	0.429963	-2.98669	0.00282014	0.0117601	AT3G15270
1535	Manes.03G107000.v7.1	36.5896	0.594104	0.176429	3.36739	0.000758838	0.00388868	AT3G15290
1536	Manes.03G107100.v7.1	33.5573	-2.33043	0.236712	-9.845	7.20416e-23	2.74978e-20	AT5G53880
1537	Manes.03G107200.v7.1	4.43337	-1.40794	0.312712	-4.50234	6.72096e-06	6.74233e-05	AT1G31280
1538	Manes.03G107300.v7.1	12.8189	-0.87889	0.244591	-3.59331	0.000326509	0.00191543	AT3G05320
1539	Manes.03G107900.v7.1	16.67	0.555199	0.229241	2.4219	0.0154397	0.0468753	AT3G59430
1540	Manes.03G109800.v7.1	80.5099	0.440637	0.141264	3.11924	0.00181319	0.00809914	AT3G15354
1541	Manes.03G110700.v7.1	7.61528	0.880793	0.297858	2.95709	0.00310558	0.0127284	AT5G53770
1542	Manes.03G111100.v7.1	0.892858	-1.75043	0.693552	-2.52387	0.0116072	0.0371899	AT5G20110
1543	Manes.03G111200.v7.1	27.0674	0.733403	0.246818	2.97143	0.00296417	0.0122378	AT5G03490
1544	Manes.03G111300.v7.1	66.7758	0.745976	0.18001	4.14407	3.41191e-05	0.000276801	AT3G15360
1545	Manes.03G111900.v7.1	91.2084	0.794316	0.130953	6.06563	1.31435e-09	3.752e-08	AT5G53800
1546	Manes.03G112000.v7.1	51.7739	-0.684249	0.24923	-2.74545	0.00604273	0.0219192	AT3G15380
1547	Manes.03G112100.v7.1	1.75285	-1.77012	0.54637	-3.23978	0.0011962	0.00571188	AT3G15390
1548	Manes.03G112150.v7.1	0.721252	-1.78621	0.737413	-2.42226	0.0154243	0.046845	AT1G30520
1549	Manes.03G112600.v7.1	45.8818	-0.33015	0.118193	-2.79331	0.0052171	0.0194583	AT1G52980
1550	Manes.03G113000.v7.1	61.4048	-1.05091	0.136085	-7.7224	1.14156e-14	1.09643e-12	AT3G15430
1551	Manes.03G113200.v7.1	14.8488	1.03469	0.293048	3.5308	0.000414302	0.00235401	AT1G52920
1552	Manes.03G113300.v7.1	567.66	-2.30968	0.358055	-6.45065	1.11375e-10	4.17771e-09	AT5G54190
1553	Manes.03G114000.v7.1	21.3466	-0.850513	0.289315	-2.93974	0.00328483	0.01332	AT1G61810
1554	Manes.03G114500.v7.1	16.5315	-2.54704	0.338341	-7.52802	5.1517e-14	4.15144e-12	AT1G52870
1555	Manes.03G114600.v7.1	58.1549	-0.740756	0.267545	-2.76871	0.00562783	0.0206998	AT3G15520
1556	Manes.03G114700.v7.1	80.0124	0.600647	0.0952583	6.30545	2.87356e-10	9.68702e-09	AT5G54440
1557	Manes.03G115100.v7.1	9.07703	-0.684765	0.237527	-2.8829	0.00394036	0.0154795	AT5G54390
1558	Manes.03G116300.v7.1	7.82167	-0.986156	0.331628	-2.97369	0.00294247	0.0121673	AT5G54310
1559	Manes.03G116400.v7.1	3.15287	-1.78799	0.424962	-4.2074	2.58321e-05	0.0002175	AT1G61260
1560	Manes.03G116700.v7.1	1153.73	-4.23465	0.345487	-12.257	1.54032e-34	4.05019e-31	AT5G54270
1561	Manes.03G116800.v7.1	3.36556	-2.23173	0.496488	-4.49503	6.95616e-06	6.93126e-05	AT5G54250
1562	Manes.03G116900.v7.1	11.5331	-2.09025	0.365499	-5.71888	1.07229e-08	2.45554e-07	AT4G27360
1563	Manes.03G117300.v7.1	3.39598	1.74146	0.538194	3.23576	0.00121321	0.00576981	AT4G10270
1564	Manes.03G117400.v7.1	23.4345	0.577719	0.151741	3.80726	0.000140515	0.000936434	AT2G20900
1565	Manes.03G117900.v7.1	2.16921	-1.38993	0.509245	-2.7294	0.00634493	0.0228057	AT4G27310
1566	Manes.03G117950.v7.1	87.4109	-1.32384	0.312217	-4.24013	2.23386e-05	0.000192164	AT4G27280
1567	Manes.03G118001.v7.1	4.10646	-1.3424	0.384785	-3.4887	0.000485378	0.0026932	AT4G21380
1568	Manes.03G118100.v7.1	72.1615	-1.98489	0.262822	-7.55221	4.27945e-14	3.55345e-12	AT4G27290
1569	Manes.03G119400.v7.1	13.225	-0.989685	0.202083	-4.89742	9.71053e-07	1.26611e-05	AT4G27290
1570	Manes.03G119600.v7.1	33.9731	-0.982664	0.209536	-4.68972	2.73576e-06	3.11558e-05	AT5G54500
1571	Manes.03G120700.v7.1	1.04398	2.70895	0.942343	2.87469	0.00404423	0.015825	AT5G08290
1572	Manes.03G120832.v7.1	17.9814	-1.36768	0.350038	-3.90722	9.33631e-05	0.000658159	AT3G20660
1573	Manes.03G121600.v7.1	548.659	0.799509	0.233783	3.41988	0.000626499	0.00331383	AT1G51060
1574	Manes.03G122000.v7.1	39.6182	-0.635965	0.179129	-3.55033	0.00038475	0.00220516	AT5G54660
1575	Manes.03G122200.v7.1	95.9296	0.327923	0.136731	2.39831	0.0164709	0.0492712	AT3G20680
1576	Manes.03G122300.v7.1	1.17843	-2.01961	0.694064	-2.90983	0.0036163	0.0144172	AT5G54690
1577	Manes.03G122401.v7.1	95.1119	0.322644	0.0986037	3.27213	0.00106741	0.00519865	AT1G08060
1578	Manes.03G122800.v7.1	187.161	0.722314	0.159721	4.52236	6.11552e-06	6.23003e-05	AT1G51100
1579	Manes.03G123800.v7.1	16630.6	-1.2721	0.277368	-4.58633	4.51105e-06	4.81307e-05	AT5G54770
1580	Manes.03G123900.v7.1	21.0813	-0.829336	0.266163	-3.1159	0.00183383	0.00816974	AT4G27120
1581	Manes.03G124200.v7.1	219.569	0.296389	0.123374	2.40235	0.0162899	0.048847	AT3G20500
1582	Manes.03G124350.v7.1	78.8755	-0.603607	0.229868	-2.62589	0.00864227	0.0292547	ATCG00120
1583	Manes.03G124386.v7.1	3427.65	-0.801195	0.176848	-4.53042	5.88661e-06	6.02798e-05	ATCG00140
1584	Manes.03G124400.v7.1	2.34555	-1.29249	0.455596	-2.83693	0.00455497	0.0173973	AT5G54880
1585	Manes.03G124602.v7.1	532.03	-1.01578	0.353956	-2.86979	0.00410747	0.0160137	ATCG00350
1586	Manes.03G124638.v7.1	1917.38	-1.40777	0.320804	-4.38826	1.14263e-05	0.000106458	ATCG00380
1587	Manes.03G124692.v7.1	42637.9	0.391977	0.14153	2.76957	0.00561295	0.0206612	ATCG00440
1588	Manes.03G124700.v7.1	54.7969	-0.645651	0.189953	-3.39901	0.000676299	0.00353147	AT4G27020
1589	Manes.03G124710.v7.1	469.466	-1.33517	0.304209	-4.38899	1.13879e-05	0.000106184	ATCG00470
1590	Manes.03G124746.v7.1	1580.33	-0.778583	0.281594	-2.76491	0.00569385	0.020881	ATCG00490
1591	Manes.03G124764.v7.1	159.851	-0.951646	0.184051	-5.17055	2.33409e-07	3.65077e-06	ATCG00500
1592	Manes.03G124800.v7.1	69.8649	-0.686398	0.155002	-4.42833	9.49673e-06	9.08428e-05	AT4G27040
1593	Manes.03G125400.v7.1	1.30191	-1.58989	0.630419	-2.52196	0.0116704	0.0373369	AT4G08850
1594	Manes.03G126365.v7.1	4.94456	1.52897	0.455204	3.35887	0.000782631	0.00399331	AT4G08850
1595	Manes.03G126600.v7.1	14.7197	-0.709734	0.230094	-3.08454	0.0020387	0.00893985	AT4G27060
1596	Manes.03G127000.v7.1	649.591	-0.849293	0.24381	-3.48342	0.00049506	0.00273985	AT1G50900
1597	Manes.03G127300.v7.1	21.6753	0.503705	0.140942	3.57384	0.000351778	0.0020399	AT1G50910
1598	Manes.03G127600.v7.1	72.8526	-0.383222	0.159067	-2.40918	0.0159884	0.0481321	AT4G27070
1599	Manes.03G128400.v7.1	2.82079	-1.48096	0.45948	-3.22313	0.00126798	0.00598938	AT4G27220
1600	Manes.03G129100.v7.1	25.9832	0.882446	0.348448	2.53251	0.011325	0.0364635	AT3G20340
1601	Manes.03G130300.v7.1	8.56951	1.54614	0.501337	3.08403	0.00204215	0.00895031	AT4G36810
1602	Manes.03G131100.v7.1	27.9005	0.61013	0.140809	4.33303	1.47074e-05	0.000133302	AT5G55040
1603	Manes.03G131200.v7.1	105.642	0.502063	0.139916	3.58831	0.000332833	0.00194529	AT5G55040
1604	Manes.03G131400.v7.1	5.98167	-0.817149	0.311371	-2.62435	0.00868137	0.0293534	AT5G55050
1605	Manes.03G131800.v7.1	14.7348	-0.553568	0.19895	-2.78245	0.00539505	0.0200179	AT1G05970
1606	Manes.03G131850.v7.1	4.71721	-4.26687	0.866787	-4.92263	8.5389e-07	1.13333e-05
1607	Manes.03G131901.v7.1	2.58047	-1.55772	0.573755	-2.71496	0.00662838	0.0236414
1608	Manes.03G132250.v7.1	5.92704	3.9583	0.687935	5.75388	8.72166e-09	2.04355e-07	AT4G04450
1609	Manes.03G132400.v7.1	359.76	0.468799	0.115299	4.06593	4.78409e-05	0.000370167	AT5G55160
1610	Manes.03G132900.v7.1	1998.95	-1.40363	0.157743	-8.89823	5.67437e-19	1.23196e-16	AT4G26850
1611	Manes.03G133100.v7.1	45.4794	1.08181	0.27937	3.8723	0.000107813	0.000744501
1612	Manes.03G133300.v7.1	36.313	-0.495436	0.183565	-2.69896	0.00695562	0.0245789	AT3G20440
1613	Manes.03G133400.v7.1	30.2754	-0.639626	0.2536	-2.52218	0.0116629	0.0373324	AT4G26860
1614	Manes.03G133700.v7.1	37.0948	1.01476	0.170811	5.94086	2.83537e-09	7.43067e-08	AT5G55100
1615	Manes.03G133900.v7.1	4.09177	-1.91544	0.397544	-4.81818	1.44872e-06	1.79591e-05	AT3G20150
1616	Manes.03G134200.v7.1	720.735	0.42054	0.0781687	5.37991	7.4524e-08	1.34524e-06	AT5G59240
1617	Manes.03G135000.v7.1	4.48699	-1.37997	0.377584	-3.65473	0.000257451	0.001563	AT5G55380
1618	Manes.03G135400.v7.1	20.1967	-0.597109	0.185786	-3.21396	0.00130919	0.00614819	AT5G55290
1619	Manes.03G135500.v7.1	119.23	-0.824297	0.270406	-3.04837	0.00230089	0.00991815	AT5G55280
1620	Manes.03G136300.v7.1	72.3701	0.394632	0.129315	3.0517	0.00227548	0.00982113	AT4G26750
1621	Manes.03G136400.v7.1	180.061	-0.98591	0.220701	-4.46717	7.92603e-06	7.75401e-05	AT5G55230
1622	Manes.03G137104.v7.1	102.898	0.539438	0.210421	2.56362	0.0103588	0.0339155	AT4G26840
1623	Manes.03G137402.v7.1	73.2276	-0.381858	0.103043	-3.70582	0.00021071	0.00132126	AT3G07810
1624	Manes.03G137500.v7.1	18.5256	-1.08963	0.262337	-4.15358	3.27319e-05	0.000267104	AT5G55560
1625	Manes.03G137700.v7.1	2.49819	-2.34762	0.560827	-4.186	2.83912e-05	0.000235334	AT4G27240
1626	Manes.03G137802.v7.1	1.71853	-2.34872	0.674553	-3.4819	0.000497871	0.00275283	AT4G27240
1627	Manes.03G138100.v7.1	18.7036	0.472839	0.173215	2.72978	0.00633768	0.0227866	AT3G20170
1628	Manes.03G139872.v7.1	148.488	-0.587531	0.231936	-2.53316	0.0113038	0.0364199	AT3G13120
1629	Manes.03G140201.v7.1	1.203	2.12839	0.738869	2.88061	0.00396904	0.0155715	AT1G55900
1630	Manes.03G140301.v7.1	4.12742	-1.90156	0.355087	-5.3552	8.54611e-08	1.5138e-06	AT3G13130
1631	Manes.03G140400.v7.1	4.31483	-0.852219	0.35304	-2.41395	0.0157807	0.0476824	AT5G55630
1632	Manes.03G140401.v7.1	33.3938	-0.774917	0.201055	-3.85426	0.00011608	0.000794628	AT5G55630
1633	Manes.03G140900.v7.1	367.445	0.629119	0.105347	5.97187	2.34545e-09	6.27887e-08	AT4G26630
1634	Manes.03G141000.v7.1	159.045	1.06823	0.157309	6.79065	1.1163e-11	5.44686e-10	AT5G55670
1635	Manes.03G141100.v7.1	28.1796	-2.03363	0.246805	-8.23983	1.72453e-16	2.35284e-14
1636	Manes.03G141200.v7.1	60.7524	-1.73847	0.263962	-6.58606	4.51665e-11	1.89515e-09	AT5G55730
1637	Manes.03G141600.v7.1	20.9702	0.429477	0.158101	2.71646	0.00659838	0.023545	AT5G55810
1638	Manes.03G142100.v7.1	118.994	-0.51049	0.213424	-2.39191	0.0167611	0.0499416	AT3G07680
1639	Manes.03G142200.v7.1	26.5557	1.23776	0.205191	6.03222	1.61721e-09	4.5238e-08	AT1G55850
1640	Manes.03G142600.v7.1	54.4418	0.836045	0.161931	5.16297	2.43065e-07	3.78111e-06	AT5G55860
1641	Manes.03G142700.v7.1	76.8027	-0.555617	0.158165	-3.5129	0.000443248	0.00249097	AT1G55840
1642	Manes.03G143000.v7.1	196.216	0.276628	0.115648	2.39198	0.0167576	0.0499395	AT3G13224
1643	Manes.03G143532.v7.1	2.69638	1.04696	0.426149	2.4568	0.0140182	0.0432675
1644	Manes.03G143800.v7.1	5.16645	-0.747074	0.295787	-2.52571	0.0115463	0.037055	AT4G13950
1645	Manes.03G143900.v7.1	618.843	-0.82556	0.155815	-5.29833	1.16864e-07	1.97966e-06	AT4G13940
1646	Manes.03G144200.v7.1	37.7343	0.905031	0.143166	6.32157	2.58917e-10	8.85445e-09	AT2G31970
1647	Manes.03G144300.v7.1	1.89444	-1.31112	0.501438	-2.61472	0.00893003	0.0301039	AT4G13870
1648	Manes.03G144600.v7.1	46.2423	0.590632	0.200748	2.94215	0.00325942	0.0132347	AT5G43490
1649	Manes.03G144800.v7.1	198.439	0.331834	0.103583	3.20354	0.00135748	0.00633078	AT4G13830
1650	Manes.03G144900.v7.1	216.396	0.282594	0.101162	2.79348	0.00521437	0.0194531	AT3G23900
1651	Manes.03G145000.v7.1	3.65804	-2.08497	0.414945	-5.02469	5.04244e-07	7.17986e-06	AT4G13800
1652	Manes.03G145900.v7.1	46.5664	-0.470971	0.129664	-3.63225	0.00028096	0.0016837	AT4G22330
1653	Manes.03G146400.v7.1	49.5859	0.32447	0.0962719	3.37035	0.000750726	0.00385545	AT1G04910
1654	Manes.03G146600.v7.1	189.831	-0.721427	0.0893916	-8.07041	7.00616e-16	8.41628e-14	AT1G04850
1655	Manes.03G146900.v7.1	905.631	0.798866	0.137455	5.81183	6.17936e-09	1.50602e-07	AT1G07930
1656	Manes.03G147700.v7.1	7.67239	-1.33479	0.336488	-3.96684	7.28314e-05	0.00052951	AT3G18670
1657	Manes.03G148100.v7.1	51.1371	-0.397676	0.142373	-2.79321	0.00521878	0.0194614	AT4G13640
1658	Manes.03G148400.v7.1	115.725	-0.555368	0.153462	-3.61894	0.000295813	0.00176032	AT5G48760
1659	Manes.03G148600.v7.1	159.841	-0.362598	0.127912	-2.83474	0.00458626	0.0174885	AT2G32730
1660	Manes.03G148800.v7.1	22.0879	1.07303	0.157614	6.80796	9.89905e-12	4.85012e-10	AT2G32700
1661	Manes.03G149000.v7.1	960.64	-0.527244	0.180546	-2.92027	0.0034973	0.0140189	AT3G24160
1662	Manes.03G149301.v7.1	58.0628	0.558412	0.138098	4.04359	5.26391e-05	0.000400034	AT3G24180
1663	Manes.03G149900.v7.1	52.6876	0.291519	0.119552	2.43842	0.0147515	0.04512	AT1G04780
1664	Manes.03G150000.v7.1	323.85	-1.30623	0.541882	-2.41054	0.0159291	0.0480146	AT5G13930
1665	Manes.03G150300.v7.1	28.7559	-0.664729	0.154574	-4.30038	1.70506e-05	0.000151269	AT5G58660
1666	Manes.03G150900.v7.1	8.87668	-1.41992	0.495411	-2.86615	0.00415501	0.0161644	AT3G50170
1667	Manes.03G151700.v7.1	52.9433	-1.20916	0.346576	-3.48887	0.000485071	0.00269212	AT3G50170
1668	Manes.03G151900.v7.1	48.8408	-1.33867	0.342809	-3.90501	9.42215e-05	0.000663222	AT3G50120
1669	Manes.03G152300.v7.1	94.1099	-1.22885	0.173693	-7.07481	1.49654e-12	8.96596e-11	AT2G32720
1670	Manes.03G152600.v7.1	11.4482	-2.76222	0.427712	-6.45814	1.05997e-10	4.01346e-09	AT4G13710
1671	Manes.03G152700.v7.1	69.3432	-0.845567	0.159302	-5.30796	1.10861e-07	1.88608e-06	AT4G13720
1672	Manes.03G154700.v7.1	8.87338	-0.909724	0.244571	-3.71967	0.000199482	0.00126021	AT3G24030
1673	Manes.03G155100.v7.1	48.0817	-0.293216	0.104425	-2.8079	0.0049866	0.0187225	AT2G33220
1674	Manes.03G155500.v7.1	1.70785	-1.39137	0.556374	-2.50078	0.012392	0.0390957	AT1G04160
1675	Manes.03G155700.v7.1	18.4156	0.51481	0.18051	2.85198	0.00434482	0.016776	AT4G13550
1676	Manes.03G155800.v7.1	183.022	1.36306	0.177889	7.6624	1.82484e-14	1.63579e-12	AT3G23920
1677	Manes.03G156700.v7.1	6.98127	3.5007	0.533538	6.56129	5.33427e-11	2.19159e-09	AT1G04570
1678	Manes.03G157160.v7.1	6.34375	1.08338	0.350848	3.08788	0.0020159	0.00885744	AT3G29240
1679	Manes.03G157500.v7.1	43.5141	1.09697	0.220066	4.98473	6.20477e-07	8.60199e-06
1680	Manes.03G157750.v7.1	64.844	0.94248	0.149524	6.30319	2.91589e-10	9.774e-09	AT1G48520
1681	Manes.03G158100.v7.1	249.488	-0.934835	0.234983	-3.9783	6.94099e-05	0.000508383	AT4G13430
1682	Manes.03G158500.v7.1	2.68339	-1.09771	0.403238	-2.72224	0.00648418	0.0232181	AT1G04530
1683	Manes.03G158600.v7.1	37.3062	-0.663837	0.159503	-4.1619	3.15606e-05	0.000259064	AT5G43960
1684	Manes.03G160000.v7.1	15.745	0.424237	0.174767	2.42744	0.0152057	0.0462762	AT5G35620
1685	Manes.03G160100.v7.1	47.2795	-0.850741	0.229845	-3.70137	0.000214441	0.00134146	AT2G05620
1686	Manes.03G160500.v7.1	1.47156	-1.74214	0.596469	-2.92076	0.00349173	0.0140006	AT2G33400
1687	Manes.03G160600.v7.1	194.307	0.507473	0.0759585	6.68093	2.37435e-11	1.06217e-09	AT2G33410
1688	Manes.03G161350.v7.1	9.21719	-0.706137	0.291824	-2.41973	0.015532	0.0471175	AT3G23510
1689	Manes.03G161600.v7.1	16.0302	1.91192	0.534422	3.57754	0.000346843	0.00201523	AT5G46050
1690	Manes.03G161900.v7.1	24.1641	-0.64299	0.178573	-3.60072	0.000317334	0.00186995	AT5G44060
1691	Manes.03G162300.v7.1	5.18646	-1.29598	0.346949	-3.73535	0.000187454	0.00119443	AT4G14330
1692	Manes.03G162400.v7.1	33.0586	0.600766	0.225949	2.65886	0.00784059	0.0270912	AT4G05320
1693	Manes.03G162700.v7.1	73.6525	-0.565201	0.189949	-2.97553	0.00292481	0.0121112	AT2G33470
1694	Manes.03G163600.v7.1	15.5515	1.92849	0.274843	7.01668	2.27198e-12	1.30741e-10	AT1G07090
1695	Manes.03G164100.v7.1	299.917	0.227293	0.085567	2.65632	0.00789993	0.0272467	AT5G43330
1696	Manes.03G164400.v7.1	201.991	-1.28795	0.26386	-4.88121	1.05439e-06	1.36499e-05	AT2G31200
1697	Manes.03G164500.v7.1	10.8905	-1.10441	0.341619	-3.23286	0.00122557	0.00581923	AT1G08650
1698	Manes.03G164600.v7.1	56.1143	-1.57419	0.217747	-7.22945	4.84949e-13	3.2222e-11	AT3G54700
1699	Manes.03G164901.v7.1	3.24752	-1.68694	0.638714	-2.64115	0.00826247	0.0282478
1700	Manes.03G165700.v7.1	47.423	-0.715457	0.189155	-3.78239	0.000155328	0.00102108	AT5G07050
1701	Manes.03G166150.v7.1	8.34494	1.35115	0.290976	4.6435	3.4255e-06	3.78276e-05	AT1G06620
1702	Manes.03G166300.v7.1	51.7742	-0.258367	0.100641	-2.56721	0.0102521	0.0336127	AT1G06620
1703	Manes.03G166500.v7.1	74.3581	-1.29745	0.304244	-4.26451	2.00341e-05	0.000174561	AT5G55630
1704	Manes.03G166700.v7.1	131.375	-0.69408	0.220413	-3.149	0.00163828	0.0074291	AT4G14420
1705	Manes.03G166900.v7.1	23.5274	0.528709	0.15991	3.3063	0.000945353	0.00469305	AT5G43500
1706	Manes.03G167800.v7.1	13.0923	2.39535	0.455555	5.2581	1.45553e-07	2.39896e-06	AT4G24000
1707	Manes.03G168200.v7.1	111.166	0.359972	0.111606	3.22538	0.00125804	0.00595191	AT1G04300
1708	Manes.03G168600.v7.1	51.2057	-1.13652	0.203151	-5.59445	2.2132e-08	4.62272e-07	AT3G23090
1709	Manes.03G168800.v7.1	40.4274	0.432019	0.179401	2.40812	0.0160347	0.0482408	AT5G43630
1710	Manes.03G169000.v7.1	292.375	-0.417241	0.140982	-2.95953	0.00308109	0.0126477	AT5G09500
1711	Manes.03G169200.v7.1	169.737	-0.680348	0.145219	-4.68499	2.79971e-06	3.18076e-05	AT3G23070
1712	Manes.03G169300.v7.1	11.4725	-0.769196	0.278924	-2.75772	0.00582055	0.0212567	AT4G03500
1713	Manes.03G169700.v7.1	56.0472	-1.14773	0.187905	-6.10804	1.0086e-09	2.98358e-08	AT3G23050
1714	Manes.03G170300.v7.1	101.216	0.991549	0.302294	3.28008	0.00103778	0.00507432	AT3G23000
1715	Manes.03G170500.v7.1	73.7549	-0.392277	0.10653	-3.68233	0.000231114	0.00142653	AT4G14615
1716	Manes.03G170600.v7.1	52.6415	-0.574652	0.238384	-2.41062	0.0159256	0.0480101	AT1G04220
1717	Manes.03G172300.v7.1	0.786977	-2.81514	0.869411	-3.23799	0.00120376	0.00573757	AT3G22890
1718	Manes.03G172500.v7.1	12.3017	-0.704236	0.253416	-2.77897	0.00545315	0.0201891	AT5G43810
1719	Manes.03G173000.v7.1	3.83733	-3.95259	0.646275	-6.11595	9.5985e-10	2.85334e-08	AT1G60710
1720	Manes.03G173100.v7.1	84.6299	-0.302065	0.11336	-2.66465	0.00770688	0.0267175	AT1G04200
1721	Manes.03G173300.v7.1	783.669	0.386861	0.0952894	4.05986	4.91032e-05	0.000377649	AT4G14710
1722	Manes.03G173800.v7.1	74.7649	-0.597646	0.153115	-3.90326	9.49067e-05	0.000667648	AT3G22810
1723	Manes.03G174300.v7.1	1.41861	-2.54669	0.641361	-3.97075	7.16461e-05	0.000522498	AT3G22800
1724	Manes.03G175300.v7.1	7.59266	-0.696745	0.230329	-3.025	0.00248636	0.0106037	AT3G22680
1725	Manes.03G175500.v7.1	10.5383	0.564445	0.219772	2.56831	0.0102194	0.0335263	AT4G14790
1726	Manes.03G176700.v7.1	20.3715	1.28235	0.330426	3.88091	0.000104068	0.000721797	AT2G32030
1727	Manes.03G176800.v7.1	4.55166	1.50935	0.455835	3.31118	0.000929024	0.00462266	AT3G22560
1728	Manes.03G177000.v7.1	18.505	-1.2152	0.266553	-4.55894	5.14114e-06	5.36679e-05	AT3G22540
1729	Manes.03G177500.v7.1	25.1596	0.64233	0.146833	4.37457	1.2167e-05	0.000112649	AT1G05410
1730	Manes.03G178500.v7.1	131.561	-0.36314	0.0977267	-3.71587	0.000202506	0.00127556	AT3G22440
1731	Manes.03G178800.v7.1	245.877	0.403363	0.155029	2.60186	0.00927196	0.0310048	AT3G22425
1732	Manes.03G179000.v7.1	44.7329	0.666411	0.131472	5.06883	4.00273e-07	5.83639e-06	AT5G28060
1733	Manes.03G179100.v7.1	3.57558	1.33438	0.521116	2.56062	0.0104485	0.0341499	AT1G54520
1734	Manes.03G179500.v7.1	1.14937	-2.54777	0.734744	-3.46757	0.000525193	0.00286706
1735	Manes.03G179600.v7.1	4.26092	-2.06343	0.350132	-5.89331	3.78531e-09	9.62953e-08	AT1G05370
1736	Manes.03G180200.v7.1	7.58118	1.68623	0.363381	4.6404	3.47733e-06	3.83105e-05	AT2G32150
1737	Manes.03G180500.v7.1	1.70329	-1.57971	0.604404	-2.61366	0.00895779	0.0301732	AT5G26330
1738	Manes.03G180900.v7.1	151.428	0.411222	0.122544	3.35571	0.000791609	0.0040339	AT4G19600
1739	Manes.03G181200.v7.1	2.0361	-1.38184	0.472175	-2.92655	0.00342745	0.0137911	AT3G05980
1740	Manes.03G181400.v7.1	58.1278	0.597029	0.115154	5.18459	2.16486e-07	3.41543e-06	AT5G19330
1741	Manes.03G182100.v7.1	141.448	-0.578449	0.196682	-2.94104	0.00327109	0.0132757	AT5G19220
1742	Manes.03G182200.v7.1	18.1005	0.6004	0.199892	3.00362	0.00266785	0.0111941	AT5G19210
1743	Manes.03G182700.v7.1	30.4968	-1.50785	0.266103	-5.66641	1.45824e-08	3.22517e-07	AT3G06070
1744	Manes.03G183200.v7.1	74.6356	0.503129	0.200279	2.51214	0.012	0.0381284	AT1G08970
1745	Manes.03G183300.v7.1	552.036	0.506403	0.178407	2.83846	0.00453314	0.0173279	AT5G19140
1746	Manes.03G183500.v7.1	5.44561	-1.96442	0.450695	-4.35864	1.30874e-05	0.000120112	AT1G03220
1747	Manes.03G184400.v7.1	64.1032	-0.771398	0.217578	-3.54539	0.000392033	0.00224093	AT5G19090
1748	Manes.03G184800.v7.1	31.995	0.489546	0.161586	3.02964	0.00244849	0.0104705	AT3G06150
1749	Manes.03G184900.v7.1	24.6338	-0.462784	0.17088	-2.70825	0.00676396	0.024038	AT5G19050
1750	Manes.03G185000.v7.1	6.38048	-0.986637	0.347401	-2.84005	0.00451064	0.0172578	AT5G19040
1751	Manes.03G185700.v7.1	93.9156	-1.03866	0.14234	-7.29709	2.94062e-13	2.06498e-11	AT3G23580
1752	Manes.03G186100.v7.1	58.0483	-0.346005	0.131335	-2.63453	0.00842527	0.0286834	AT5G19010
1753	Manes.03G186200.v7.1	99.6457	0.329434	0.114219	2.88423	0.00392372	0.015427	AT3G06190
1754	Manes.03G186400.v7.1	33.706	0.399492	0.159053	2.51168	0.0120157	0.0381722	AT3G06200
1755	Manes.03G187200.v7.1	2.11869	-1.68894	0.582241	-2.90076	0.00372263	0.0147713	AT4G15470
1756	Manes.03G187600.v7.1	44.1806	-0.609254	0.184078	-3.30976	0.000933771	0.00464237	AT2G20790
1757	Manes.03G187800.v7.1	18.2909	0.504099	0.164939	3.05627	0.00224111	0.00968867	AT3G06270
1758	Manes.03G188100.v7.1	15.6407	-0.732221	0.212924	-3.43888	0.000584117	0.00312599	AT5G18920
1759	Manes.03G188300.v7.1	183.297	0.985044	0.28692	3.43317	0.000596562	0.00318252	AT4G15530
1760	Manes.03G189000.v7.1	141.478	-0.476881	0.157895	-3.02024	0.00252578	0.0107312	AT3G21510
1761	Manes.03G189200.v7.1	39.9112	-0.60493	0.212216	-2.85054	0.00436451	0.016828	AT5G18850
1762	Manes.03G189500.v7.1	173.358	0.436768	0.112764	3.87329	0.000107377	0.0007417	AT5G18810
1763	Manes.03G189600.v7.1	84.3109	-0.55767	0.135773	-4.10738	4.0017e-05	0.000318427	AT5G18800
1764	Manes.03G190600.v7.1	87.4847	0.872791	0.236525	3.69006	0.000224204	0.00139004	AT4G25050
1765	Manes.03G190800.v7.1	14.3016	0.476892	0.183754	2.59528	0.00945151	0.0314674
1766	Manes.03G191100.v7.1	26.6351	-1.16538	0.437566	-2.66332	0.00773732	0.0268087
1767	Manes.03G191200.v7.1	13.642	-0.995	0.223656	-4.4488	8.63511e-06	8.35103e-05	AT1G54610
1768	Manes.03G191600.v7.1	3.49076	-0.916688	0.359503	-2.54987	0.0107762	0.0350638	AT5G18650
1769	Manes.03G192200.v7.1	28.4786	-1.90622	0.335453	-5.68252	1.32727e-08	2.96598e-07	AT5G18590
1770	Manes.03G192500.v7.1	45.0176	-0.477622	0.134273	-3.55709	0.00037499	0.00215653	AT2G47850
1771	Manes.03G192600.v7.1	72.1923	0.398993	0.120524	3.3105	0.000931291	0.00463199	AT5G18540
1772	Manes.03G193000.v7.1	37.4737	0.579044	0.154991	3.73599	0.000186977	0.00119239	AT3G62900
1773	Manes.03G193200.v7.1	129.627	-0.691188	0.0929235	-7.43825	1.02027e-13	7.86473e-12	AT4G02570
1774	Manes.03G193800.v7.1	5.28265	-0.958007	0.332104	-2.88466	0.00391842	0.0154127
1775	Manes.03G194400.v7.1	12.5108	1.04482	0.233915	4.46665	7.94529e-06	7.76643e-05	AT4G15780
1776	Manes.03G194500.v7.1	13.8016	0.758469	0.293751	2.58202	0.00982249	0.0324514	AT4G15790
1777	Manes.03G194700.v7.1	64.4204	1.25545	0.189801	6.61454	3.72715e-11	1.59788e-09	AT3G16565
1778	Manes.03G194800.v7.1	24.5622	-2.26776	0.402651	-5.63209	1.78043e-08	3.81994e-07	AT4G15800
1779	Manes.03G195300.v7.1	62.1842	0.299236	0.102583	2.91701	0.00353403	0.0141415	AT5G49020
1780	Manes.03G195400.v7.1	52.5857	-0.654006	0.154182	-4.24179	2.21742e-05	0.000190819	AT5G49030
1781	Manes.03G195600.v7.1	22.6694	-0.441201	0.152147	-2.89984	0.00373351	0.014804	AT4G15820
1782	Manes.03G195700.v7.1	1.78485	-1.94544	0.510215	-3.81297	0.000137305	0.000918664	AT4G15830
1783	Manes.03G196300.v7.1	13.4976	-0.924494	0.185599	-4.98114	6.32122e-07	8.73783e-06	AT2G47700
1784	Manes.03G196700.v7.1	30.7496	-1.45812	0.232652	-6.2674	3.67137e-10	1.19509e-08	AT3G06890
1785	Manes.03G197000.v7.1	10.0706	-1.81969	0.296335	-6.14064	8.21873e-10	2.49035e-08	AT3G05560
1786	Manes.03G197100.v7.1	21.7815	1.57284	0.368179	4.27194	1.93777e-05	0.000169591	AT4G15910
1787	Manes.03G197200.v7.1	1.83445	-1.18322	0.437323	-2.70561	0.00681799	0.0241792	AT3G06868
1788	Manes.03G197700.v7.1	4.60879	-0.843434	0.32443	-2.59974	0.00932945	0.0311574	AT4G15930
1789	Manes.03G197900.v7.1	42.2936	0.727659	0.176866	4.11417	3.88572e-05	0.000310661	AT5G49120
1790	Manes.03G198100.v7.1	12.7232	0.659968	0.254722	2.59093	0.00957158	0.0317897	AT3G06850
1791	Manes.03G199200.v7.1	22.707	0.657154	0.144145	4.55899	5.14001e-06	5.36679e-05	AT3G16760
1792	Manes.03G199300.v7.1	5.33694	1.37586	0.484763	2.8382	0.00453688	0.0173366	AT3G16770
1793	Manes.03G199700.v7.1	3.12342	-2.53471	0.499769	-5.07176	3.94161e-07	5.76148e-06	AT3G05640
1794	Manes.03G199800.v7.1	25.8589	-0.774212	0.188579	-4.10551	4.0343e-05	0.000320375	AT2G28230
1795	Manes.03G201100.v7.1	30.0517	-0.450031	0.186925	-2.40755	0.0160598	0.0482859	AT4G16120
1796	Manes.03G201200.v7.1	5.65694	-2.07526	0.37586	-5.52137	3.36374e-08	6.60605e-07
1797	Manes.03G201700.v7.1	5.37612	-2.55605	0.469701	-5.44185	5.27286e-08	9.84088e-07	AT5G49330
1798	Manes.03G202600.v7.1	91.947	0.489506	0.0879765	5.56405	2.63582e-08	5.38195e-07	AT3G06670
1799	Manes.03G202900.v7.1	19.1897	-0.797127	0.317922	-2.5073	0.0121656	0.0385408	AT4G16260
1800	Manes.03G203000.v7.1	24.913	0.589693	0.220038	2.67997	0.00736295	0.0257143	AT3G16990
1801	Manes.03G203100.v7.1	5.21806	0.746306	0.279073	2.67423	0.00749014	0.0260898	AT5G66520
1802	Manes.03G203400.v7.1	135.756	0.291859	0.109221	2.67219	0.00753585	0.0262259	AT3G17000
1803	Manes.03G203500.v7.1	35.8058	0.373793	0.13273	2.81619	0.00485966	0.0183566	AT4G30100
1804	Manes.03G204100.v7.1	28.0028	0.810861	0.147618	5.49297	3.95232e-08	7.57954e-07	AT3G06660
1805	Manes.03G206000.v7.1	14.1818	0.606363	0.179371	3.38051	0.000723527	0.00373917	AT5G49010
1806	Manes.03G206500.v7.1	99.5423	0.60006	0.146619	4.09265	4.26476e-05	0.00033597	AT4G16280
1807	Manes.03G207200.v7.1	2.07981	-2.32259	0.672441	-3.45396	0.000552417	0.00298605	AT3G06560
1808	Manes.03G207300.v7.1	157.024	-0.464101	0.12794	-3.62749	0.000286186	0.00171068	AT1G47970
1809	Manes.03G208400.v7.1	38.7768	0.700861	0.278323	2.51815	0.0117972	0.037666	AT3G06500
1810	Manes.03G208500.v7.1	2.71205	2.12167	0.493626	4.29812	1.72253e-05	0.000152501	AT3G06490
1811	Manes.03G208600.v7.1	43.8493	-0.650731	0.152505	-4.26695	1.98166e-05	0.000172984	AT3G17205
1812	Manes.03G208700.v7.1	35.1447	0.996427	0.171617	5.80611	6.39405e-09	1.55484e-07	AT5G49930
1813	Manes.03G208800.v7.1	47.9064	-1.63113	0.43189	-3.77672	0.00015891	0.00104172	AT2G47180
1814	Manes.03G209300.v7.1	81.1786	-0.649541	0.183717	-3.53555	0.000406926	0.00231655	AT3G06440
1815	Manes.03G209800.v7.1	47.2571	0.525926	0.112106	4.69131	2.71465e-06	3.09303e-05	AT1G48090
1816	Manes.03G209900.v7.1	3.04103	-2.94818	0.855776	-3.44504	0.000570976	0.00306955	AT1G48100
1817	Manes.03G210100.v7.1	2.20835	-2.49175	0.601673	-4.14137	3.45242e-05	0.000279841	AT3G62270
1818	Manes.03G210501.v7.1	1.90813	-1.31497	0.528805	-2.48668	0.0128941	0.0404746	AT3G17360
1819	Manes.03G211000.v7.1	6.22807	-3.92346	0.47618	-8.23946	1.72996e-16	2.35284e-14	AT3G17380
1820	Manes.03G211300.v7.1	4.82064	-1.902	0.441726	-4.30584	1.66357e-05	0.000148168	AT5G18500
1821	Manes.03G211600.v7.1	73.1804	0.816732	0.12393	6.59026	4.39053e-11	1.84879e-09	AT3G06483
1822	Manes.03G212000.v7.1	7.33364	0.750222	0.26944	2.78437	0.00536314	0.0199276	AT3G06950
1823	Manes.03G212100.v7.1	17.4615	-0.571305	0.238743	-2.39297	0.0167127	0.0498431	AT3G06960
1824	Manes.03G212200.v7.1	28.2577	0.435837	0.144453	3.01716	0.00255151	0.0108112	AT1G48270
1825	Manes.03G212300.v7.1	109.56	0.476269	0.131067	3.63378	0.000279302	0.00167419	AT5G48960
1826	Manes.03G212800.v7.1	3.15131	1.05741	0.388029	2.72508	0.00642862	0.0230366	AT1G48310
1827	Manes.03G213100.v7.1	63.9193	-0.552372	0.141081	-3.9153	9.02923e-05	0.000638985	AT1G62290
1828	Manes.03G213200.v7.1	81.6655	0.346538	0.10635	3.25847	0.00112016	0.00541875	AT1G48320
1829	Manes.04G000200.v7.1	38.9609	-0.428884	0.147386	-2.90993	0.00361507	0.014417	AT3G44200
1830	Manes.04G000400.v7.1	32.3691	0.499035	0.155554	3.20812	0.00133605	0.00625391	AT5G22220
1831	Manes.04G000700.v7.1	57.3379	0.798575	0.191018	4.18063	2.90703e-05	0.000240374	AT5G22300
1832	Manes.04G000900.v7.1	2650.98	-1.93806	0.278187	-6.96675	3.24349e-12	1.79759e-10	AT1G08380
1833	Manes.04G001000.v7.1	88.1245	-0.588714	0.149591	-3.9355	8.30241e-05	0.000593943	AT1G17890
1834	Manes.04G001800.v7.1	197.979	0.610182	0.180101	3.38801	0.000704025	0.00365207	AT5G22360
1835	Manes.04G002200.v7.1	689.942	0.84385	0.258394	3.26575	0.00109175	0.00530519	AT3G52580
1836	Manes.04G002500.v7.1	34.5304	-1.30813	0.20398	-6.41302	1.42665e-10	5.2053e-09
1837	Manes.04G003100.v7.1	134.126	-0.564759	0.167371	-3.37429	0.000740059	0.00381059	AT2G27730
1838	Manes.04G003300.v7.1	51.0758	-0.359558	0.129362	-2.77947	0.00544477	0.0201706	AT3G52660
1839	Manes.04G005300.v7.1	58.9178	0.532574	0.118073	4.51054	6.46623e-06	6.5283e-05	AT3G44530
1840	Manes.04G005400.v7.1	4.4218	-2.34677	0.424739	-5.5252	3.29104e-08	6.50221e-07	AT4G33790
1841	Manes.04G006800.v7.1	14.2512	-1.07995	0.199351	-5.41733	6.04965e-08	1.11673e-06	AT3G44620
1842	Manes.04G006900.v7.1	142.468	0.562444	0.135579	4.14847	3.34698e-05	0.00027228	AT5G22510
1843	Manes.04G007400.v7.1	1.93564	-2.19456	0.617664	-3.553	0.000380858	0.0021855
1844	Manes.04G007800.v7.1	14.6504	-1.30961	0.265284	-4.93665	7.94768e-07	1.06201e-05	AT5G22580
1845	Manes.04G008200.v7.1	50.514	-0.353991	0.123243	-2.8723	0.0040749	0.0159182	AT2G27810
1846	Manes.04G009400.v7.1	23.9005	-0.627734	0.23458	-2.67599	0.0074508	0.0259719	AT5G22740
1847	Manes.04G009800.v7.1	2.13661	1.7428	0.667456	2.61111	0.00902493	0.0303503	AT1G08230
1848	Manes.04G009900.v7.1	26.1028	0.855801	0.206393	4.14647	3.37647e-05	0.000274208	AT4G12080
1849	Manes.04G010300.v7.1	81.0904	0.81522	0.149373	5.45763	4.82542e-08	9.0991e-07	AT5G22760
1850	Manes.04G010600.v7.1	29.4462	-1.16971	0.198515	-5.8923	3.80857e-09	9.67059e-08	AT1G08200
1851	Manes.04G010800.v7.1	27.5728	1.63941	0.224241	7.31096	2.65247e-13	1.885e-11	AT1G08390
1852	Manes.04G010900.v7.1	16.7058	0.608981	0.170637	3.56887	0.000358525	0.00207445	AT5G22820
1853	Manes.04G011000.v7.1	14.2521	-2.083	0.277185	-7.51485	5.69761e-14	4.5196e-12	AT5G22830
1854	Manes.04G011400.v7.1	140.605	-1.30614	0.228791	-5.70887	1.13728e-08	2.5829e-07	AT2G27880
1855	Manes.04G012200.v7.1	1.97077	-2.62775	0.616603	-4.26165	2.02924e-05	0.000176574	AT5G22870
1856	Manes.04G012300.v7.1	71.6028	-0.870871	0.210501	-4.13713	3.51682e-05	0.000284593	AT2G27970
1857	Manes.04G012600.v7.1	988.132	-0.414175	0.10184	-4.0669	4.76429e-05	0.000369419	AT3G45980
1858	Manes.04G012800.v7.1	3.59791	-2.92523	0.550311	-5.31559	1.06314e-07	1.81917e-06	AT2G28200
1859	Manes.04G013200.v7.1	54.5556	0.510533	0.198494	2.57203	0.0101103	0.0332491	AT5G22920
1860	Manes.04G013400.v7.1	63.422	0.466871	0.183364	2.54614	0.010892	0.0353386	AT2G28150
1861	Manes.04G013566.v7.1	5.45618	-1.02007	0.362086	-2.81721	0.00484435	0.0183049	AT5G04320
1862	Manes.04G013800.v7.1	16.8905	-0.826478	0.269584	-3.06575	0.00217126	0.00942977	AT2G28110
1863	Manes.04G014300.v7.1	13.943	-1.32921	0.328304	-4.04872	5.14995e-05	0.000392634	AT3G45010
1864	Manes.04G015100.v7.1	8.53622	-0.664614	0.229906	-2.89081	0.00384254	0.0151708	AT4G05160
1865	Manes.04G015400.v7.1	13.7142	-1.92608	0.321675	-5.98767	2.12875e-09	5.75734e-08	AT5G60800
1866	Manes.04G016300.v7.1	13.4693	-0.74634	0.19144	-3.89857	9.67626e-05	0.000678686	AT5G60760
1867	Manes.04G016500.v7.1	110.178	0.550812	0.122388	4.50054	6.778e-06	6.77943e-05	AT5G41020
1868	Manes.04G016600.v7.1	10.2245	-2.03792	0.253002	-8.05497	7.94972e-16	9.45378e-14	AT3G45100
1869	Manes.04G016900.v7.1	11.4637	-1.92037	0.358289	-5.35984	8.32955e-08	1.4821e-06	AT5G04250
1870	Manes.04G018000.v7.1	105.515	-1.90641	0.444321	-4.29063	1.78168e-05	0.000157209	AT2G37040
1871	Manes.04G019600.v7.1	1.75829	-3.07287	0.641431	-4.79064	1.66246e-06	2.01445e-05	AT2G28315
1872	Manes.04G021200.v7.1	45.0522	-1.76111	0.245887	-7.16224	7.93692e-13	5.03558e-11	AT3G54820
1873	Manes.04G021300.v7.1	2.52902	-1.90374	0.513799	-3.70522	0.000211209	0.00132369	AT2G28410
1874	Manes.04G021700.v7.1	37.9152	0.964861	0.173653	5.55624	2.75644e-08	5.59443e-07	AT5G60600
1875	Manes.04G022600.v7.1	28.4955	0.390048	0.145534	2.68011	0.00735971	0.0257074
1876	Manes.04G023600.v7.1	0.781154	-2.71407	0.841769	-3.22425	0.00126303	0.00597194	AT5G03170
1877	Manes.04G023700.v7.1	13.9996	0.673551	0.277129	2.43046	0.0150795	0.045957	AT5G66730
1878	Manes.04G024300.v7.1	40.7104	-0.645888	0.184883	-3.49351	0.000476723	0.0026489	AT5G60450
1879	Manes.04G024600.v7.1	27.9317	0.634903	0.169234	3.75162	0.000175697	0.0011317	AT5G60410
1880	Manes.04G024700.v7.1	101.742	-0.236412	0.0910613	-2.59618	0.00942657	0.0313976	AT1G56450
1881	Manes.04G025600.v7.1	65.2448	0.470506	0.15707	2.99553	0.00273972	0.0114713	AT3G08510
1882	Manes.04G025700.v7.1	2.61136	1.09527	0.415454	2.63632	0.00838111	0.0285822	AT5G60230
1883	Manes.04G026800.v7.1	8770.11	-0.553858	0.184144	-3.00774	0.002632	0.0110828	AT1G07890
1884	Manes.04G027700.v7.1	2.42622	-1.60895	0.654022	-2.46009	0.0138901	0.0429628	AT1G07850
1885	Manes.04G027900.v7.1	1.12611	-2.12824	0.722921	-2.94394	0.00324061	0.0131779	AT5G60020
1886	Manes.04G028200.v7.1	103.386	0.465641	0.0972684	4.78718	1.69139e-06	2.04845e-05	AT3G45830
1887	Manes.04G028700.v7.1	361.046	-0.980231	0.134089	-7.31029	2.66557e-13	1.88865e-11	AT2G28740
1888	Manes.04G029000.v7.1	44.4999	-0.573345	0.176335	-3.25145	0.00114819	0.00553173	AT3G46290
1889	Manes.04G029400.v7.1	27.4495	-0.845452	0.315257	-2.68178	0.00732307	0.0256021	AT2G28630
1890	Manes.04G030100.v7.1	97.4287	-0.78008	0.169684	-4.59726	4.28092e-06	4.60491e-05	AT3G55280
1891	Manes.04G030300.v7.1	18.0965	1.68637	0.378384	4.45676	8.32092e-06	8.08352e-05	AT2G28690
1892	Manes.04G030400.v7.1	1.70426	-3.08138	0.645656	-4.77248	1.81969e-06	2.18262e-05	AT2G36830
1893	Manes.04G031700.v7.1	141.863	-0.462703	0.080083	-5.77779	7.56876e-09	1.81107e-07	AT5G59890
1894	Manes.04G031900.v7.1	135.333	-1.67077	0.317416	-5.26368	1.41201e-07	2.33836e-06	AT5G59890
1895	Manes.04G032900.v7.1	50.9857	-0.711846	0.166808	-4.26746	1.97711e-05	0.000172715	AT3G46440
1896	Manes.04G033150.v7.1	11.3312	1.2507	0.255859	4.88826	1.01729e-06	1.32348e-05	AT1G79740
1897	Manes.04G033700.v7.1	23.0868	-0.773737	0.175638	-4.4053	1.05635e-05	9.93981e-05	AT5G59350
1898	Manes.04G033900.v7.1	58.719	-1.02201	0.236278	-4.32545	1.52223e-05	0.00013718	AT2G28810
1899	Manes.04G034000.v7.1	20.2848	0.617347	0.175798	3.51169	0.000445275	0.00250117	AT5G41060
1900	Manes.04G034300.v7.1	10.6691	-1.31823	0.296385	-4.44768	8.68028e-06	8.38102e-05	AT5G02440
1901	Manes.04G034900.v7.1	251.188	0.651948	0.222091	2.93549	0.00333016	0.0134646	AT2G43710
1902	Manes.04G035000.v7.1	121.772	-1.23707	0.255704	-4.83789	1.31222e-06	1.65355e-05	AT3G59690
1903	Manes.04G035800.v7.1	54.762	1.38274	0.23218	5.95546	2.59334e-09	6.83423e-08	AT1G05710
1904	Manes.04G036150.v7.1	54.1826	0.319468	0.115334	2.76994	0.00560659	0.0206473	AT1G73180
1905	Manes.04G036800.v7.1	16.365	-0.695149	0.253476	-2.74247	0.00609799	0.0220757	AT2G43640
1906	Manes.04G038650.v7.1	3.2841	-1.11555	0.38149	-2.92419	0.00345359	0.0138712	AT1G06130
1907	Manes.04G039300.v7.1	96.9317	0.919982	0.102272	8.99542	2.35333e-19	5.51402e-17	AT2G43410
1908	Manes.04G039500.v7.1	78.5	0.367031	0.108001	3.39841	0.000677778	0.00353685	AT1G06070
1909	Manes.04G040300.v7.1	29.4083	0.44403	0.162054	2.74001	0.00614375	0.0222278	AT2G43370
1910	Manes.04G040500.v7.1	19.7856	-0.614706	0.216348	-2.84129	0.00449317	0.0172112	AT2G43360
1911	Manes.04G040600.v7.1	107.811	0.233601	0.087692	2.66388	0.00772457	0.0267685	AT4G10320
1912	Manes.04G040700.v7.1	191.427	-0.536599	0.101774	-5.27246	1.34609e-07	2.2449e-06	AT5G17920
1913	Manes.04G041325.v7.1	2.51936	1.86996	0.540235	3.46139	0.000537395	0.0029202
1914	Manes.04G041450.v7.1	22.3546	0.596045	0.160286	3.71864	0.000200295	0.00126366	AT1G05950
1915	Manes.04G041500.v7.1	47.1467	0.638285	0.142188	4.48901	7.15533e-06	7.09831e-05	AT2G31510
1916	Manes.04G042325.v7.1	43.3554	-0.325168	0.130121	-2.49897	0.0124555	0.0392593	AT2G31440
1917	Manes.04G042900.v7.1	4.81594	-1.47397	0.370206	-3.98148	6.84869e-05	0.000501933	AT2G43290
1918	Manes.04G043000.v7.1	7.68049	-0.604938	0.244528	-2.47391	0.0133645	0.0416475	AT3G07500
1919	Manes.04G047700.v7.1	7.27032	1.18596	0.254495	4.66004	3.16143e-06	3.53736e-05	AT3G03320
1920	Manes.04G047900.v7.1	45.3578	0.715059	0.115232	6.20539	5.45629e-10	1.71053e-08	AT3G07565
1921	Manes.04G048700.v7.1	236.339	-0.544999	0.213919	-2.54769	0.0108439	0.0352194	AT4G36690
1922	Manes.04G049401.v7.1	27.4097	1.0668	0.256497	4.15913	3.19463e-05	0.000261957	AT1G74040
1923	Manes.04G049500.v7.1	14.4931	1.48513	0.467506	3.17672	0.00148953	0.00684994	AT1G75280
1924	Manes.04G050300.v7.1	2.78398	1.46736	0.461828	3.17729	0.00148657	0.0068403	AT4G08910
1925	Manes.04G052100.v7.1	28.1756	-1.33279	0.309833	-4.30163	1.69544e-05	0.000150497	AT2G27060
1926	Manes.04G052500.v7.1	69.9473	0.714601	0.14474	4.93714	7.92749e-07	1.06051e-05	AT2G27090
1927	Manes.04G052501.v7.1	97.1597	0.374022	0.133004	2.81211	0.0049217	0.0185326	AT2G27100
1928	Manes.04G053700.v7.1	3.76812	2.18773	0.377419	5.79656	6.76871e-09	1.63617e-07
1929	Manes.04G054500.v7.1	15.2123	0.713055	0.190563	3.74184	0.00018268	0.00116841	AT1G05805
1930	Manes.04G055100.v7.1	35.1013	0.661507	0.16724	3.95543	7.63981e-05	0.000553232	AT5G08230
1931	Manes.04G055200.v7.1	759.702	0.386713	0.121672	3.17833	0.00148125	0.00682348	AT1G36240
1932	Manes.04G055300.v7.1	4.95965	-2.66938	0.440335	-6.06216	1.34306e-09	3.82472e-08	AT2G27140
1933	Manes.04G056000.v7.1	204.173	0.233601	0.0882511	2.64701	0.00812069	0.0278395	AT3G19950
1934	Manes.04G056300.v7.1	5.32364	1.59129	0.362005	4.39575	1.10389e-05	0.00010335	AT5G57123
1935	Manes.04G057100.v7.1	8.0063	-0.747131	0.253678	-2.94519	0.00322754	0.013135	AT1G04580
1936	Manes.04G057600.v7.1	24.8327	-2.64441	0.359717	-7.35135	1.96217e-13	1.43317e-11	AT5G64570
1937	Manes.04G058800.v7.1	35.8981	-0.480515	0.12522	-3.83738	0.000124353	0.000842733	AT1G68000
1938	Manes.04G059100.v7.1	90.0228	-0.365472	0.15227	-2.40016	0.0163879	0.0490663	AT5G21090
1939	Manes.04G059650.v7.1	29.6653	0.629019	0.125981	4.99298	5.94554e-07	8.29576e-06	AT1G18030
1940	Manes.04G060100.v7.1	42.9884	0.677723	0.177977	3.80792	0.000140141	0.000934205	AT2G27230
1941	Manes.04G061100.v7.1	1.18032	-2.42075	0.717651	-3.37316	0.000743113	0.00382216	AT1G65730
1942	Manes.04G061400.v7.1	34.684	0.729577	0.154108	4.73419	2.19929e-06	2.57782e-05	AT5G23140
1943	Manes.04G061700.v7.1	73.8433	0.518275	0.153435	3.37782	0.000730616	0.00377018	AT4G33430
1944	Manes.04G061800.v7.1	128.812	0.362255	0.0934382	3.87695	0.000105774	0.000731912	AT1G08420
1945	Manes.04G062200.v7.1	154.303	-1.2911	0.195743	-6.59592	4.22623e-11	1.79236e-09	AT5G22090
1946	Manes.04G062464.v7.1	9.77936	1.20728	0.287612	4.19758	2.69779e-05	0.000225038
1947	Manes.04G062600.v7.1	18.0717	0.46691	0.16326	2.85991	0.00423755	0.0164289	AT1G08410
1948	Manes.04G062900.v7.1	28.4862	-0.338377	0.122741	-2.75683	0.00583653	0.0213041	AT5G22070
1949	Manes.04G063000.v7.1	162.782	2.37319	0.263196	9.0168	1.93657e-19	4.62919e-17	AT5G22060
1950	Manes.04G063200.v7.1	4.44568	-1.37502	0.35828	-3.83783	0.000124127	0.000841437	AT3G44050
1951	Manes.04G063600.v7.1	32.7785	0.626618	0.144072	4.34935	1.36544e-05	0.000124809	AT3G11910
1952	Manes.04G063800.v7.1	1.38545	-2.97264	0.681121	-4.36433	1.27511e-05	0.000117415	AT5G06600
1953	Manes.04G063801.v7.1	1.11277	2.64022	0.856278	3.08336	0.00204675	0.00896801	AT3G19020
1954	Manes.04G063890.v7.1	18.5685	-2.35366	0.278359	-8.45546	2.77997e-17	4.44514e-15	AT5G06600
1955	Manes.04G063908.v7.1	5.5591	-2.18709	0.366028	-5.97519	2.29819e-09	6.18029e-08	AT5G06600
1956	Manes.04G063962.v7.1	11.9275	0.743307	0.232949	3.19086	0.00141851	0.0065796	AT3G43590
1957	Manes.04G064200.v7.1	262.31	-0.952103	0.216243	-4.40293	1.06799e-05	0.000100333	AT5G23120
1958	Manes.04G064400.v7.1	29.7994	0.518098	0.159702	3.24416	0.001178	0.00564545	AT2G16530
1959	Manes.04G064600.v7.1	21.013	-1.05201	0.254144	-4.13943	3.48175e-05	0.000281984	AT1G08465
1960	Manes.04G064632.v7.1	24.1401	-2.43603	0.489017	-4.98149	6.30973e-07	8.72705e-06	AT1G19250
1961	Manes.04G065020.v7.1	111.608	-1.45834	0.252452	-5.7767	7.61783e-09	1.82097e-07	AT2G17120
1962	Manes.04G065500.v7.1	39.7946	-0.981744	0.199943	-4.91011	9.10252e-07	1.19474e-05	AT4G35240
1963	Manes.04G066100.v7.1	53.1141	0.680375	0.121744	5.5886	2.28914e-08	4.75615e-07	AT5G23110
1964	Manes.04G066600.v7.1	253.367	0.492282	0.141281	3.48443	0.000493191	0.00273142	AT1G14650
1965	Manes.04G066900.v7.1	28.0039	-3.17973	0.406838	-7.81572	5.46485e-15	5.59852e-13	AT2G17230
1966	Manes.04G067100.v7.1	6.18249	0.850922	0.34153	2.4915	0.0127205	0.0399881	AT2G17220
1967	Manes.04G067600.v7.1	16.1287	-0.756308	0.297878	-2.53899	0.0111174	0.0359319	AT5G12180
1968	Manes.04G067900.v7.1	7.1927	-1.8165	0.396495	-4.58139	4.61902e-06	4.90836e-05	AT3G12500
1969	Manes.04G068400.v7.1	64.8135	-2.01668	0.448127	-4.50024	6.78759e-06	6.78388e-05	AT2G32300
1970	Manes.04G068700.v7.1	10.8857	-2.01703	0.291964	-6.9085	4.89789e-12	2.63429e-10	AT2G41990
1971	Manes.04G068900.v7.1	60.791	-0.657803	0.166527	-3.95012	7.81113e-05	0.000563243	AT4G38430
1972	Manes.04G070850.v7.1	1.19528	1.5957	0.573766	2.7811	0.00541748	0.0200823	AT5G59210
1973	Manes.04G070900.v7.1	5.87613	-0.814474	0.264452	-3.07986	0.00207099	0.0090625
1974	Manes.04G071200.v7.1	72.4958	-0.655364	0.113184	-5.79026	7.02763e-09	1.69185e-07	AT4G38510
1975	Manes.04G071300.v7.1	71.3266	0.690697	0.200445	3.44582	0.000569327	0.00306347	AT2G20920
1976	Manes.04G071600.v7.1	351.34	0.526569	0.105594	4.98674	6.14061e-07	8.52302e-06	AT2G16940
1977	Manes.04G073700.v7.1	8.74201	-1.7149	0.28451	-6.02757	1.66448e-09	4.62323e-08	AT2G16370
1978	Manes.04G073800.v7.1	313.491	0.562527	0.170637	3.29662	0.000978549	0.00483452	AT5G11880
1979	Manes.04G073900.v7.1	3.75147	-2.40985	0.483108	-4.98823	6.0936e-07	8.48265e-06	AT2G21540
1980	Manes.04G074115.v7.1	41.644	-0.981814	0.41027	-2.39309	0.016707	0.0498401	AT1G75390
1981	Manes.04G074400.v7.1	411.598	0.330554	0.129653	2.54953	0.0107868	0.0350836	AT4G38600
1982	Manes.04G074500.v7.1	74.6972	-1.00166	0.336675	-2.97517	0.0029283	0.0121214	AT4G34980
1983	Manes.04G074700.v7.1	92.8487	1.63304	0.250696	6.51403	7.31613e-11	2.89525e-09	AT2G17840
1984	Manes.04G074900.v7.1	75.215	0.623206	0.210694	2.95787	0.00309768	0.0127048	AT4G38620
1985	Manes.04G075100.v7.1	220.182	0.567519	0.0879396	6.45351	1.09289e-10	4.13152e-09	AT4G31170
1986	Manes.04G075700.v7.1	87.0061	-0.473341	0.135371	-3.49663	0.000471178	0.00262337	AT4G35020
1987	Manes.04G075800.v7.1	67.9158	-0.736546	0.106819	-6.89527	5.37622e-12	2.84627e-10	AT4G35040
1988	Manes.04G076160.v7.1	17.4015	-1.9893	0.409691	-4.85561	1.20015e-06	1.53191e-05	AT5G53300
1989	Manes.04G076300.v7.1	769.014	0.618783	0.258268	2.3959	0.0165797	0.0495278	AT1G68010
1990	Manes.04G076500.v7.1	495.76	-0.995853	0.216342	-4.60315	4.16149e-06	4.48868e-05	AT2G16850
1991	Manes.04G076700.v7.1	0.842463	-2.9395	0.922385	-3.18685	0.0014383	0.00665573	AT2G21050
1992	Manes.04G076800.v7.1	114.18	-1.35914	0.129424	-10.5015	8.50626e-26	4.57502e-23	AT2G21060
1993	Manes.04G077900.v7.1	43.2718	0.390226	0.137094	2.84642	0.00442141	0.0169913	AT4G38760
1994	Manes.04G078200.v7.1	64.8178	0.715229	0.104716	6.83018	8.48057e-12	4.21623e-10	AT2G21150
1995	Manes.04G078300.v7.1	261.136	-1.14932	0.197743	-5.8122	6.16588e-09	1.50429e-07	AT2G21170
1996	Manes.04G078866.v7.1	8.14761	2.08556	0.574352	3.63116	0.000282152	0.00168999	AT4G35580
1997	Manes.04G079000.v7.1	72.1599	2.0373	0.190779	10.6789	1.27812e-26	8.00439e-24	AT4G38810
1998	Manes.04G082400.v7.1	179.312	-0.479255	0.194581	-2.46301	0.0137775	0.042683	AT4G34740
[truncated: 5,948 more rows]
[truncated: 1 more columns]
