# Supplementary material for: Long-day photoperiod and cool temperature induce flowering in cassava: Expression of signaling genes
Source: Front Plant Sci. 2022 Sep 16;13:973206. doi: 10.3389/fpls.2022.973206 (PMC9523484; doi:10.3389/fpls.2022.973206)
Supplement: Supplementary file 7 [file Table_6.XLSX]

## Sheet: sig genes with A.t. name
	Supplementary Table 5b. Differentially expressed genes (padj<0.05) in photoperiod experiment (longday(LD) vs shortday (SD)). Analysis conducted with DESeq2. Log2Fold change calculated as Log2([expression at SD]/[expression at LD]).
order	value	baseMean	log2FoldChange	lfcSE	stat	pvalue	padj	Best-hit-arabi-name
1	Manes.01G000300.v7.1	366.478	0.35442	0.101498	3.49189	0.000479608	0.00291893	AT4G10430
2	Manes.01G000500.v7.1	11.8339	1.26139	0.222449	5.67046	1.42414e-08	2.64258e-07	AT5G47610
3	Manes.01G000550.v7.1	30.3556	0.53603	0.143153	3.74446	0.000180785	0.00125094	AT1G73940
4	Manes.01G002101.v7.1	71.5871	2.34654	0.589645	3.97958	6.90364e-05	0.000537211	AT5G24655
5	Manes.01G002201.v7.1	8.65366	1.33308	0.535798	2.48803	0.0128452	0.0464442	AT2G27030
6	Manes.01G002300.v7.1	146.368	2.20354	0.417422	5.27892	1.29945e-07	1.95515e-06	AT5G24655
7	Manes.01G002400.v7.1	25.2226	0.682394	0.276374	2.46909	0.0135456	0.0484814	AT2G27030
8	Manes.01G004100.v7.1	29.1579	0.456983	0.150727	3.03187	0.00243047	0.0116062	AT3G13226
9	Manes.01G004625.v7.1	4.89131	1.17352	0.307784	3.81279	0.000137409	0.000981069	AT3G02910
10	Manes.01G005033.v7.1	20.1356	0.468237	0.143018	3.27397	0.00106047	0.00572596	AT5G56090
11	Manes.01G005066.v7.1	172.906	0.793385	0.0961434	8.25211	1.55625e-16	8.85147e-15	AT1G55730
12	Manes.01G005233.v7.1	13.5242	-0.86129	0.239724	-3.59284	0.000327096	0.00211249	AT5G23810
13	Manes.01G006000.v7.1	219.64	-0.307188	0.0976884	-3.14457	0.00166329	0.00839202	AT4G26480
14	Manes.01G007000.v7.1	5.81157	-0.673482	0.219436	-3.06915	0.00214672	0.0104591	AT5G56230
15	Manes.01G007100.v7.1	41.2627	-0.616856	0.127916	-4.82236	1.41871e-06	1.68294e-05	AT5G56240
16	Manes.01G007300.v7.1	118.066	-0.236209	0.0951992	-2.4812	0.0130939	0.0471514	AT4G26450
17	Manes.01G007700.v7.1	21.3174	-0.606908	0.217941	-2.78473	0.00535722	0.022494	AT1G55610
18	Manes.01G008000.v7.1	103.207	-0.277367	0.100533	-2.75897	0.00579838	0.0240632	AT5G56290
19	Manes.01G008250.v7.1	9.43816	0.965631	0.205409	4.70101	2.58884e-06	2.89456e-05	AT5G64950
20	Manes.01G009000.v7.1	93.293	-0.432933	0.0932211	-4.64415	3.41475e-06	3.71225e-05	AT2G44140
21	Manes.01G009100.v7.1	352.801	-0.402612	0.138389	-2.90928	0.00362263	0.016214	AT3G59940
22	Manes.01G009500.v7.1	12.5123	-1.32631	0.304373	-4.35751	1.31552e-05	0.000124304	AT2G44080
23	Manes.01G010100.v7.1	1980.81	0.602093	0.169622	3.54962	0.000385784	0.00243084	AT2G43950
24	Manes.01G010800.v7.1	5.78	2.00457	0.281486	7.12138	1.0685e-12	3.69457e-11	AT5G64950
25	Manes.01G011000.v7.1	550.387	0.391921	0.135026	2.90255	0.00370139	0.0165038	AT3G18390
26	Manes.01G011300.v7.1	13.8638	-0.573828	0.216373	-2.65203	0.00800098	0.0313737	AT1G73850
27	Manes.01G011400.v7.1	333.068	-1.47395	0.244029	-6.04004	1.54076e-09	3.39068e-08	AT1G68490
28	Manes.01G012000.v7.1	95.6905	-0.915651	0.253957	-3.60554	0.000311509	0.00201847	AT1G25440
29	Manes.01G012400.v7.1	151.365	1.55948	0.18031	8.64888	5.20069e-18	3.46914e-16	AT1G13360
30	Manes.01G012600.v7.1	25.0987	0.585889	0.181053	3.236	0.00121217	0.00641125	AT3G18440
31	Manes.01G013000.v7.1	3.85856	-1.00401	0.390178	-2.5732	0.0100763	0.0380176	AT1G69730
32	Manes.01G013100.v7.1	181.85	0.850594	0.216539	3.92814	8.56057e-05	0.000648097	AT1G68630
33	Manes.01G014500.v7.1	153.355	0.676236	0.117431	5.75859	8.48188e-09	1.64652e-07	AT1G73805
34	Manes.01G014900.v7.1	71.0509	0.535468	0.144512	3.70535	0.000211098	0.00142919	AT3G18270
35	Manes.01G016100.v7.1	15.6248	-0.978953	0.190987	-5.12576	2.96339e-07	4.13628e-06
36	Manes.01G016900.v7.1	142.136	0.300463	0.0797373	3.76817	0.000164451	0.00115179	AT2G43770
37	Manes.01G017000.v7.1	1143.1	0.766246	0.0987747	7.75751	8.66103e-15	4.03844e-13	AT5G39740
38	Manes.01G017200.v7.1	43.6835	0.918615	0.176923	5.19217	2.07858e-07	3.01939e-06	AT2G17265
39	Manes.01G017300.v7.1	286.347	-0.334826	0.0698401	-4.79419	1.63337e-06	1.90575e-05	AT2G43790
40	Manes.01G017800.v7.1	120.097	-0.62753	0.230247	-2.72547	0.00642105	0.0261631	AT2G43820
41	Manes.01G018700.v7.1	36.0988	0.476709	0.158998	2.99821	0.00271574	0.0127538	AT3G03080
42	Manes.01G019600.v7.1	401.255	0.525253	0.0904794	5.80522	6.42816e-09	1.27411e-07	AT2G31820
43	Manes.01G020350.v7.1	15.2409	-0.90404	0.264132	-3.42268	0.000620068	0.00363926	AT3G25717
44	Manes.01G020500.v7.1	116.031	-0.211005	0.0834087	-2.52978	0.0114136	0.042118	AT1G18470
45	Manes.01G020600.v7.1	64.1203	-0.376057	0.150021	-2.5067	0.0121864	0.0444336	AT3G18524
46	Manes.01G020700.v7.1	5.47826	-2.5636	0.467984	-5.47796	4.30267e-08	7.24713e-07	AT3G18550
47	Manes.01G020800.v7.1	114.094	-0.790345	0.141966	-5.56714	2.58961e-08	4.58478e-07	AT1G03280
48	Manes.01G021200.v7.1	77.3972	-0.228816	0.0886893	-2.57997	0.0098808	0.0374117	AT1G73720
49	Manes.01G021500.v7.1	477.145	0.544904	0.0899313	6.05911	1.36875e-09	3.02913e-08	AT1G56200
50	Manes.01G021600.v7.1	15.2257	-1.04724	0.166808	-6.27814	3.42651e-10	8.36103e-09	AT1G48960
51	Manes.01G021700.v7.1	107.683	0.430765	0.0929948	4.63214	3.61909e-06	3.9145e-05	AT3G18580
52	Manes.01G022100.v7.1	88.6728	0.998781	0.163311	6.11581	9.6067e-10	2.19407e-08	AT5G23090
53	Manes.01G022750.v7.1	91.2842	-0.606148	0.112385	-5.39349	6.91015e-08	1.10539e-06	AT5G23050
54	Manes.01G023600.v7.1	3.65217	-0.784555	0.304263	-2.57855	0.0099217	0.0375364	AT3G57030
55	Manes.01G023700.v7.1	105.539	0.21938	0.083213	2.63637	0.00837982	0.032604	AT5G08180
56	Manes.01G024300.v7.1	438.792	0.279787	0.106821	2.61921	0.00881329	0.0339373	AT1G73990
57	Manes.01G024600.v7.1	95.2571	0.61335	0.156238	3.92574	8.64636e-05	0.000653388	AT1G18485
58	Manes.01G025100.v7.1	9.90801	-0.705539	0.23486	-3.00408	0.00266382	0.012545	AT2G26710
59	Manes.01G025900.v7.1	11.7985	-0.700509	0.272641	-2.56935	0.0101889	0.0383869	AT1G69160
60	Manes.01G026000.v7.1	23.6334	-0.318474	0.128326	-2.48175	0.0130739	0.0470935	AT1G69170
61	Manes.01G026600.v7.1	155.978	-0.220955	0.0836055	-2.64282	0.00822177	0.0320845	AT1G13690
62	Manes.01G026700.v7.1	94.1307	0.661044	0.115248	5.73584	9.70321e-09	1.85305e-07	AT1G69200
63	Manes.01G026800.v7.1	93.409	0.77631	0.12459	6.23094	4.63643e-10	1.10054e-08	AT1G13700
64	Manes.01G027400.v7.1	44.9579	0.537777	0.101039	5.32248	1.02362e-07	1.57537e-06	AT2G03620
65	Manes.01G027500.v7.1	7.01564	0.837732	0.233388	3.58944	0.000331395	0.0021344	AT1G10380
66	Manes.01G027700.v7.1	34.8212	0.628315	0.115815	5.42518	5.78954e-08	9.42131e-07	AT1G13770
67	Manes.01G028900.v7.1	113.104	0.539193	0.131343	4.10524	4.03892e-05	0.000335771	AT1G26560
68	Manes.01G029300.v7.1	67.2228	0.676197	0.238401	2.83638	0.00456278	0.0196237	AT1G69310
69	Manes.01G031100.v7.1	128.366	0.764992	0.223864	3.41721	0.000632656	0.0036984	AT2G03350
70	Manes.01G032300.v7.1	20.3864	-0.570797	0.142727	-3.99921	6.35543e-05	0.000500506	AT1G69440
71	Manes.01G032900.v7.1	60.3614	-0.218233	0.0817719	-2.6688	0.00761224	0.0301152	AT1G26670
72	Manes.01G033400.v7.1	27.1003	0.691149	0.1499	4.61072	4.01268e-06	4.2968e-05	AT1G14060
73	Manes.01G033500.v7.1	0.714844	-2.06957	0.76318	-2.71177	0.00669257	0.0270355	AT1G69480
74	Manes.01G033700.v7.1	30.5517	0.378986	0.154032	2.46043	0.0138771	0.0494798	AT2G03220
75	Manes.01G034400.v7.1	54.1832	0.388973	0.110099	3.53295	0.000410945	0.00257081	AT1G14180
76	Manes.01G034700.v7.1	41.1876	0.766031	0.156964	4.88029	1.05929e-06	1.29105e-05	AT2G03050
77	Manes.01G035100.v7.1	105.33	-0.323811	0.0876843	-3.69292	0.000221696	0.00149224	AT1G69580
78	Manes.01G035775.v7.1	55.1232	0.525099	0.134344	3.90861	9.28275e-05	0.000696783	AT4G27190
79	Manes.01G036200.v7.1	73.7034	1.61374	0.302621	5.33256	9.68383e-08	1.50214e-06	AT1G26800
80	Manes.01G036600.v7.1	336.031	-0.284518	0.0957538	-2.97135	0.00296492	0.0137323	AT1G55300
81	Manes.01G036700.v7.1	12.4007	0.541691	0.178933	3.02734	0.00246718	0.0117529	AT5G16860
82	Manes.01G036900.v7.1	251.123	0.278991	0.0644198	4.33083	1.48546e-05	0.000138035	AT1G76940
83	Manes.01G037000.v7.1	9.62008	-0.693818	0.202679	-3.42323	0.000618812	0.0036328	AT4G27730
84	Manes.01G037280.v7.1	28.3413	-0.470489	0.158011	-2.97756	0.00290553	0.0135023
85	Manes.01G037440.v7.1	58.848	1.60633	0.311385	5.15868	2.48702e-07	3.53421e-06	AT4G27700
86	Manes.01G037500.v7.1	27.8039	1.3098	0.192668	6.79822	1.05916e-11	3.21808e-10	AT4G27700
87	Manes.01G040500.v7.1	538.379	-0.328947	0.0852287	-3.85958	0.000113582	0.000829822	AT4G27800
88	Manes.01G042600.v7.1	346.987	0.28593	0.105117	2.72012	0.00652585	0.0265121	AT1G32790
89	Manes.01G043000.v7.1	92.6144	1.07695	0.290795	3.70347	0.000212674	0.00143903	AT1G64720
90	Manes.01G043200.v7.1	136.702	4.46628	0.226705	19.7008	2.12238e-86	4.99756e-83	AT5G24470
91	Manes.01G043600.v7.1	1.13466	2.44351	0.649886	3.7599	0.000169978	0.00118592	AT5G54160
92	Manes.01G044100.v7.1	238.99	-0.435559	0.092488	-4.70936	2.48497e-06	2.79302e-05	AT3G49490
93	Manes.01G044700.v7.1	78.9388	-0.37116	0.112924	-3.28681	0.00101328	0.0055027	AT5G24590
94	Manes.01G045000.v7.1	47.1795	1.29708	0.169972	7.63117	2.32635e-14	1.01442e-12	AT1G18000
95	Manes.01G045300.v7.1	46.7262	-0.419097	0.123853	-3.38383	0.000714834	0.00409443	AT5G41810
96	Manes.01G045560.v7.1	201.506	0.972726	0.349022	2.787	0.00531977	0.0223687	AT5G41761
97	Manes.01G046100.v7.1	14.9389	0.619428	0.165005	3.75399	0.000174041	0.00121032	AT4G23760
98	Manes.01G047200.v7.1	9.93224	-2.13181	0.449021	-4.74768	2.05766e-06	2.35203e-05	AT4G23810
99	Manes.01G047820.v7.1	271.146	-0.339211	0.0851873	-3.98195	6.83535e-05	0.000532601	AT1G64430
100	Manes.01G048600.v7.1	68.5869	-0.427738	0.133263	-3.20973	0.00132861	0.00694447	AT4G23730
101	Manes.01G049300.v7.1	52.3	-0.48375	0.123991	-3.9015	9.55976e-05	0.000714161	AT4G23895
102	Manes.01G050400.v7.1	405.508	0.453166	0.0868189	5.21967	1.79245e-07	2.63135e-06	AT5G24620
103	Manes.01G050500.v7.1	1.50665	1.50312	0.454107	3.31006	0.000932744	0.00512204	AT5G41610
104	Manes.01G051000.v7.1	50.9987	0.501937	0.131768	3.80926	0.000139382	0.000993048	AT5G60750
105	Manes.01G051500.v7.1	59.2083	0.455649	0.129764	3.51136	0.000445822	0.00274811	AT4G23620
106	Manes.01G051800.v7.1	1108.67	-1.18671	0.0859487	-13.8072	2.30719e-43	1.35819e-40	AT4G24120
107	Manes.01G052112.v7.1	90.3318	1.68752	0.149004	11.3254	9.82736e-30	2.02987e-27	AT5G42000
108	Manes.01G052300.v7.1	131.259	-0.473708	0.115097	-4.11572	3.85971e-05	0.000322515
109	Manes.01G053000.v7.1	16.4347	0.540148	0.183696	2.94045	0.00327737	0.0149414	AT4G24020
110	Manes.01G053200.v7.1	146.215	-0.328517	0.0605246	-5.42783	5.70425e-08	9.32116e-07	AT4G10840
111	Manes.01G053300.v7.1	461.857	1.18756	0.15578	7.6233	2.47269e-14	1.07425e-12	AT5G42020
112	Manes.01G053804.v7.1	2.26375	-1.41553	0.439773	-3.21878	0.00128736	0.0067545
113	Manes.01G054400.v7.1	5.72399	1.4948	0.44287	3.37525	0.000737496	0.00420582	AT3G23740
114	Manes.01G055100.v7.1	11.3859	-0.930874	0.321103	-2.89899	0.00374368	0.0166545	AT1G32928
115	Manes.01G055200.v7.1	94.8143	-0.715226	0.124247	-5.75649	8.58834e-09	1.66323e-07	AT5G42110
116	Manes.01G056204.v7.1	817.328	-0.816662	0.236051	-3.45969	0.000540803	0.00323467	AT1G64660
117	Manes.01G056600.v7.1	367.232	-0.222117	0.0888246	-2.50062	0.0123975	0.0450918	AT3G18790
118	Manes.01G056800.v7.1	19.4849	0.99142	0.247205	4.01052	6.05847e-05	0.000480495	AT3G23750
119	Manes.01G057300.v7.1	13.9709	-0.717162	0.289433	-2.47782	0.0132189	0.0474935	AT1G63930
120	Manes.01G060300.v7.1	88.8829	0.423041	0.105048	4.02711	5.64659e-05	0.000450408	AT1G75060
121	Manes.01G060400.v7.1	154.068	-0.381819	0.125531	-3.04162	0.00235305	0.0112915	AT4G35785
122	Manes.01G061200.v7.1	215.248	-0.30569	0.0904221	-3.38071	0.000723	0.00413517	AT1G63500
123	Manes.01G061400.v7.1	324.993	0.721479	0.243948	2.95752	0.00310126	0.0142517	AT5G12250
124	Manes.01G061600.v7.1	144.334	-0.366862	0.0983274	-3.73102	0.000190706	0.00130996	AT4G11570
125	Manes.01G062600.v7.1	400.007	-0.262646	0.091925	-2.85718	0.00427424	0.0186381	AT5G41240
126	Manes.01G062800.v7.1	67.5468	-1.16863	0.215404	-5.42528	5.78627e-08	9.42131e-07	AT3G48990
127	Manes.01G063000.v7.1	69.729	0.289413	0.102055	2.83585	0.0045704	0.0196529	AT5G41190
128	Manes.01G063300.v7.1	33.8991	-0.518936	0.145063	-3.5773	0.000347155	0.00222132	AT5G23850
129	Manes.01G063500.v7.1	53.3683	-0.901336	0.191357	-4.71022	2.47448e-06	2.78255e-05	AT3G14260
130	Manes.01G065200.v7.1	147	0.745304	0.123944	6.01322	1.8187e-09	3.95428e-08	AT4G11660
131	Manes.01G065600.v7.1	282.437	0.328202	0.0607616	5.40147	6.60961e-08	1.06019e-06	AT2G36620
132	Manes.01G065700.v7.1	75.417	0.613996	0.141418	4.34172	1.4137e-05	0.000132444	AT4G18840
133	Manes.01G066100.v7.1	20.6399	0.418089	0.164093	2.54787	0.0108382	0.040381	AT1G63110
134	Manes.01G066200.v7.1	576.667	0.402774	0.0928489	4.33795	1.43817e-05	0.000134384	AT4G11740
135	Manes.01G066600.v7.1	100.617	0.805268	0.168261	4.78582	1.70294e-06	1.97241e-05	AT1G12710
136	Manes.01G066800.v7.1	21.7674	0.57833	0.162545	3.55797	0.000373732	0.00236694	AT1G12640
137	Manes.01G066900.v7.1	42.6316	-0.989929	0.199842	-4.95356	7.28678e-07	9.28975e-06	AT5G52060
138	Manes.01G068100.v7.1	22.6599	-0.545106	0.167831	-3.24796	0.00116237	0.00618399	AT1G12580
139	Manes.01G068400.v7.1	34.0767	-0.879266	0.148373	-5.92605	3.10304e-09	6.51805e-08	AT4G22990
140	Manes.01G068800.v7.1	67.8949	0.809782	0.188267	4.30125	1.69838e-05	0.000155429	AT4G22980
141	Manes.01G070000.v7.1	1819.83	-0.290166	0.111564	-2.60089	0.00929823	0.035497	AT4G22890
142	Manes.01G070700.v7.1	103.924	0.388774	0.154959	2.50888	0.0121114	0.0441808	AT4G11980
143	Manes.01G071400.v7.1	472.687	-0.541851	0.140176	-3.86551	0.000110857	0.000813194	AT4G12040
144	Manes.01G072000.v7.1	114.301	-0.412803	0.0929035	-4.44336	8.85659e-06	8.71484e-05	AT1G12390
145	Manes.01G072200.v7.1	33.5596	-0.406207	0.161097	-2.52151	0.0116854	0.0428988	AT1G62870
146	Manes.01G072601.v7.1	7.90177	-1.04142	0.259766	-4.00906	6.09621e-05	0.000482999
147	Manes.01G073000.v7.1	39.759	0.67368	0.124949	5.39166	6.98094e-08	1.11459e-06	AT1G12330
148	Manes.01G073700.v7.1	95.4868	0.751061	0.112344	6.68534	2.30389e-11	6.73074e-10	AT4G12130
149	Manes.01G074200.v7.1	762.144	1.29215	0.122553	10.5436	5.43712e-26	8.42289e-24	AT4G12320
150	Manes.01G074300.v7.1	62.0971	0.652739	0.176172	3.70512	0.000211289	0.00143007	AT4G12340
151	Manes.01G074700.v7.1	606.175	0.347008	0.133707	2.59529	0.00945101	0.0359752	AT1G62780
152	Manes.01G074850.v7.1	56.2289	2.55128	0.270263	9.43998	3.72842e-21	3.48386e-19	AT5G62360
153	Manes.01G074900.v7.1	6.55594	2.12569	0.461354	4.6075	4.07543e-06	4.36003e-05	AT5G62360
154	Manes.01G075700.v7.1	38.4948	1.81986	0.251355	7.24019	4.48056e-13	1.63572e-11	AT1G62710
155	Manes.01G076300.v7.1	9.35886	-0.877902	0.265801	-3.30285	0.000957071	0.00523731	AT2G45190
156	Manes.01G079500.v7.1	144.751	-0.965314	0.0805606	-11.9825	4.39062e-33	1.16164e-30	AT5G47580
157	Manes.01G081900.v7.1	54.0846	0.990477	0.166734	5.94045	2.84248e-09	5.99748e-08	AT5G47435
158	Manes.01G082700.v7.1	554.868	0.379754	0.0789413	4.81058	1.50492e-06	1.77005e-05	AT2G43090
159	Manes.01G083200.v7.1	4.16312	1.13876	0.312924	3.6391	0.000273597	0.00179804	AT5G47400
160	Manes.01G083700.v7.1	168.262	-0.315105	0.100159	-3.14606	0.00165487	0.00835133	AT4G16760
161	Manes.01G083900.v7.1	321.841	-0.972783	0.1119	-8.6933	3.52074e-18	2.40997e-16	AT5G47390
162	Manes.01G084600.v7.1	271.009	-0.488664	0.104803	-4.66268	3.12122e-06	3.42476e-05	AT2G35680
163	Manes.01G084800.v7.1	4.16785	-0.994952	0.349439	-2.84729	0.00440936	0.0191119	AT5G53110
164	Manes.01G084900.v7.1	151.924	-0.353585	0.0756108	-4.67639	2.91973e-06	3.22775e-05	AT5G47310
165	Manes.01G085400.v7.1	3.42857	-2.17403	0.49286	-4.41106	1.02868e-05	0.000100051	AT4G17500
166	Manes.01G085600.v7.1	4.43004	-1.12342	0.400879	-2.80238	0.00507266	0.0214599	AT5G60900
167	Manes.01G086000.v7.1	56.0517	-0.587282	0.114679	-5.12109	3.03779e-07	4.22259e-06	AT4G16845
168	Manes.01G086200.v7.1	616.149	0.282578	0.0881482	3.20572	0.00134726	0.00702259	AT4G17520
169	Manes.01G087200.v7.1	20.2064	0.324726	0.129558	2.50641	0.0121963	0.044463	AT5G47180
170	Manes.01G087400.v7.1	415.46	-0.286674	0.0861056	-3.32933	0.000870565	0.00482942	AT5G47120
171	Manes.01G089100.v7.1	0.740682	2.71344	0.911381	2.97728	0.00290815	0.0135091	AT5G04770
172	Manes.01G090100.v7.1	57.5511	0.722372	0.0814461	8.86933	7.35881e-19	5.36464e-17	AT5G39840
173	Manes.01G090400.v7.1	711.396	0.57615	0.124424	4.63054	3.64714e-06	3.94122e-05	AT1G26880
174	Manes.01G090900.v7.1	106.665	0.427571	0.107296	3.98495	6.74937e-05	0.000527123	AT5G15210
175	Manes.01G091200.v7.1	6.04108	-1.34404	0.274645	-4.89374	9.89363e-07	1.21526e-05	AT5G37820
176	Manes.01G091500.v7.1	19.1689	0.965323	0.164197	5.87906	4.12606e-09	8.45573e-08	AT2G36730
177	Manes.01G092100.v7.1	4.51146	-1.08644	0.331456	-3.27777	0.00104632	0.00565766	AT5G39660
178	Manes.01G092200.v7.1	16.3856	1.16603	0.216303	5.39072	7.0177e-08	1.11937e-06
179	Manes.01G092400.v7.1	44.1254	0.250286	0.100534	2.48956	0.0127902	0.0462843	AT3G29010
180	Manes.01G093000.v7.1	8.96844	0.750936	0.206969	3.62825	0.00028535	0.00186798	AT5G15300
181	Manes.01G093100.v7.1	13.4328	0.513724	0.158654	3.23801	0.00120367	0.00637491	AT5G15300
182	Manes.01G093400.v7.1	110.999	0.992675	0.153236	6.47808	9.28966e-11	2.50565e-09	AT3G01120
183	Manes.01G094200.v7.1	125.904	-1.01065	0.117377	-8.61028	7.2881e-18	4.79366e-16	AT3G02150
184	Manes.01G095500.v7.1	98.7166	0.624912	0.103531	6.036	1.57979e-09	3.4604e-08	AT5G07980
185	Manes.01G096100.v7.1	311.776	-0.55117	0.127552	-4.32114	1.55228e-05	0.000143284	AT5G39210
186	Manes.01G096200.v7.1	12.2456	-1.31502	0.21254	-6.18719	6.12471e-10	1.43644e-08	AT2G03630
187	Manes.01G096300.v7.1	28.4346	-0.293792	0.10878	-2.70078	0.00691766	0.0278017	AT3G02130
188	Manes.01G097400.v7.1	221.893	-0.232495	0.0830417	-2.79974	0.00511444	0.0216152	AT5G15540
189	Manes.01G097700.v7.1	961.573	0.38706	0.142564	2.715	0.00662764	0.0268285	AT5G61170
190	Manes.01G098000.v7.1	12.1581	-0.598507	0.2167	-2.76192	0.00574633	0.0238766	AT1G26580
191	Manes.01G098600.v7.1	253.236	0.644918	0.100596	6.41094	1.44628e-10	3.76721e-09	AT5G15450
192	Manes.01G099000.v7.1	49.2372	0.608372	0.160743	3.78475	0.000153862	0.0010857	AT5G39380
193	Manes.01G099100.v7.1	40.9479	0.692026	0.200934	3.44404	0.000573094	0.00340001	AT3G01060
194	Manes.01G099200.v7.1	111.488	-0.406043	0.146734	-2.76722	0.00565374	0.0235709	AT3G29270
195	Manes.01G099300.v7.1	15.127	-1.82976	0.420766	-4.34864	1.36984e-05	0.000128868	AT5G15410
196	Manes.01G099600.v7.1	2.01311	1.24772	0.441039	2.82905	0.00466863	0.0200241	AT4G21300
197	Manes.01G099700.v7.1	421.822	-1.63237	0.20094	-8.12369	4.52218e-16	2.39828e-14	AT3G29240
198	Manes.01G099800.v7.1	3.81232	1.27412	0.383	3.32669	0.000878855	0.00486837	AT3G29230
199	Manes.01G100400.v7.1	130.137	0.668744	0.114938	5.81833	5.9438e-09	1.18509e-07	AT2G03340
200	Manes.01G101300.v7.1	16.6613	-0.598768	0.191882	-3.1205	0.00180541	0.00901631	AT5G39570
201	Manes.01G101900.v7.1	13.5583	0.813755	0.216265	3.76277	0.000168043	0.00117346	AT3G51550
202	Manes.01G102000.v7.1	208.79	1.12058	0.187565	5.97432	2.31045e-09	4.94135e-08	AT3G29780
203	Manes.01G102200.v7.1	87.3166	1.58375	0.30969	5.11398	3.15445e-07	4.36594e-06
204	Manes.01G103000.v7.1	26.2401	0.436162	0.172004	2.53577	0.0112201	0.0415622	AT3G02320
205	Manes.01G103100.v7.1	16.0176	-0.763299	0.218032	-3.50085	0.000463769	0.00283867	AT3G02310
206	Manes.01G103300.v7.1	29.571	0.324526	0.121844	2.66346	0.00773426	0.0304903	AT3G02300
207	Manes.01G103500.v7.1	106.903	-0.357298	0.0882769	-4.04747	5.17746e-05	0.000418085	AT5G38895
208	Manes.01G104000.v7.1	237.596	0.357554	0.111807	3.19796	0.00138405	0.00717846	AT3G62870
209	Manes.01G104300.v7.1	284.437	0.682721	0.135665	5.0324	4.84382e-07	6.38262e-06	AT2G03890
210	Manes.01G104700.v7.1	109.988	-0.431424	0.0931938	-4.62932	3.6686e-06	3.96078e-05	AT3G30380
211	Manes.01G105400.v7.1	2.76042	-1.55733	0.558927	-2.78629	0.00533151	0.022406	AT3G30530
212	Manes.01G106200.v7.1	27.3213	-2.10504	0.200743	-10.4863	9.98799e-26	1.48853e-23	AT3G02380
213	Manes.01G106400.v7.1	33.6918	0.333491	0.125176	2.66418	0.00771752	0.030444	AT3G02490
214	Manes.01G106500.v7.1	215.01	0.418305	0.102166	4.09438	4.23295e-05	0.000349363	AT5G38720
215	Manes.01G107000.v7.1	52.1996	0.348143	0.104417	3.33416	0.000855559	0.00476487	AT1G67170
216	Manes.01G107200.v7.1	122.265	-0.553952	0.116506	-4.75469	1.98748e-06	2.27844e-05
217	Manes.01G107500.v7.1	245.665	-0.524235	0.102107	-5.13417	2.83387e-07	3.97197e-06	AT1G79000
218	Manes.01G107600.v7.1	1348.44	-0.324242	0.107649	-3.01202	0.00259516	0.0122732	AT1G67230
219	Manes.01G108000.v7.1	290.584	0.524208	0.11434	4.58465	4.54743e-06	4.8226e-05	AT3G25780
220	Manes.01G108800.v7.1	27.5126	0.336515	0.133784	2.51536	0.0118911	0.0435308	AT5G16060
221	Manes.01G109100.v7.1	249.28	0.244007	0.0707266	3.45	0.000560577	0.00333499	AT5G26360
222	Manes.01G109300.v7.1	8.06301	0.690881	0.243545	2.83677	0.00455729	0.0196098	AT5G15760
223	Manes.01G110300.v7.1	113.795	-0.614127	0.116424	-5.2749	1.32825e-07	1.99594e-06	AT5G16110
224	Manes.01G111000.v7.1	2.18432	-1.57286	0.476233	-3.30271	0.000957551	0.00523777	AT1G67050
225	Manes.01G111700.v7.1	86.7616	0.31609	0.097847	3.23045	0.00123593	0.00651064	AT5G16150
226	Manes.01G111800.v7.1	211.615	0.392983	0.126362	3.10997	0.00187104	0.00929283	AT3G02580
227	Manes.01G112100.v7.1	61.058	-0.532602	0.137948	-3.8609	0.000112972	0.000826647	AT5G38220
228	Manes.01G112300.v7.1	32.0477	0.376016	0.152094	2.47226	0.0134261	0.0481267	AT1G66880
229	Manes.01G113100.v7.1	6.57963	-2.5408	0.347632	-7.3089	2.69347e-13	1.0246e-11	AT2G47485
230	Manes.01G113800.v7.1	65.1903	0.470193	0.155583	3.02214	0.00250994	0.0119229	AT1G60640
231	Manes.01G114300.v7.1	130.85	-0.311091	0.0842412	-3.69286	0.000221742	0.00149224	AT1G66680
232	Manes.01G114500.v7.1	76.477	0.531754	0.177798	2.99078	0.00278269	0.0130085	AT5G64130
233	Manes.01G115300.v7.1	89.5953	0.22313	0.0826003	2.70132	0.00690651	0.0277664	AT1G66510
234	Manes.01G116300.v7.1	596.514	0.933183	0.180484	5.17046	2.33517e-07	3.33858e-06	AT5G61170
235	Manes.01G117500.v7.1	3.15641	-1.54675	0.552388	-2.80011	0.00510853	0.0215961	AT4G36810
236	Manes.01G117900.v7.1	96.9074	-0.995848	0.136014	-7.32168	2.44892e-13	9.34597e-12	AT1G66330
237	Manes.01G118900.v7.1	93.4358	-0.370027	0.100439	-3.68409	0.000229524	0.00153889	AT1G48480
238	Manes.01G119000.v7.1	24.5486	-2.25598	0.586169	-3.84868	0.000118754	0.000863324	AT5G37670
239	Manes.01G119400.v7.1	279.92	-1.63737	0.140027	-11.6933	1.37998e-31	3.24945e-29	AT2G01670
240	Manes.01G119900.v7.1	16.7948	0.617049	0.191703	3.21878	0.00128739	0.0067545	AT1G09680
241	Manes.01G120000.v7.1	15.6074	2.22199	0.275105	8.0769	6.64337e-16	3.49958e-14	AT5G37540
242	Manes.01G120500.v7.1	133.843	1.48662	0.180635	8.22997	1.87261e-16	1.04533e-14	AT2G36780
243	Manes.01G120800.v7.1	40.6416	0.324998	0.110061	2.9529	0.00314807	0.0144357	AT3G02850
244	Manes.01G121300.v7.1	12.2788	-1.19591	0.276455	-4.32589	1.51919e-05	0.000140615	AT5G37490
245	Manes.01G122000.v7.1	72.4821	-0.221504	0.0875335	-2.5305	0.01139	0.0420573	AT5G22480
246	Manes.01G122400.v7.1	1071.5	0.626653	0.13493	4.64429	3.4125e-06	3.7115e-05	AT5G17330
247	Manes.01G122800.v7.1	680.033	0.737843	0.113055	6.52642	6.73609e-11	1.86167e-09	AT1G65930
248	Manes.01G123100.v7.1	82.1152	-4.14311	0.218441	-18.9667	3.21471e-80	6.30806e-77	AT5G17300
249	Manes.01G124200.v7.1	96.5926	-0.660177	0.127361	-5.18351	2.17753e-07	3.14566e-06	AT5G17230
250	Manes.01G124300.v7.1	2.91869	-1.30957	0.488137	-2.68279	0.00730106	0.0291238	AT1G22340
251	Manes.01G124600.v7.1	835.812	0.470383	0.118154	3.98112	6.85911e-05	0.000534275	AT3G02720
252	Manes.01G125400.v7.1	647.574	-0.296629	0.117207	-2.53082	0.0113795	0.0420288	AT4G31170
253	Manes.01G125500.v7.1	3.08016	1.15752	0.408073	2.83654	0.0045605	0.0196175	AT4G27510
254	Manes.01G125800.v7.1	220.635	0.960733	0.149995	6.40508	1.50289e-10	3.90171e-09	AT3G02690
255	Manes.01G126000.v7.1	30.1703	0.715589	0.25857	2.76748	0.00564911	0.0235558	AT1G73260
256	Manes.01G126500.v7.1	148.099	-0.257276	0.086381	-2.97838	0.00289773	0.0134794	AT3G02680
257	Manes.01G127600.v7.1	104.221	-0.566253	0.0940613	-6.02005	1.74364e-09	3.80514e-08	AT2G42880
258	Manes.01G127700.v7.1	3.89418	0.889828	0.328735	2.70682	0.00679304	0.027385	AT2G30933
259	Manes.01G128400.v7.1	22.9155	0.795486	0.140432	5.66455	1.47409e-08	2.72666e-07	AT3G58800
260	Manes.01G128500.v7.1	34.2871	-0.412186	0.155945	-2.64315	0.00821383	0.0320642	AT3G58780
261	Manes.01G129800.v7.1	420.429	1.28394	0.195246	6.57601	4.83237e-11	1.35623e-09	AT1G06460
262	Manes.01G130800.v7.1	111.193	-0.319395	0.0887478	-3.59891	0.000319557	0.0020672	AT2G30880
263	Manes.01G131100.v7.1	2.6966	-1.19305	0.437635	-2.72614	0.00640794	0.0261323	AT3G59080
264	Manes.01G131200.v7.1	84.4357	-0.517224	0.122514	-4.22175	2.42412e-05	0.000213786	AT5G08560
265	Manes.01G131400.v7.1	218.813	-0.604888	0.0984299	-6.14537	7.97793e-10	1.83992e-08	AT3G10260
266	Manes.01G132100.v7.1	42.0724	0.526474	0.142531	3.69376	0.000220963	0.00148785	AT2G42710
267	Manes.01G132500.v7.1	113.311	0.67062	0.111135	6.03427	1.59682e-09	3.49121e-08	AT1G48650
268	Manes.01G132600.v7.1	28.8809	0.622102	0.155809	3.99273	6.53177e-05	0.000511826	AT2G30990
269	Manes.01G133300.v7.1	13.0265	1.05776	0.208172	5.08119	3.75078e-07	5.08717e-06	AT1G06320
270	Manes.01G133800.v7.1	4.4803	0.85701	0.321418	2.66634	0.00766815	0.0302828	AT4G36660
271	Manes.01G133900.v7.1	742.873	-0.559793	0.149176	-3.75258	0.000175026	0.00121609	AT3G50690
272	Manes.01G134000.v7.1	1678.76	-0.583446	0.163225	-3.57449	0.000350906	0.00224167	AT3G50685
273	Manes.01G134800.v7.1	588.601	0.469171	0.112325	4.1769	2.95511e-05	0.000254607	AT5G66760
274	Manes.01G135200.v7.1	78.4291	-0.323379	0.102138	-3.1661	0.00154497	0.00787821	AT1G75170
275	Manes.01G135300.v7.1	93.6917	0.27537	0.104576	2.63321	0.00845831	0.0328606	AT3G50845
276	Manes.01G135700.v7.1	17.8184	0.689335	0.156798	4.39632	1.10102e-05	0.00010608	AT2G18340
277	Manes.01G136100.v7.1	64.7755	-0.290374	0.0978698	-2.96694	0.00300784	0.0138874	AT3G50860
278	Manes.01G136200.v7.1	2.14869	1.86322	0.490205	3.80089	0.000144175	0.00102402	AT1G75250
279	Manes.01G136300.v7.1	70.3263	-0.612317	0.14993	-4.08403	4.42616e-05	0.000362933	AT4G36550
280	Manes.01G136850.v7.1	70.0492	0.306905	0.101175	3.0334	0.00241818	0.0115569	AT2G18250
281	Manes.01G136900.v7.1	36.7896	0.659688	0.258267	2.55428	0.0106407	0.0397519	AT2G18245
282	Manes.01G137100.v7.1	127.726	-0.277152	0.109609	-2.52854	0.0114537	0.042233	AT2G21600
283	Manes.01G138600.v7.1	2.2728	1.35885	0.540714	2.51306	0.011969	0.0437765	AT3G11480
284	Manes.01G139400.v7.1	143.739	0.966765	0.239624	4.03452	5.47148e-05	0.00043837	AT5G10160
285	Manes.01G139900.v7.1	59.7181	0.627377	0.100708	6.22963	4.67524e-10	1.10864e-08	AT4G18905
286	Manes.01G140200.v7.1	57.1261	0.302953	0.101758	2.97721	0.00290887	0.0135091	AT5G53070
287	Manes.01G140600.v7.1	145.153	0.386731	0.139447	2.77331	0.00554884	0.023187	AT4G36390
288	Manes.01G141700.v7.1	45.0848	0.382696	0.112782	3.39322	0.000690751	0.00398655	AT1G77370
289	Manes.01G142700.v7.1	52.2592	-0.269006	0.0901371	-2.9844	0.00284131	0.0132484	AT4G36210
290	Manes.01G142900.v7.1	89.5856	0.900416	0.115243	7.81322	5.57454e-15	2.64645e-13	AT3G51140
291	Manes.01G143100.v7.1	197.272	-0.533199	0.16044	-3.32336	0.000889412	0.00491274	AT2G21330
292	Manes.01G144400.v7.1	395.91	0.591145	0.10647	5.5522	2.82094e-08	4.96447e-07	AT1G19910
293	Manes.01G144600.v7.1	6020.9	-0.794523	0.225588	-3.52201	0.000428283	0.00265866	AT2G18050
294	Manes.01G144800.v7.1	1454.36	1.01916	0.0822054	12.3977	2.68795e-35	8.55314e-33	AT2G18040
295	Manes.01G145200.v7.1	11.5022	0.470745	0.181409	2.59494	0.00946075	0.0360013	AT3G50930
296	Manes.01G145900.v7.1	28.0634	-0.522847	0.111862	-4.67403	2.95342e-06	3.25887e-05	AT3G19860
297	Manes.01G146300.v7.1	23.8992	-0.514807	0.150252	-3.42629	0.000611889	0.00359844	AT4G34940
298	Manes.01G146900.v7.1	75.4895	-1.19876	0.173284	-6.9179	4.58391e-12	1.44882e-10	AT4G38660
299	Manes.01G147500.v7.1	1.6098	-1.32315	0.533846	-2.47853	0.0131926	0.0474487	AT4G38620
300	Manes.01G147800.v7.1	28.6577	0.72261	0.119391	6.05246	1.42651e-09	3.15103e-08	AT1G52980
301	Manes.01G147900.v7.1	111.014	2.12869	0.270111	7.88081	3.25274e-15	1.59567e-13	AT2G17850
302	Manes.01G148000.v7.1	4.26899	1.10643	0.315743	3.50422	0.000457942	0.00281251	AT5G66160
303	Manes.01G148100.v7.1	88.6306	0.309217	0.0996647	3.10258	0.00191843	0.00948819	AT5G66180
304	Manes.01G148700.v7.1	145.798	0.307173	0.113779	2.69974	0.00693936	0.0278746	AT2G17800
305	Manes.01G148800.v7.1	375.999	-0.23687	0.0810645	-2.922	0.00347796	0.0156978	AT1G75850
306	Manes.01G148900.v7.1	1.93352	-1.60089	0.469174	-3.41215	0.000644536	0.00375759	AT5G66110
307	Manes.01G149800.v7.1	36.6385	-0.409153	0.160047	-2.55645	0.0105746	0.0395678	AT4G12560
308	Manes.01G150600.v7.1	82.9417	-0.434667	0.110028	-3.95053	7.79781e-05	0.000597511	AT4G35840
309	Manes.01G151300.v7.1	95.9916	0.700399	0.110166	6.35766	2.04853e-10	5.22043e-09	AT5G66055
310	Manes.01G151800.v7.1	176.211	-2.41198	0.171273	-14.0827	4.85418e-45	3.17504e-42	AT4G35770
311	Manes.01G152000.v7.1	142.324	-0.293491	0.0893825	-3.28354	0.00102512	0.0055606	AT4G35760
312	Manes.01G152200.v7.1	5.22882	0.730927	0.245599	2.9761	0.00291938	0.0135481	AT3G07040
313	Manes.01G152600.v7.1	12.0519	1.39983	0.178312	7.85045	4.14541e-15	2.01262e-13	AT3G14580
314	Manes.01G152900.v7.1	75.2359	0.923015	0.11894	7.76035	8.46961e-15	3.95702e-13	AT3G58660
315	Manes.01G153500.v7.1	6.44611	-0.783568	0.284548	-2.75373	0.00589212	0.0243792	AT2G17650
316	Manes.01G154200.v7.1	433.069	-0.355185	0.102622	-3.46109	0.000537991	0.00322097	AT2G17200
317	Manes.01G154400.v7.1	2.69648	1.26159	0.37332	3.37938	0.000726487	0.00415217	AT4G35090
318	Manes.01G154900.v7.1	386.177	1.03497	0.138393	7.4785	7.51741e-14	3.05721e-12	AT2G45440
319	Manes.01G155000.v7.1	71.4335	-0.363255	0.0933445	-3.89155	9.9607e-05	0.000739889	AT2G17220
320	Manes.01G155500.v7.1	17.7101	-0.858273	0.265186	-3.23649	0.00121008	0.00640163	AT2G17550
321	Manes.01G156000.v7.1	9.28232	0.794847	0.299467	2.65421	0.00794944	0.0311953	AT4G38250
322	Manes.01G156600.v7.1	441.27	-0.299002	0.103545	-2.88765	0.00388131	0.0172018	AT5G65980
323	Manes.01G157100.v7.1	583.161	0.180013	0.0598483	3.00782	0.0026313	0.0124167	AT3G55620
324	Manes.01G157900.v7.1	76.636	0.357672	0.0891484	4.01209	6.01831e-05	0.000477631	AT2G17410
325	Manes.01G159600.v7.1	120.982	-0.464017	0.0975549	-4.75647	1.97005e-06	2.25956e-05	AT1G17820
326	Manes.01G159700.v7.1	14.9649	0.566737	0.175868	3.22251	0.00127075	0.00667163	AT5G16860
327	Manes.01G160601.v7.1	3.96194	1.75912	0.475031	3.70316	0.000212934	0.00144038	AT5G05580
328	Manes.01G160700.v7.1	43.7766	0.760691	0.243227	3.1275	0.00176301	0.00883551	AT5G05580
329	Manes.01G160800.v7.1	109.143	0.782172	0.182537	4.285	1.82738e-05	0.000165688	AT5G58620
330	Manes.01G161200.v7.1	49.7599	-0.53608	0.183271	-2.92506	0.00344392	0.015571	AT2G38185
331	Manes.01G162200.v7.1	36.047	0.643726	0.190096	3.38632	0.000708378	0.00406735	AT1G64780
332	Manes.01G162400.v7.1	36.1746	0.618671	0.123275	5.01864	5.20389e-07	6.83645e-06	AT2G29760
333	Manes.01G162500.v7.1	13.2338	2.0474	0.248411	8.24197	1.69395e-16	9.56534e-15	AT1G07250
334	Manes.01G162700.v7.1	337.951	-0.572804	0.117292	-4.88356	1.04189e-06	1.27215e-05	AT5G58800
335	Manes.01G162800.v7.1	62.7646	0.664095	0.198546	3.34478	0.000823465	0.0046178	AT2G29690
336	Manes.01G163500.v7.1	37.7323	-0.658673	0.179128	-3.67711	0.000235894	0.00157891	AT2G29660
337	Manes.01G164000.v7.1	32.3574	-0.718756	0.173635	-4.13948	3.48096e-05	0.000294948	AT1G07310
338	Manes.01G164200.v7.1	2174.39	0.552875	0.190097	2.90839	0.00363292	0.016249	AT2G29630
339	Manes.01G164600.v7.1	61.6058	0.358508	0.0972191	3.68763	0.000226349	0.00151891	AT5G26250
340	Manes.01G165000.v7.1	44.5517	-0.960507	0.225976	-4.25049	2.13308e-05	0.000190184	AT3G54140
341	Manes.01G165100.v7.1	39.796	0.673005	0.152836	4.40345	1.0654e-05	0.000103069	AT5G58930
342	Manes.01G169900.v7.1	385.468	0.491999	0.0949465	5.18185	2.19694e-07	3.16981e-06	AT3G46740
343	Manes.01G170000.v7.1	55.766	1.11519	0.149518	7.45861	8.74415e-14	3.50167e-12	AT3G46640
344	Manes.01G170100.v7.1	290.216	0.946018	0.118831	7.96102	1.70622e-15	8.69618e-14	AT2G29180
345	Manes.01G170200.v7.1	142.081	0.404633	0.132688	3.04952	0.0022921	0.0110576	AT2G29190
346	Manes.01G171100.v7.1	130.077	0.796294	0.113332	7.02621	2.12213e-12	7.03801e-11	AT5G59500
347	Manes.01G171900.v7.1	121.662	-1.6552	0.243282	-6.80364	1.02009e-11	3.1114e-10	AT1G07530
348	Manes.01G172000.v7.1	466.736	-0.869394	0.177667	-4.8934	9.91078e-07	1.21673e-05	AT1G07530
349	Manes.01G172100.v7.1	816.991	-0.846893	0.0872136	-9.71057	2.71817e-22	2.85736e-20	AT1G07540
350	Manes.01G172300.v7.1	66.1282	-0.460864	0.17384	-2.65108	0.00802356	0.0314465	AT5G59420
351	Manes.01G172700.v7.1	220.673	-1.31815	0.318574	-4.13765	3.50876e-05	0.00029645	AT2G39700
352	Manes.01G173300.v7.1	41.1613	-0.290914	0.0939752	-3.09564	0.00196386	0.00968642	AT2G28940
353	Manes.01G173500.v7.1	760.067	0.252096	0.098428	2.56122	0.0104306	0.0391035	AT3G55440
354	Manes.01G173700.v7.1	31.0068	1.24167	0.394633	3.14639	0.00165298	0.00834533	AT5G24318
355	Manes.01G174100.v7.1	31.7773	0.859703	0.177046	4.85581	1.19893e-06	1.44479e-05	AT1G07590
356	Manes.01G174400.v7.1	8094.73	0.354207	0.116361	3.04405	0.00233416	0.0112278	AT5G02380
357	Manes.01G174800.v7.1	237.676	-0.267034	0.0735177	-3.63223	0.000280979	0.00184245	AT4G31080
358	Manes.01G174900.v7.1	34.2229	-0.587356	0.221671	-2.64968	0.00805681	0.0315611	AT1G14370
359	Manes.01G175000.v7.1	105.7	0.384991	0.0876574	4.392	1.12313e-05	0.000107988	AT2G26990
360	Manes.01G175100.v7.1	148.35	0.200041	0.0611931	3.269	0.00107927	0.00581681	AT2G26980
361	Manes.01G175200.v7.1	23.0059	0.511737	0.174492	2.93273	0.00335997	0.0152383	AT1G71210
362	Manes.01G175600.v7.1	2434.76	1.96687	0.586245	3.35503	0.000793573	0.00447575	AT2G05100
363	Manes.01G176200.v7.1	462.238	0.68312	0.0948066	7.20541	5.78683e-13	2.08034e-11	AT5G12110
364	Manes.01G176400.v7.1	210.915	0.563899	0.217555	2.59198	0.00954242	0.0362529	AT2G26930
365	Manes.01G177000.v7.1	8.39119	0.723012	0.277738	2.60321	0.00923549	0.0352906	AT3G13610
366	Manes.01G177200.v7.1	117.972	0.28245	0.111334	2.53695	0.0111823	0.0414334	AT2G43760
367	Manes.01G177300.v7.1	29.9487	0.615542	0.168861	3.64526	0.000267118	0.00175989	AT1G11900
368	Manes.01G177400.v7.1	57.4228	-0.503365	0.149434	-3.36849	0.000755817	0.00429366	AT3G10572
369	Manes.01G177500.v7.1	321.709	-0.233957	0.0519214	-4.50598	6.60665e-06	6.71994e-05	AT5G12190
370	Manes.01G178700.v7.1	5.88938	0.668342	0.256929	2.60128	0.00928776	0.0354628	AT5G13500
371	Manes.01G179900.v7.1	73.4495	-0.327338	0.113721	-2.87843	0.0039966	0.0176265	AT4G03250
372	Manes.01G180000.v7.1	3.04886	-1.46895	0.557444	-2.63516	0.00840975	0.0326989	AT4G26400
373	Manes.01G180400.v7.1	1.74222	1.0657	0.431505	2.46973	0.0135215	0.0484097	AT5G27110
374	Manes.01G180500.v7.1	115.388	0.34152	0.0685518	4.98193	6.29529e-07	8.15824e-06	AT3G07910
375	Manes.01G181500.v7.1	116.871	-0.353534	0.112894	-3.13156	0.00173879	0.00872619	AT1G34470
376	Manes.01G181700.v7.1	298.164	-0.934801	0.212841	-4.39202	1.12302e-05	0.000107988	AT2G13360
377	Manes.01G182200.v7.1	54.5791	-1.22732	0.155165	-7.90979	2.57819e-15	1.28348e-13	AT1G77210
378	Manes.01G183200.v7.1	115.342	0.86334	0.0720844	11.9768	4.70139e-33	1.23004e-30	AT3G49240
379	Manes.01G183300.v7.1	47.5046	-1.0087	0.110463	-9.13159	6.75036e-20	5.36996e-18	AT4G27880
380	Manes.01G183500.v7.1	69.237	-0.602264	0.126043	-4.77824	1.76834e-06	2.04013e-05	AT5G24280
381	Manes.01G183900.v7.1	113.181	0.322424	0.0960208	3.35786	0.000785495	0.00444247	AT1G03210
382	Manes.01G184500.v7.1	81.0923	-0.250443	0.0937915	-2.67021	0.00758037	0.0300042	AT1G65700
383	Manes.01G185000.v7.1	41.1735	-1.15139	0.118281	-9.73442	2.15045e-22	2.28093e-20	AT5G53050
384	Manes.01G185400.v7.1	163.068	-0.336103	0.106399	-3.1589	0.00158365	0.00805924	AT2G02960
385	Manes.01G185800.v7.1	15.8464	0.809132	0.181017	4.46993	7.82441e-06	7.77718e-05	AT5G39785
386	Manes.01G186600.v7.1	256.032	0.320959	0.110277	2.91047	0.00360883	0.0161707	AT1G14300
387	Manes.01G187000.v7.1	68.4387	-0.611336	0.122642	-4.9847	6.20574e-07	8.05549e-06	AT1G69690
388	Manes.01G187200.v7.1	20.6275	1.26856	0.143078	8.86623	7.56618e-19	5.49879e-17	AT1G69710
389	Manes.01G187400.v7.1	87.9628	0.585951	0.146911	3.98848	6.64983e-05	0.000520039	AT1G69760
390	Manes.01G187600.v7.1	61.4415	0.303017	0.116378	2.60372	0.00922172	0.0352449	AT1G14330
391	Manes.01G187800.v7.1	189.792	-0.291952	0.073151	-3.99109	6.57702e-05	0.0005152	AT1G14340
392	Manes.01G187900.v7.1	227.803	-0.674567	0.120216	-5.61129	2.00823e-08	3.63472e-07	AT1G69780
393	Manes.01G188100.v7.1	9.38913	0.761233	0.195612	3.89155	9.96041e-05	0.000739889	AT1G14360
394	Manes.01G188200.v7.1	57.6976	0.820655	0.12977	6.32392	2.55014e-10	6.38132e-09	AT2G02800
395	Manes.01G189300.v7.1	139.491	0.688583	0.115124	5.98122	2.21467e-09	4.74944e-08	AT1G14410
396	Manes.01G189800.v7.1	61.618	0.28379	0.0856781	3.31228	0.000925383	0.00509231	AT1G69830
397	Manes.01G190000.v7.1	6326.97	0.938667	0.139459	6.73078	1.68755e-11	4.99833e-10	AT5G62740
398	Manes.01G190100.v7.1	115.678	-0.284479	0.0836883	-3.39927	0.000675653	0.00391476	AT5G15080
399	Manes.01G190501.v7.1	77.8158	2.01023	0.0978801	20.5376	9.92733e-94	3.89598e-90	AT2G02710
400	Manes.01G191500.v7.1	17.6653	-1.06445	0.245985	-4.32729	1.50953e-05	0.000139847	AT3G01470
401	Manes.01G191700.v7.1	1.71287	1.81945	0.506965	3.5889	0.000332081	0.00213764	AT1G45170
402	Manes.01G192100.v7.1	168.325	1.41928	0.438104	3.23958	0.00119705	0.0063427	AT1G59730
403	Manes.01G192200.v7.1	112.269	0.860218	0.097369	8.83462	1.00438e-18	7.14507e-17	AT1G10350
404	Manes.01G192300.v7.1	14.7325	0.498777	0.19929	2.50277	0.0123225	0.0448539	AT1G59720
405	Manes.01G192400.v7.1	25.3528	1.05337	0.157344	6.69469	2.16127e-11	6.33767e-10	AT1G59710
406	Manes.01G192600.v7.1	30.7569	-0.453242	0.154262	-2.93814	0.00330193	0.0150272	AT1G27150
407	Manes.01G194000.v7.1	549.547	-1.32132	0.0983271	-13.438	3.61866e-41	1.70417e-38	AT1G70000
408	Manes.01G194100.v7.1	4.5446	-1.04578	0.364988	-2.86524	0.00416687	0.0182578
409	Manes.01G194400.v7.1	192.362	-0.225109	0.0760206	-2.96116	0.00306482	0.0141029	AT1G70060
410	Manes.01G194600.v7.1	69.0706	0.452483	0.0908399	4.9811	6.32247e-07	8.18445e-06	AT4G19003
411	Manes.01G195000.v7.1	0.782818	-1.63425	0.656804	-2.48818	0.0128399	0.0464355	AT1G70140
412	Manes.01G195100.v7.1	9.32061	-0.583512	0.210355	-2.77394	0.00553817	0.0231506	AT1G59940
413	Manes.01G195800.v7.1	157.656	0.215783	0.0671166	3.21504	0.00130426	0.00683385	AT1G70180
414	Manes.01G196900.v7.1	66.374	0.72079	0.185622	3.8831	0.000103132	0.000763184	AT1G70210
415	Manes.01G197500.v7.1	335.514	0.408645	0.0788169	5.18474	2.16313e-07	3.1287e-06	AT1G24040
416	Manes.01G198400.v7.1	45.172	-0.804495	0.132984	-6.04957	1.45235e-09	3.20211e-08	AT5G40250
417	Manes.01G198600.v7.1	96.8375	0.474256	0.1054	4.49959	6.80854e-06	6.9074e-05	AT5G56940
418	Manes.01G199100.v7.1	168.204	-0.376757	0.0974128	-3.86764	0.000109895	0.000806891	AT3G58170
419	Manes.01G199601.v7.1	0.762592	-1.82447	0.703835	-2.59218	0.00953699	0.0362381
420	Manes.01G199900.v7.1	192.349	-0.524625	0.0680648	-7.70772	1.28087e-14	5.85646e-13	AT4G16430
421	Manes.01G200300.v7.1	54.4645	0.27728	0.101716	2.72603	0.00641014	0.0261367	AT1G06730
422	Manes.01G200700.v7.1	568.101	0.494154	0.0911351	5.42222	5.8865e-08	9.56587e-07	AT5G09500
423	Manes.01G200800.v7.1	85.6786	-0.345601	0.135143	-2.5573	0.0105488	0.0394774	AT2G30590
424	Manes.01G201300.v7.1	51.277	-0.364921	0.129663	-2.81439	0.00488703	0.0208017	AT5G09690
425	Manes.01G201600.v7.1	143.018	-0.805339	0.247839	-3.24945	0.00115629	0.00615584	AT3G04730
426	Manes.01G201700.v7.1	29.3274	-1.45878	0.237312	-6.14708	7.89203e-10	1.82548e-08	AT5G43700
427	Manes.01G202700.v7.1	35.835	-0.594121	0.174184	-3.41088	0.000647525	0.00377128	AT3G22970
428	Manes.01G203200.v7.1	62.8179	-0.642038	0.160119	-4.00976	6.07799e-05	0.00048188	AT5G20030
429	Manes.01G203700.v7.1	23.5053	0.39096	0.117584	3.32494	0.000884379	0.00488952	AT3G63370
430	Manes.01G204600.v7.1	19.5833	1.0303	0.181553	5.67491	1.38766e-08	2.57894e-07	AT1G03070
431	Manes.01G205300.v7.1	10.2456	0.473273	0.182508	2.59317	0.0095097	0.0361402	AT1G07130
432	Manes.01G205400.v7.1	6.00639	1.03293	0.24632	4.19347	2.74719e-05	0.000238702	AT3G63240
433	Manes.01G206000.v7.1	104.764	-1.40805	0.203794	-6.90919	4.87444e-12	1.53038e-10	AT3G22550
434	Manes.01G206200.v7.1	162.582	-0.26834	0.0759279	-3.53414	0.00040911	0.00256001	AT2G30050
435	Manes.01G206500.v7.1	15.7601	-0.896402	0.218397	-4.10447	4.05242e-05	0.000336587	AT2G32100
436	Manes.01G206600.v7.1	364.819	0.292757	0.0739195	3.96048	7.47978e-05	0.000576518	AT1G34030
437	Manes.01G206700.v7.1	72.256	0.351884	0.11661	3.01762	0.00254765	0.0120655	AT1G05380
438	Manes.01G207500.v7.1	103.418	0.447673	0.135434	3.30548	0.000948138	0.00519446	AT4G02790
439	Manes.01G208400.v7.1	70.3691	-0.936359	0.173788	-5.38795	7.12655e-08	1.13231e-06	AT4G09820
440	Manes.01G208600.v7.1	93.1625	-0.616955	0.150134	-4.10935	3.9677e-05	0.000330366	AT5G19160
441	Manes.01G209600.v7.1	4.98636	-1.15072	0.339572	-3.38873	0.000702176	0.00403666	AT3G63088
442	Manes.01G209750.v7.1	338.37	-0.759828	0.0788623	-9.63487	5.69627e-22	5.75665e-20	AT2G48160
443	Manes.01G210000.v7.1	102.615	0.479206	0.10477	4.57387	4.78798e-06	5.04893e-05	AT2G48120
444	Manes.01G210100.v7.1	55.2782	-0.292848	0.103681	-2.8245	0.00473538	0.0202698	AT3G23590
445	Manes.01G210500.v7.1	383.229	0.546368	0.09842	5.55139	2.83404e-08	4.98381e-07	AT4G02920
446	Manes.01G210600.v7.1	55.892	1.25248	0.111538	11.2292	2.93161e-29	5.85004e-27	AT4G02930
447	Manes.01G211300.v7.1	45.6759	0.387832	0.132897	2.91829	0.00351958	0.0158401	AT4G02980
448	Manes.01G212200.v7.1	62.9247	0.417044	0.0963259	4.32951	1.49439e-05	0.000138696	AT2G30780
449	Manes.01G212300.v7.1	219.075	-1.18303	0.370959	-3.18912	0.00142707	0.00737305	AT3G63010
450	Manes.01G213100.v7.1	111.682	0.269829	0.0785696	3.43426	0.000594167	0.0035056	AT4G03120
451	Manes.01G214100.v7.1	347.859	-0.361657	0.0844114	-4.28446	1.8318e-05	0.000166025	AT2G47900
452	Manes.01G214200.v7.1	1150.86	-0.492615	0.173254	-2.84331	0.00446471	0.0193077
453	Manes.01G214300.v7.1	342.665	-0.67402	0.094201	-7.15512	8.36008e-13	2.92939e-11	AT3G62980
454	Manes.01G214400.v7.1	310.228	0.743474	0.120207	6.18494	6.21265e-10	1.45417e-08	AT2G47890
455	Manes.01G214500.v7.1	78.9942	-0.294944	0.099347	-2.96883	0.00298937	0.0138311	AT3G62970
456	Manes.01G215300.v7.1	32.5707	-0.987129	0.180468	-5.46982	4.50489e-08	7.5285e-07	AT1G03010
457	Manes.01G215600.v7.1	93.6781	-0.280368	0.106517	-2.63213	0.0084851	0.0329429	AT3G62900
458	Manes.01G216100.v7.1	60.8636	-0.568695	0.131136	-4.33669	1.44642e-05	0.000134993	AT3G62770
459	Manes.01G216300.v7.1	0.805852	1.68684	0.665233	2.53571	0.0112219	0.0415622	AT5G66520
460	Manes.01G217201.v7.1	696.164	0.340268	0.0911693	3.73227	0.000189764	0.00130426	AT4G02510
461	Manes.01G217300.v7.1	535.96	-0.442347	0.0639409	-6.91805	4.57899e-12	1.44882e-10	AT4G02480
462	Manes.01G218100.v7.1	2.67969	1.1127	0.40569	2.74273	0.00609314	0.0250393	AT2G47710
463	Manes.01G218200.v7.1	266.958	1.08536	0.162385	6.68386	2.32728e-11	6.78223e-10	AT1G02850
464	Manes.01G218600.v7.1	246.269	1.2389	0.0821866	15.0742	2.39323e-51	2.01262e-48	AT4G02425
465	Manes.01G218800.v7.1	108.991	0.516199	0.0899153	5.74095	9.41482e-09	1.80236e-07	AT5G61770
466	Manes.01G219100.v7.1	69.496	0.3935	0.138179	2.84775	0.0044029	0.0190895	AT3G62860
467	Manes.01G219700.v7.1	143.066	0.616971	0.13104	4.70826	2.49843e-06	2.80412e-05	AT2G47590
468	Manes.01G219800.v7.1	24.8795	-0.382446	0.131623	-2.90562	0.00366527	0.0163583	AT4G02405
469	Manes.01G219900.v7.1	213.188	0.567429	0.112691	5.03529	4.77133e-07	6.30121e-06	AT4G02400
470	Manes.01G220300.v7.1	103.663	0.668107	0.121155	5.51447	3.49826e-08	6.00389e-07	AT2G47580
471	Manes.01G220400.v7.1	336.868	-1.25639	0.219973	-5.71158	1.11934e-08	2.11533e-07	AT4G02380
472	Manes.01G220700.v7.1	246.921	-0.642674	0.194369	-3.30646	0.000944813	0.00517866	AT4G02370
473	Manes.01G220800.v7.1	172.506	-0.567971	0.120701	-4.70561	2.53112e-06	2.83676e-05	AT4G02360
474	Manes.01G221100.v7.1	61.66	0.416056	0.113463	3.66687	0.000245536	0.00163554	AT4G02350
475	Manes.01G222100.v7.1	454.58	0.287273	0.0645955	4.44726	8.69715e-06	8.5687e-05	AT4G02260
476	Manes.01G222200.v7.1	51.3645	-0.90604	0.338609	-2.67577	0.00745574	0.0296104
477	Manes.01G222800.v7.1	164.293	0.66461	0.104943	6.33303	2.40397e-10	6.04123e-09	AT3G16780
478	Manes.01G223200.v7.1	15.0436	-1.24291	0.373706	-3.32591	0.00088129	0.00487817	AT5G50950
479	Manes.01G223500.v7.1	60.9785	0.587428	0.100673	5.83501	5.37859e-09	1.08155e-07	AT2G47490
480	Manes.01G224100.v7.1	28.2182	-0.525455	0.175384	-2.99603	0.00273519	0.0128272	AT2G47485
481	Manes.01G224500.v7.1	18.5765	-0.879436	0.223052	-3.94273	8.0558e-05	0.000614878	AT4G13030
482	Manes.01G225900.v7.1	28.2357	0.332555	0.107517	3.09304	0.00198115	0.00975944	AT3G55010
483	Manes.01G226200.v7.1	18.8825	2.77061	0.235481	11.7658	5.8594e-32	1.4372e-29	AT5G49330
484	Manes.01G226300.v7.1	78.3072	0.607444	0.14634	4.1509	3.31167e-05	0.000281719	AT3G62600
485	Manes.01G226500.v7.1	643.788	-0.289156	0.0857864	-3.37064	0.000749926	0.00426534	AT3G62580
486	Manes.01G226700.v7.1	24.0746	-0.963416	0.300813	-3.2027	0.00136144	0.0070846	AT4G02100
487	Manes.01G227100.v7.1	82.0209	-1.19724	0.235574	-5.08224	3.73012e-07	5.06243e-06	AT4G02075
488	Manes.01G228600.v7.1	1048.44	0.556591	0.108966	5.10795	3.25666e-07	4.4871e-06	AT1G02560
489	Manes.01G228800.v7.1	28.0517	-0.80885	0.162808	-4.96811	6.76079e-07	8.68976e-06	AT4G02010
490	Manes.01G229800.v7.1	26.3063	-0.7122	0.252261	-2.82327	0.00475363	0.0203331	AT4G01970
491	Manes.01G230600.v7.1	45.8208	1.10089	0.252228	4.36465	1.27329e-05	0.000120798	AT2G47240
492	Manes.01G231700.v7.1	36.6175	1.15524	0.270178	4.27583	1.90427e-05	0.000171677	AT1G10630
493	Manes.01G232500.v7.1	154.243	-0.426749	0.0829383	-5.14538	2.66985e-07	3.77807e-06	AT5G26751
494	Manes.01G232800.v7.1	111.449	-0.500836	0.143534	-3.48931	0.000484273	0.00294144	AT2G47115
495	Manes.01G232900.v7.1	241.766	0.712329	0.15903	4.4792	7.49239e-06	7.50069e-05	AT2G47110
496	Manes.01G233000.v7.1	50.5842	-1.1823	0.214276	-5.51763	3.43593e-08	5.90554e-07	AT4G01870
497	Manes.01G235100.v7.1	179.497	0.287566	0.0861449	3.33816	0.000843342	0.0047065	AT3G62120
498	Manes.01G235200.v7.1	26.2033	0.621253	0.251157	2.47357	0.0133771	0.0479803	AT3G62110
499	Manes.01G235400.v7.1	17.0544	-1.19648	0.244187	-4.89985	9.5909e-07	1.18363e-05	AT4G01720
500	Manes.01G235800.v7.1	12.8921	-1.18115	0.322972	-3.65714	0.000255045	0.00169313	AT4G01680
501	Manes.01G235900.v7.1	15.4826	-2.48902	0.374036	-6.65449	2.84288e-11	8.18354e-10	AT2G46940
502	Manes.01G236900.v7.1	929.543	-0.817209	0.141956	-5.75675	8.57463e-09	1.66315e-07	AT1G02305
503	Manes.01G237000.v7.1	110.681	-0.591328	0.210225	-2.81284	0.00491062	0.0208851	AT2G46915
504	Manes.01G237500.v7.1	254.173	0.287298	0.0969554	2.9632	0.00304457	0.0140295	AT1G02280
505	Manes.01G238800.v7.1	11.5809	-1.20009	0.223397	-5.372	7.78672e-08	1.23139e-06	AT2G46870
506	Manes.01G239400.v7.1	166.191	-0.602854	0.153245	-3.93392	8.35719e-05	0.000634182	AT4G01410
507	Manes.01G239500.v7.1	671.197	1.70165	0.11548	14.7354	3.81758e-49	2.89976e-46	AT2G46790
508	Manes.01G239800.v7.1	90.7399	0.429306	0.0794485	5.40358	6.53248e-08	1.04854e-06	AT4G01400
509	Manes.01G240200.v7.1	41.7279	-0.530023	0.124019	-4.27372	1.92241e-05	0.000173105	AT1G05600
510	Manes.01G241100.v7.1	190.469	-1.06746	0.0888494	-12.0143	2.98974e-33	8.0919e-31	AT1G01140
511	Manes.01G241400.v7.1	189.987	0.589516	0.139906	4.21365	2.51274e-05	0.000220445	AT4G00850
512	Manes.01G241500.v7.1	21.7358	-1.17605	0.161673	-7.27423	3.48407e-13	1.294e-11	AT1G01180
513	Manes.01G241700.v7.1	32.5964	-0.62631	0.247871	-2.52675	0.0115123	0.0423958	AT1G32640
514	Manes.01G241800.v7.1	22.9872	0.491394	0.19873	2.47266	0.013411	0.0480801	AT2G46700
515	Manes.01G242000.v7.1	175.619	-0.71714	0.138666	-5.17169	2.31984e-07	3.32675e-06	AT2G46690
516	Manes.01G242300.v7.1	43.0409	-1.3301	0.25562	-5.20344	1.95632e-07	2.85943e-06	AT2G46680
517	Manes.01G243600.v7.1	24.3133	0.456953	0.154967	2.94871	0.00319108	0.0146102	AT1G01220
518	Manes.01G244900.v7.1	5.84725	-1.35549	0.330395	-4.10264	4.0846e-05	0.000338901	AT4G27810
519	Manes.01G245400.v7.1	45.0726	0.429532	0.100509	4.27358	1.9236e-05	0.000173144	AT2G46520
520	Manes.01G246200.v7.1	31.6495	0.794272	0.264578	3.00203	0.00268187	0.0126199	AT3G61780
521	Manes.01G246400.v7.1	129.611	0.46725	0.170863	2.73465	0.00624458	0.0255857	AT3G61770
522	Manes.01G247000.v7.1	21.4775	1.63973	0.193262	8.4845	2.16655e-17	1.3532e-15	AT2G46420
523	Manes.01G247300.v7.1	346.762	-0.879782	0.083246	-10.5685	4.17281e-26	6.55048e-24	AT1G01360
524	Manes.01G247400.v7.1	175.412	1.9663	0.0937455	20.9748	1.11329e-97	5.24295e-94	AT4G01037
525	Manes.01G247500.v7.1	546.515	0.419113	0.128771	3.25471	0.00113508	0.00606206	AT3G25480
526	Manes.01G247600.v7.1	15.6469	-0.954451	0.194049	-4.91862	8.71567e-07	1.09164e-05	AT5G53200
527	Manes.01G247900.v7.1	366.597	0.103751	0.0372468	2.78549	0.00534466	0.0224493
528	Manes.01G248000.v7.1	7.60847	1.04981	0.292374	3.59063	0.000329882	0.00212756	AT1G01430
529	Manes.01G248300.v7.1	3.57986	0.913295	0.348311	2.62207	0.00873974	0.0337147	AT3G61660
530	Manes.01G248400.v7.1	81.9909	0.721661	0.209644	3.44231	0.000576772	0.00341495	AT2G46370
531	Manes.01G248433.v7.1	30.2286	-0.29723	0.11759	-2.52769	0.0114817	0.0423225	AT4G01100
532	Manes.01G248500.v7.1	27.8965	-0.391725	0.133732	-2.92919	0.00339848	0.0153922	AT4G01100
533	Manes.01G248600.v7.1	86.3094	0.979309	0.0950914	10.2986	7.14951e-25	9.78776e-23	AT2G46340
534	Manes.01G248900.v7.1	37.7573	1.59529	0.626775	2.54524	0.0109202	0.0406412	AT5G41761
535	Manes.01G250000.v7.1	11.8011	1.70759	0.660107	2.58684	0.00968604	0.0367333	AT4G01130
536	Manes.01G250200.v7.1	115.628	-0.396134	0.109201	-3.62757	0.000286105	0.00187189	AT2G46260
537	Manes.01G251100.v7.1	5.49759	0.750013	0.241041	3.11156	0.00186102	0.00924893	AT4G01220
538	Manes.01G251300.v7.1	561.038	-0.291789	0.0965561	-3.02196	0.0025114	0.0119274	AT2G46220
539	Manes.01G251400.v7.1	18.8157	1.63077	0.415673	3.92321	8.73775e-05	0.000659693	AT2G46210
540	Manes.01G251700.v7.1	458.77	0.645286	0.0838596	7.69484	1.41673e-14	6.41536e-13	AT2G46170
541	Manes.01G251800.v7.1	854.439	1.09162	0.117021	9.32839	1.07496e-20	9.48015e-19	AT3G61550
542	Manes.01G252300.v7.1	12.4308	0.946975	0.18238	5.19232	2.07686e-07	3.01939e-06	AT3G61520
543	Manes.01G252500.v7.1	84.1157	-0.263934	0.0835735	-3.15811	0.00158794	0.00807584	AT5G12370
544	Manes.01G252800.v7.1	15.8013	-1.18854	0.353775	-3.3596	0.000780552	0.00442031	AT1G01490
545	Manes.01G253000.v7.1	97.3018	-0.431245	0.131552	-3.27814	0.00104492	0.00565235	AT5G52660
546	Manes.01G253200.v7.1	820.182	0.348058	0.141295	2.46335	0.0137645	0.0491602	AT4G01310
547	Manes.01G253400.v7.1	46.9084	-1.04456	0.181463	-5.75633	8.5962e-09	1.66323e-07	AT4G23810
548	Manes.01G253700.v7.1	308.162	-0.352401	0.113368	-3.10848	0.00188052	0.00932617	AT4G01370
549	Manes.01G254300.v7.1	245.357	-1.03598	0.137882	-7.51356	5.75428e-14	2.3813e-12	AT1G01580
550	Manes.01G255200.v7.1	377.228	-0.78625	0.0921408	-8.53314	1.42431e-17	9.09053e-16	AT1G63800
551	Manes.01G255300.v7.1	331.957	-0.661123	0.0902368	-7.32654	2.36177e-13	9.02801e-12	AT2G46020
552	Manes.01G255400.v7.1	107.198	-1.56014	0.218433	-7.1424	9.1715e-13	3.19943e-11	AT3G61440
553	Manes.01G255800.v7.1	654.573	-0.549746	0.0838851	-6.55356	5.61827e-11	1.5656e-09	AT4G00370
554	Manes.01G256100.v7.1	110.366	0.74464	0.0865509	8.6035	7.7324e-18	5.07172e-16	AT1G01650
555	Manes.01G256400.v7.1	183.467	-0.311537	0.123099	-2.53079	0.0113805	0.0420288	AT2G45910
556	Manes.01G256600.v7.1	200.832	0.507645	0.0868127	5.84759	4.98748e-09	1.00894e-07	AT4G00440
557	Manes.01G257600.v7.1	334.169	0.388791	0.0821052	4.73528	2.18755e-06	2.49083e-05	AT3G53740
558	Manes.01G258800.v7.1	308.04	0.565165	0.124245	4.54878	5.39569e-06	5.61433e-05	AT2G45850
559	Manes.01G259701.v7.1	14.0545	-1.67494	0.437256	-3.83058	0.000127841	0.000920852
560	Manes.01G260900.v7.1	119.517	-0.266583	0.0765394	-3.48295	0.000495926	0.00300195	AT3G61180
561	Manes.01G261000.v7.1	117.531	-0.943125	0.0909883	-10.3653	3.5649e-25	5.02651e-23	AT4G00720
562	Manes.01G261300.v7.1	166.334	-0.68434	0.142073	-4.81682	1.45866e-06	1.72598e-05	AT4G00730
563	Manes.01G261800.v7.1	212.587	-0.384845	0.0948074	-4.05923	4.92348e-05	0.000399356	AT4G00755
564	Manes.01G262200.v7.1	28.4204	-0.403289	0.135434	-2.97776	0.00290361	0.0134961	AT4G33565
565	Manes.01G262300.v7.1	90.2247	-0.647976	0.189852	-3.41305	0.000642397	0.00374697	AT2G06850
566	Manes.01G262600.v7.1	1.73575	1.69218	0.498173	3.39678	0.000681845	0.00394385	AT4G16110
567	Manes.01G263300.v7.1	590.078	-0.537663	0.144671	-3.71646	0.000202032	0.00137691	AT2G45680
568	Manes.01G263500.v7.1	190.172	-0.737679	0.132902	-5.55054	2.84792e-08	5.00447e-07	AT2G45660
569	Manes.01G263900.v7.1	321.445	1.02347	0.0841158	12.1673	4.63952e-34	1.38287e-31	AT2G45640
570	Manes.01G264700.v7.1	2.14723	-2.04403	0.429931	-4.75431	1.99128e-06	2.28169e-05	AT2G45480
571	Manes.01G265200.v7.1	23.4565	0.539683	0.133957	4.02878	5.60679e-05	0.000447992	AT1G01970
572	Manes.01G266401.v7.1	19.5025	0.561359	0.161702	3.47156	0.00051744	0.00311377	AT2G45380
573	Manes.01G268200.v7.1	7.01759	0.591632	0.223418	2.64809	0.00809475	0.0316886	AT3G60680
574	Manes.01G268500.v7.1	23.0509	0.458193	0.14338	3.19566	0.00139513	0.00722957	AT4G00170
575	Manes.01G268700.v7.1	542.581	1.71409	0.586803	2.92108	0.00348826	0.0157312	AT4G00165
576	Manes.01G268900.v7.1	692.238	-0.767093	0.0973707	-7.87807	3.32484e-15	1.62765e-13	AT4G16520
577	Manes.01G269000.v7.1	265.918	0.455236	0.0944513	4.8198	1.43705e-06	1.70383e-05	AT2G45150
578	Manes.01G269100.v7.1	17.1334	-1.05307	0.258967	-4.06642	4.77417e-05	0.000388719	AT2G45130
579	Manes.01G269300.v7.1	16.8443	-0.874661	0.172197	-5.07942	3.78593e-07	5.12631e-06	AT3G60580
580	Manes.01G269700.v7.1	145.417	-0.671117	0.0959084	-6.99748	2.6061e-12	8.52647e-11	AT4G00050
581	Manes.01G270200.v7.1	51.3492	0.341941	0.134656	2.53936	0.0111057	0.0412144	AT2G45060
582	Manes.01G270800.v7.1	92.016	0.429766	0.0959488	4.47912	7.49527e-06	7.50069e-05	AT3G15351
583	Manes.01G271800.v7.1	11.0324	0.513102	0.189585	2.70645	0.00680071	0.0273992	AT3G60400
584	Manes.01G272400.v7.1	81.3533	0.541181	0.147149	3.67777	0.000235283	0.00157527	AT3G60370
585	Manes.01G272600.v7.1	6.13116	1.32177	0.275882	4.79105	1.65914e-06	1.92832e-05	AT2G44880
586	Manes.01G273400.v7.1	37.2338	0.443454	0.142142	3.1198	0.00180971	0.00903208	AT4G17070
587	Manes.01G274200.v7.1	333.591	0.326581	0.077642	4.20624	2.59655e-05	0.000227205	AT4G17520
588	Manes.01G274900.v7.1	4.71647	1.68144	0.508653	3.30566	0.000947514	0.00519225	AT1G02205
589	Manes.01G275200.v7.1	179.31	-0.269396	0.102797	-2.62065	0.00877624	0.0338157	AT2G13560
590	Manes.02G000900.v7.1	721.083	-0.413064	0.139155	-2.96837	0.00299381	0.0138362	AT1G64720
591	Manes.02G001000.v7.1	471.194	0.862893	0.134772	6.4026	1.52755e-10	3.96136e-09	AT1G32900
592	Manes.02G002100.v7.1	139.72	0.653042	0.201084	3.24761	0.0011638	0.00619018	AT1G64680
593	Manes.02G003700.v7.1	148.316	0.298763	0.0766728	3.89659	9.75559e-05	0.000726486	AT5G41970
594	Manes.02G003800.v7.1	89.1678	0.452089	0.162761	2.77762	0.00547587	0.0229309	AT1G64650
595	Manes.02G004000.v7.1	204.296	0.524235	0.0881386	5.94785	2.71695e-09	5.75324e-08	AT4G10760
596	Manes.02G004900.v7.1	229.396	0.793689	0.133643	5.93889	2.86961e-09	6.0439e-08	AT5G42000
597	Manes.02G005000.v7.1	92.9589	-0.63631	0.0934682	-6.80777	9.91245e-12	3.03522e-10	AT4G24060
598	Manes.02G005100.v7.1	121.389	-0.723421	0.127593	-5.66977	1.42989e-08	2.65115e-07	AT5G42010
599	Manes.02G005400.v7.1	15.1771	0.659085	0.24733	2.6648	0.00770345	0.0304096	AT4G24040
600	Manes.02G005900.v7.1	28.6521	0.674582	0.199272	3.38523	0.000711178	0.00407944	AT1G55090
601	Manes.02G006000.v7.1	357.509	0.94008	0.125606	7.48438	7.18831e-14	2.9386e-12	AT5G42020
602	Manes.02G006500.v7.1	155.182	-0.341885	0.0669628	-5.10559	3.29761e-07	4.53557e-06	AT4G10840
603	Manes.02G007400.v7.1	24.9261	1.08883	0.35531	3.06444	0.00218074	0.010592	AT4G23990
604	Manes.02G007600.v7.1	336.924	-0.833728	0.175194	-4.75887	1.9468e-06	2.23398e-05	AT4G23980
605	Manes.02G007800.v7.1	155.79	-0.51044	0.164427	-3.10435	0.00190696	0.00944336	AT5G42050
606	Manes.02G007900.v7.1	22.8863	-1.89149	0.274975	-6.87877	6.03714e-12	1.87789e-10	AT1G64500
607	Manes.02G008500.v7.1	37.8036	1.14754	0.159411	7.19861	6.08274e-13	2.17328e-11	AT4G23950
608	Manes.02G009000.v7.1	83.9538	0.39521	0.116875	3.38147	0.00072099	0.00412567	AT1G64450
609	Manes.02G009400.v7.1	647.037	-0.207784	0.0777592	-2.67215	0.00753665	0.0298562	AT4G10970
610	Manes.02G010300.v7.1	70.8744	-0.727281	0.280765	-2.59036	0.00958764	0.0364071	AT4G23850
611	Manes.02G010700.v7.1	303.284	-1.33723	0.278988	-4.79316	1.64176e-06	1.91284e-05	AT1G64380
612	Manes.02G010800.v7.1	91.7047	-0.231621	0.087249	-2.65471	0.00793762	0.0311564	AT5G53160
613	Manes.02G010900.v7.1	70.2647	-0.434892	0.135915	-3.19975	0.00137548	0.00714029	AT4G23820
614	Manes.02G011500.v7.1	10.9913	-1.05254	0.398429	-2.64172	0.00824857	0.0321688	AT4G11070
615	Manes.02G011900.v7.1	110.618	-0.970817	0.170737	-5.68603	1.30029e-08	2.42999e-07	AT5G41810
616	Manes.02G012300.v7.1	35.8418	-0.691246	0.124447	-5.55455	2.78331e-08	4.90926e-07	AT3G61670
617	Manes.02G012600.v7.1	206.457	-0.527074	0.173155	-3.04394	0.00233502	0.0112278	AT5G41790
618	Manes.02G013300.v7.1	188.621	1.52641	0.612101	2.49372	0.0126412	0.0458576	AT3G61640
619	Manes.02G014200.v7.1	183.703	-0.657655	0.114418	-5.74783	9.03971e-09	1.7362e-07	AT5G41620
620	Manes.02G015300.v7.1	69.3936	0.37328	0.105751	3.52981	0.000415855	0.00259532	AT5G60750
621	Manes.02G015500.v7.1	914.801	-0.188569	0.0593973	-3.17471	0.00149989	0.00769283	AT4G23630
622	Manes.02G016400.v7.1	72.5564	-0.343266	0.102595	-3.34585	0.000820318	0.00460234	AT1G64050
623	Manes.02G016500.v7.1	234.593	-0.362463	0.103636	-3.49747	0.000469689	0.00286949	AT4G11240
624	Manes.02G017500.v7.1	37.9912	-1.452	0.181401	-8.00437	1.20083e-15	6.18731e-14	AT1G63930
625	Manes.02G017615.v7.1	48.9272	-0.693709	0.110742	-6.26421	3.74717e-10	9.04971e-09	AT5G41560
626	Manes.02G017900.v7.1	15.0376	-0.631292	0.182035	-3.46798	0.000524393	0.00314726	AT5G41560
627	Manes.02G018400.v7.1	39.2521	-0.723539	0.182532	-3.96389	7.37379e-05	0.000569467	AT4G23493
628	Manes.02G018900.v7.1	150.699	-1.12244	0.190667	-5.88692	3.93449e-09	8.11967e-08	AT3G05170
629	Manes.02G019100.v7.1	150.83	-0.6994	0.130517	-5.35871	8.38196e-08	1.32108e-06	AT3G61460
630	Manes.02G019200.v7.1	194.535	0.148823	0.0592948	2.50988	0.0120774	0.0440716	AT1G63830
631	Manes.02G019600.v7.1	132.215	0.313403	0.0755594	4.14777	3.35733e-05	0.000285294	AT1G63660
632	Manes.02G019800.v7.1	212.174	0.685878	0.101029	6.78891	1.1298e-11	3.42387e-10	AT1G63680
633	Manes.02G020100.v7.1	2224.29	-0.586126	0.181508	-3.22919	0.00124139	0.00653501	AT4G00430
634	Manes.02G020300.v7.1	136.24	-0.391608	0.110785	-3.53483	0.000408033	0.00255531	AT4G11410
635	Manes.02G020400.v7.1	295.978	-0.479333	0.0893622	-5.36394	8.14267e-08	1.28509e-06	AT4G11410
636	Manes.02G021511.v7.1	4.49416	-0.977807	0.355626	-2.74954	0.00596796	0.0246583	AT3G28960
637	Manes.02G021600.v7.1	20.407	0.505937	0.158646	3.18909	0.0014272	0.00737305	AT2G35795
638	Manes.02G022300.v7.1	31.3694	0.395206	0.15735	2.51163	0.0120173	0.0438989	AT4G11560
639	Manes.02G022520.v7.1	88.9504	-0.424545	0.140471	-3.02229	0.00250872	0.0119195	AT1G63460
640	Manes.02G022600.v7.1	355.57	0.832963	0.118448	7.03229	2.03173e-12	6.76679e-11	AT4G11600
641	Manes.02G022900.v7.1	50.4988	0.822875	0.313393	2.6257	0.00864716	0.0334288	AT5G41210
642	Manes.02G023600.v7.1	11.7114	-0.709721	0.251588	-2.82096	0.00478795	0.0204427	AT1G63410
643	Manes.02G023800.v7.1	9.19778	-1.27099	0.413739	-3.07197	0.00212649	0.0103734	AT3G14260
644	Manes.02G023900.v7.1	5.71064	1.48346	0.376016	3.94521	7.97289e-05	0.000609538	AT1G63300
645	Manes.02G024500.v7.1	30.6452	0.68602	0.139114	4.93135	8.16615e-07	1.02938e-05	AT1G63250
646	Manes.02G024600.v7.1	13.0154	0.524326	0.193844	2.70488	0.00683281	0.0275029	AT3G48880
647	Manes.02G025200.v7.1	33.624	1.76586	0.485939	3.63392	0.00027915	0.00183147	AT4G11650
648	Manes.02G025264.v7.1	34.3323	2.15937	0.70453	3.06498	0.00217684	0.0105883	AT4G11650
649	Manes.02G025775.v7.1	5.8486	0.829141	0.300075	2.76311	0.00572537	0.0238105	AT1G12710
650	Manes.02G027500.v7.1	65.2907	0.972092	0.147651	6.58371	4.58851e-11	1.29707e-09	AT1G12640
651	Manes.02G028600.v7.1	78.2342	5.54254	0.281	19.7243	1.33372e-86	3.48945e-83	AT2G45550
652	Manes.02G028875.v7.1	127.85	3.7091	0.301938	12.2843	1.09958e-34	3.36258e-32	AT2G45550
653	Manes.02G028975.v7.1	19.3102	3.80197	0.433775	8.76485	1.87025e-18	1.30292e-16	AT2G45550
654	Manes.02G029400.v7.1	125.241	-0.327923	0.0851897	-3.84933	0.00011844	0.000861303	AT4G11970
655	Manes.02G029900.v7.1	37.2474	0.384349	0.108256	3.55037	0.000384686	0.00242457	AT4G22910
656	Manes.02G030100.v7.1	139.608	-0.663552	0.0865808	-7.66396	1.80289e-14	8.02507e-13	AT4G22950
657	Manes.02G030500.v7.1	375.137	-0.392865	0.140632	-2.79356	0.00521308	0.0219671	AT1G62990
658	Manes.02G030900.v7.1	392.742	1.14346	0.176473	6.47951	9.20186e-11	2.48482e-09	AT4G11820
659	Manes.02G031500.v7.1	134.678	-0.28394	0.113622	-2.499	0.0124544	0.0452778	AT1G62960
660	Manes.02G031600.v7.1	21.6737	-0.940859	0.19532	-4.81701	1.45726e-06	1.72519e-05	AT1G12460
661	Manes.02G031801.v7.1	148.866	-0.295095	0.119251	-2.47457	0.0133398	0.0478683	AT4G22830
662	Manes.02G032537.v7.1	12.2879	-0.52992	0.201075	-2.63544	0.0084028	0.0326772	AT4G12080
663	Manes.02G033400.v7.1	25.3679	0.383064	0.145016	2.64152	0.0082534	0.032176	AT4G02570
664	Manes.02G033500.v7.1	7.26109	-1.04588	0.222311	-4.70459	2.54376e-06	2.84686e-05	AT3G60780
665	Manes.02G033700.v7.1	56.5144	0.587296	0.149111	3.93864	8.19446e-05	0.000623844	AT1G12310
666	Manes.02G033900.v7.1	204.74	-0.333374	0.122061	-2.73121	0.00631019	0.0257962	AT4G12230
667	Manes.02G034100.v7.1	74.3842	0.850769	0.194847	4.36635	1.26341e-05	0.000119957	AT4G12320
668	Manes.02G034700.v7.1	63.0432	-0.526794	0.18445	-2.85602	0.00428991	0.0186822	AT1G62770
669	Manes.02G034800.v7.1	125.247	1.83643	0.130112	14.1142	3.10468e-45	2.08874e-42	AT5G62360
670	Manes.02G034900.v7.1	72.2196	-1.51845	0.374296	-4.05682	4.97461e-05	0.000403087	AT5G62360
671	Manes.02G035000.v7.1	409.769	0.510281	0.127522	4.00152	6.29371e-05	0.000496143	AT1G62750
672	Manes.02G035100.v7.1	128.208	-0.734232	0.280792	-2.61486	0.00892644	0.0343369	AT4G12400
673	Manes.02G035750.v7.1	15.1128	1.69675	0.424514	3.99692	6.41726e-05	0.0005047	AT4G12420
674	Manes.02G035900.v7.1	3.14324	-1.88104	0.415201	-4.53044	5.88604e-06	6.05498e-05	AT1G12240
675	Manes.02G036400.v7.1	216.051	0.50337	0.12913	3.89817	9.69206e-05	0.000722669	AT1G63370
676	Manes.02G038200.v7.1	11.2238	-0.469944	0.18605	-2.5259	0.0115402	0.0424721	AT4G17260
677	Manes.02G038400.v7.1	237.271	-0.53049	0.0897947	-5.90781	3.46682e-09	7.23057e-08	AT4G00150
678	Manes.02G038501.v7.1	2.50054	1.21936	0.489665	2.49019	0.0127675	0.0462234
679	Manes.02G039200.v7.1	99.3184	0.425437	0.0725799	5.86164	4.58313e-09	9.31943e-08	AT2G35720
680	Manes.02G040000.v7.1	24.4661	-1.17355	0.314187	-3.73519	0.000187575	0.00129222	AT5G47470
681	Manes.02G041500.v7.1	31.3829	-1.67516	0.363307	-4.61086	4.00998e-06	4.29586e-05	AT2G44940
682	Manes.02G041800.v7.1	67.1898	-1.52039	0.219746	-6.91887	4.5527e-12	1.44478e-10	AT4G16780
683	Manes.02G042100.v7.1	307.161	-0.355993	0.065874	-5.40416	6.51128e-08	1.04585e-06	AT2G35680
684	Manes.02G042200.v7.1	215.483	-0.344425	0.133738	-2.57536	0.0100135	0.0378132	AT5G47310
685	Manes.02G042400.v7.1	14.7194	-0.90343	0.242147	-3.73092	0.000190782	0.0013101	AT4G17490
686	Manes.02G042700.v7.1	59.7362	0.469036	0.138773	3.37988	0.000725177	0.00414661	AT4G17510
687	Manes.02G043300.v7.1	868.167	0.63621	0.0992091	6.41282	1.42851e-10	3.72918e-09	AT4G17520
688	Manes.02G043400.v7.1	8.53545	1.48959	0.249576	5.9685	2.39448e-09	5.11177e-08	AT4G16835
689	Manes.02G044800.v7.1	33.2606	0.476146	0.130692	3.64326	0.000269211	0.00177119	AT4G17040
690	Manes.02G045500.v7.1	42.8747	-0.343493	0.110201	-3.11696	0.00182724	0.00910218	AT2G44730
691	Manes.02G045700.v7.1	1019.54	0.502074	0.0984445	5.10007	3.39527e-07	4.64546e-06	AT4G33510
692	Manes.02G045900.v7.1	641.102	-0.237948	0.0861711	-2.76134	0.00575647	0.0239103	AT1G26880
693	Manes.02G046300.v7.1	50.3954	0.494526	0.172384	2.86875	0.00412099	0.0181005	AT5G15210
694	Manes.02G046733.v7.1	2.71145	1.31583	0.513149	2.56423	0.0103405	0.0388482	AT3G01180
695	Manes.02G046900.v7.1	47.8183	1.35658	0.240077	5.65061	1.59884e-08	2.94124e-07	AT3G01180
696	Manes.02G047500.v7.1	265.766	0.417753	0.106186	3.93415	8.34912e-05	0.000633774	AT5G15270
697	Manes.02G048100.v7.1	521.313	0.80072	0.142066	5.63625	1.73797e-08	3.17486e-07	AT1G33320
698	Manes.02G048800.v7.1	26.9124	0.431992	0.158937	2.71801	0.00656759	0.0266312	AT5G15340
699	Manes.02G048900.v7.1	135.808	-0.397028	0.121495	-3.26785	0.00108368	0.00583791	AT5G39510
700	Manes.02G049200.v7.1	1.21786	-1.90466	0.587236	-3.24344	0.00118097	0.0062688	AT5G19790
701	Manes.02G049300.v7.1	114.739	-0.300276	0.0853786	-3.51699	0.000436472	0.00270108	AT3G01090
702	Manes.02G049600.v7.1	17.8473	0.938928	0.327533	2.86667	0.00414817	0.0181969	AT1G74330
703	Manes.02G050200.v7.1	21.9038	-1.40702	0.209043	-6.73079	1.68742e-11	4.99833e-10	AT3G29200
704	Manes.02G050400.v7.1	16.7494	-3.16217	0.242765	-13.0256	8.74669e-39	3.55101e-36	AT3G29240
705	Manes.02G050801.v7.1	13.9032	0.644415	0.183911	3.50395	0.000458405	0.00281462	AT5G39400
706	Manes.02G051500.v7.1	36.3908	0.302949	0.121418	2.49509	0.0125926	0.0456883	AT3G29290
707	Manes.02G051600.v7.1	60.3941	-0.756043	0.193174	-3.9138	9.08556e-05	0.000683289	AT5G15450
708	Manes.02G052100.v7.1	24.7078	0.552941	0.20657	2.67677	0.0074335	0.029542	AT3G29310
709	Manes.02G053600.v7.1	402.365	0.371957	0.147535	2.52115	0.0116971	0.0429233	AT5G61170
710	Manes.02G054000.v7.1	136.055	-0.370486	0.107724	-3.43921	0.000583415	0.00345081	AT5G39250
711	Manes.02G054400.v7.1	47.3082	0.37605	0.11092	3.39029	0.000698179	0.00402252	AT5G07940
712	Manes.02G054700.v7.1	203.105	-0.263027	0.0964102	-2.72821	0.0063679	0.025996	AT3G29390
713	Manes.02G055400.v7.1	171.827	-0.439501	0.13618	-3.22736	0.00124937	0.00656673	AT3G29575
714	Manes.02G056200.v7.1	24.8863	-0.391386	0.159192	-2.45858	0.0139487	0.0497049	AT4G26190
715	Manes.02G056400.v7.1	96.7097	-0.458506	0.172552	-2.65721	0.00787913	0.0309578	AT1G69230
716	Manes.02G057600.v7.1	269.488	-0.559372	0.162382	-3.44478	0.000571516	0.00339151	AT3G29780
717	Manes.02G058500.v7.1	32.6753	-1.29735	0.497086	-2.60991	0.0090566	0.0347605	AT5G38970
718	Manes.02G058700.v7.1	24.8558	0.548356	0.126439	4.33694	1.44482e-05	0.000134898	AT3G02320
719	Manes.02G059400.v7.1	177.525	0.272394	0.0895465	3.04193	0.00235069	0.0112848	AT5G38900
720	Manes.02G059500.v7.1	116.057	-0.410367	0.148462	-2.76413	0.00570755	0.0237616	AT5G15790
721	Manes.02G059800.v7.1	227.438	0.344106	0.0768447	4.47794	7.53669e-06	7.53573e-05	AT3G62870
722	Manes.02G060200.v7.1	48.8513	-0.545617	0.115986	-4.70415	2.54928e-06	2.85168e-05	AT3G30300
723	Manes.02G060500.v7.1	162.462	0.607554	0.137886	4.4062	1.05202e-05	0.000102194	AT2G03890
724	Manes.02G061000.v7.1	56.8224	-0.574691	0.136475	-4.21096	2.54291e-05	0.000222926	AT5G15710
725	Manes.02G061300.v7.1	60.0351	0.752571	0.147698	5.09533	3.48142e-07	4.74954e-06	AT5G15700
726	Manes.02G062200.v7.1	411.196	0.492268	0.159862	3.07933	0.00207467	0.0101564	AT3G02360
727	Manes.02G062700.v7.1	66.0684	-1.541	0.147074	-10.4777	1.09319e-25	1.61896e-23	AT3G02380
728	Manes.02G062800.v7.1	82.3199	-0.901448	0.123832	-7.27959	3.34828e-13	1.2475e-11	AT1G13570
729	Manes.02G063000.v7.1	67.8618	0.531448	0.132854	4.00025	6.32768e-05	0.000498654	AT3G02490
730	Manes.02G063700.v7.1	170.499	-0.310458	0.0915685	-3.39044	0.000697803	0.00402134	AT5G15930
731	Manes.02G063800.v7.1	171.26	0.28425	0.0842796	3.37271	0.000744331	0.00423659	AT3G02450
732	Manes.02G063900.v7.1	85.8988	-1.16319	0.433619	-2.68251	0.00730724	0.0291436	AT5G38710
733	Manes.02G065100.v7.1	34.4512	-0.302716	0.100766	-3.00415	0.00266325	0.012545	AT5G15880
734	Manes.02G065500.v7.1	274.757	0.158627	0.0491244	3.22909	0.00124186	0.00653601	AT3G02420
735	Manes.02G065600.v7.1	35.2324	-0.671087	0.19628	-3.41902	0.000628462	0.00367662	AT3G02410
736	Manes.02G065700.v7.1	608.101	1.09742	0.399629	2.74609	0.00603105	0.0248622
737	Manes.02G066700.v7.1	294.262	0.361176	0.122066	2.95887	0.00308774	0.0141978	AT5G38660
738	Manes.02G066800.v7.1	6.19009	0.9983	0.287319	3.47453	0.000511744	0.00308518	AT5G38690
739	Manes.02G066900.v7.1	88.9374	0.497084	0.110841	4.48466	7.30306e-06	7.32702e-05	AT5G38510
740	Manes.02G067400.v7.1	206.993	0.254839	0.0947963	2.68828	0.00718211	0.0286882	AT3G02530
741	Manes.02G068300.v7.1	8.2046	-0.56809	0.209078	-2.71712	0.00658532	0.0266893	AT5G15270
742	Manes.02G068500.v7.1	123.5	-0.530199	0.0836018	-6.34196	2.26861e-10	5.7255e-09	AT5G16110
743	Manes.02G069700.v7.1	193.105	1.50295	0.126917	11.842	2.36709e-32	5.99333e-30	AT5G16140
744	Manes.02G070300.v7.1	50.0524	-0.492368	0.151316	-3.2539	0.00113831	0.00607521	AT5G38220
745	Manes.02G071500.v7.1	141.048	0.416012	0.113427	3.66767	0.00024477	0.0016309	AT1G66840
746	Manes.02G071700.v7.1	86.4323	-0.425257	0.098123	-4.33392	1.46479e-05	0.000136437	AT5G16220
747	Manes.02G071800.v7.1	159.629	-0.680221	0.0893416	-7.61371	2.66333e-14	1.15071e-12	AT3G02600
748	Manes.02G071900.v7.1	98.3333	0.816452	0.139341	5.85938	4.64588e-09	9.43888e-08
749	Manes.02G073500.v7.1	4.98685	1.44364	0.357814	4.03461	5.46929e-05	0.000438344	AT2G01300
750	Manes.02G073800.v7.1	32.9023	0.359098	0.103486	3.47003	0.000520408	0.00312843	AT5G38060
751	Manes.02G074300.v7.1	50.4944	-0.702198	0.181395	-3.8711	0.000108344	0.000796993	AT4G38620
752	Manes.02G075900.v7.1	104.389	-0.57624	0.208543	-2.76318	0.00572416	0.0238105	AT3G03450
753	Manes.02G076200.v7.1	8.02395	0.786092	0.230453	3.41107	0.000647082	0.00376963	AT5G16715
754	Manes.02G076600.v7.1	462.258	-1.36114	0.129027	-10.5493	5.11855e-26	7.98189e-24	AT1G14900
755	Manes.02G077700.v7.1	9.69646	0.74411	0.204159	3.64475	0.000267648	0.00176288	AT5G37660
756	Manes.02G078000.v7.1	27.8869	0.454328	0.144552	3.143	0.00167224	0.00843355	AT1G10840
757	Manes.02G078100.v7.1	28.0121	-0.450701	0.15212	-2.9628	0.00304859	0.0140425	AT5G37550
758	Manes.02G078400.v7.1	45.651	0.542631	0.19975	2.71656	0.00659651	0.0267254	AT5G37540
759	Manes.02G079300.v7.1	166.706	-0.778702	0.136051	-5.72359	1.04296e-08	1.98373e-07	AT1G66140
760	Manes.02G079800.v7.1	346.87	-0.623103	0.164167	-3.79555	0.000147319	0.00104485	AT5G16550
761	Manes.02G080000.v7.1	327.077	-0.208417	0.0667806	-3.12092	0.00180288	0.00900776	AT5G37370
762	Manes.02G080100.v7.1	117.27	0.459223	0.0753509	6.09446	1.09806e-09	2.48139e-08	AT5G20600
763	Manes.02G080200.v7.1	33.7847	-0.299729	0.113154	-2.64886	0.00807633	0.031627	AT3G59470
764	Manes.02G080700.v7.1	409.222	-3.12502	0.157396	-19.8545	1.00782e-87	2.9664e-84	AT5G17300
765	Manes.02G080800.v7.1	31.3261	-0.534543	0.133113	-4.0157	5.92686e-05	0.000471008	AT5G17290
766	Manes.02G081300.v7.1	13.6107	2.10144	0.44987	4.67121	2.99435e-06	3.30248e-05	AT1G65900
767	Manes.02G081700.v7.1	100.883	0.606185	0.175545	3.45316	0.000554057	0.00330037	AT5G17230
768	Manes.02G081950.v7.1	23.5509	-0.640885	0.23656	-2.70919	0.00674482	0.0272201
769	Manes.02G082600.v7.1	444.179	0.3508	0.0884795	3.96476	7.3471e-05	0.000567778	AT1G65720
770	Manes.02G084000.v7.1	39.2749	0.455485	0.174796	2.60582	0.00916556	0.0350676	AT3G58830
771	Manes.02G084300.v7.1	7.14734	-2.0528	0.544108	-3.77279	0.000161434	0.00113268	AT2G42870
772	Manes.02G084400.v7.1	70.4018	-0.477143	0.110959	-4.30016	1.70677e-05	0.000156014	AT2G42880
773	Manes.02G084600.v7.1	6.40765	-1.3186	0.253953	-5.19228	2.07735e-07	3.01939e-06	AT2G30933
774	Manes.02G084700.v7.1	10.5921	-2.67733	0.282749	-9.46893	2.82724e-21	2.67362e-19	AT2G42900
775	Manes.02G085000.v7.1	56.9967	0.305971	0.0963307	3.17626	0.00149188	0.0076618	AT3G59110
776	Manes.02G085400.v7.1	32.3538	-0.676256	0.156963	-4.30837	1.64459e-05	0.000150857	AT3G58790
777	Manes.02G085501.v7.1	59.7864	-0.755299	0.112204	-6.7315	1.67929e-11	4.9864e-10	AT3G58780
778	Manes.02G086100.v7.1	13.5461	-2.76528	0.265913	-10.3992	2.50055e-25	3.59028e-23	AT5G23960
779	Manes.02G086300.v7.1	175.416	-1.04699	0.271683	-3.85372	0.000116335	0.000847306	AT5G23960
780	Manes.02G086700.v7.1	84.1252	0.36447	0.105774	3.44573	0.000569528	0.00338226	AT2G42810
781	Manes.02G087000.v7.1	48.2697	-0.335686	0.0981377	-3.42056	0.000624924	0.00365917	AT2G42780
782	Manes.02G087300.v7.1	128.945	-0.278789	0.0638794	-4.36431	1.27527e-05	0.000120937	AT5G52980
783	Manes.02G087400.v7.1	4.58056	-1.82117	0.457938	-3.97689	6.9823e-05	0.000542615	AT4G18880
784	Manes.02G087500.v7.1	145.496	0.239766	0.0912605	2.62727	0.0086073	0.0332966	AT1G06470
785	Manes.02G087600.v7.1	9.18377	-0.875267	0.262457	-3.33489	0.000853321	0.00475353	AT4G32300
786	Manes.02G088600.v7.1	178.542	0.74106	0.190343	3.89328	9.88964e-05	0.000735306	AT2G42750
787	Manes.02G089600.v7.1	6.75527	-1.14064	0.331275	-3.44317	0.000574941	0.00340668	AT3G59080
788	Manes.02G089700.v7.1	1011.31	0.603151	0.119687	5.03942	4.66948e-07	6.18056e-06	AT2G30950
789	Manes.02G089800.v7.1	105.404	-0.544675	0.0841048	-6.47614	9.40969e-11	2.53223e-09	AT5G08560
790	Manes.02G090500.v7.1	69.1936	-0.365223	0.127229	-2.87058	0.00409713	0.0180058	AT2G43020
791	Manes.02G091000.v7.1	179.203	-0.353899	0.0791505	-4.47122	7.77755e-06	7.74041e-05	AT2G42590
792	Manes.02G091600.v7.1	23.1182	0.535153	0.175612	3.04736	0.00230863	0.0111202	AT5G64050
793	Manes.02G092300.v7.1	354.439	-0.575531	0.123683	-4.65326	3.26729e-06	3.5684e-05	AT3G50690
794	Manes.02G093600.v7.1	45.7638	-0.326042	0.122034	-2.67174	0.00754601	0.0298883	AT3G50845
795	Manes.02G094300.v7.1	1.0367	2.03243	0.688437	2.95225	0.0031547	0.0144577	AT3G50870
796	Manes.02G094400.v7.1	22.1732	0.575242	0.148408	3.87609	0.000106147	0.000782787	AT1G63810
797	Manes.02G094700.v7.1	90.2701	0.439767	0.0922097	4.7692	1.84959e-06	2.12761e-05	AT2G18330
798	Manes.02G095600.v7.1	61.0929	0.793356	0.148499	5.3425	9.16721e-08	1.43152e-06	AT2G18250
799	Manes.02G095700.v7.1	197.799	1.98512	0.163747	12.1231	7.96775e-34	2.30713e-31	AT4G36530
800	Manes.02G096100.v7.1	15.2731	-0.4769	0.174693	-2.72994	0.00633466	0.0258868	AT4G36500
801	Manes.02G096600.v7.1	149.234	0.832069	0.127641	6.51881	7.08652e-11	1.95165e-09	AT5G66450
802	Manes.02G096900.v7.1	2.90422	1.83262	0.648179	2.82734	0.00469372	0.020117	AT3G11480
803	Manes.02G097100.v7.1	62.3731	0.358789	0.0972396	3.68974	0.000224481	0.00150926	AT5G66420
804	Manes.02G098200.v7.1	1.57154	2.67838	0.710361	3.77046	0.000162949	0.00114264	AT3G50980
805	Manes.02G098800.v7.1	149.317	0.928939	0.0925247	10.0399	1.0178e-23	1.23537e-21	AT1G75440
806	Manes.02G099200.v7.1	37.7549	0.617406	0.114681	5.38366	7.29879e-08	1.15812e-06	AT3G51010
807	Manes.02G099300.v7.1	6.36712	0.907352	0.255207	3.55536	0.000377468	0.00238482	AT5G66360
808	Manes.02G099400.v7.1	58.1952	0.268019	0.100357	2.67067	0.00757006	0.0299735	AT2G18390
809	Manes.02G099500.v7.1	28.0188	0.835776	0.154145	5.42202	5.89289e-08	9.56965e-07	AT5G66320
810	Manes.02G099600.v7.1	13.4722	1.77854	0.472076	3.76749	0.000164894	0.00115455	AT4G36360
811	Manes.02G100700.v7.1	2.08075	2.25465	0.787714	2.86227	0.00420613	0.0184058	AT5G66330
812	Manes.02G100800.v7.1	30.5285	1.48793	0.278693	5.33896	9.34804e-08	1.45581e-06	AT4G36220
813	Manes.02G101700.v7.1	92.3827	-0.418949	0.118621	-3.53182	0.000412714	0.00257913	AT4G36195
814	Manes.02G102800.v7.1	45.1679	0.538226	0.148254	3.63044	0.00028294	0.00185375	AT3G51160
815	Manes.02G103100.v7.1	48.5622	-0.220327	0.0896703	-2.45707	0.0140073	0.04987	AT2G18030
816	Manes.02G103500.v7.1	274.027	0.271821	0.0702342	3.87021	0.000108742	0.000799424	AT4G30220
817	Manes.02G105200.v7.1	170.561	0.346821	0.108327	3.20161	0.00136662	0.0071053	AT4G36020
818	Manes.02G105400.v7.1	3.80375	1.27934	0.371516	3.44358	0.000574063	0.00340404	AT4G38660
819	Manes.02G106300.v7.1	52.2529	0.36955	0.107992	3.42203	0.00062156	0.00364621	AT5G57230
820	Manes.02G106800.v7.1	348.057	0.284541	0.109315	2.60295	0.00924248	0.0353013	AT4G11150
821	Manes.02G107100.v7.1	4.78396	-1.46565	0.457426	-3.20413	0.00135471	0.00705581	AT5G38020
822	Manes.02G107200.v7.1	311.15	0.473122	0.169713	2.78778	0.00530706	0.0223272	AT5G66120
823	Manes.02G107700.v7.1	40.5685	1.34714	0.542665	2.48246	0.013048	0.0470075	AT5G42170
824	Manes.02G109700.v7.1	46.0178	0.429529	0.101917	4.2145	2.50336e-05	0.000219786	AT4G35870
825	Manes.02G110100.v7.1	53.0786	0.766545	0.217857	3.51857	0.000433882	0.00268576	AT4G35840
826	Manes.02G110200.v7.1	179.074	0.683061	0.0885741	7.71176	1.24099e-14	5.68513e-13	AT4G35830
827	Manes.02G110400.v7.1	64.7716	-0.511525	0.168749	-3.03128	0.00243517	0.0116254	AT2G17710
828	Manes.02G111220.v7.1	5.76629	0.74568	0.262852	2.83688	0.00455568	0.0196098	AT4G35830
829	Manes.02G111400.v7.1	156.519	0.486044	0.0935511	5.19549	2.0418e-07	2.97882e-06	AT2G17695
830	Manes.02G111600.v7.1	157.825	0.465311	0.119707	3.88709	0.000101454	0.000752424	AT3G58660
831	Manes.02G112500.v7.1	190.739	-0.199582	0.0599273	-3.33041	0.000867178	0.00481363	AT4G35650
832	Manes.02G112800.v7.1	114.847	-0.337607	0.122557	-2.75469	0.00587483	0.0243333	AT4G35630
833	Manes.02G113000.v7.1	278.324	-0.286646	0.0649682	-4.4121	1.02375e-05	9.96537e-05	AT2G17200
834	Manes.02G113300.v7.1	2403.17	-0.629924	0.122906	-5.12526	2.9713e-07	4.14486e-06	AT4G35090
835	Manes.02G114300.v7.1	71.1547	0.508478	0.144371	3.52202	0.000428268	0.00265866	AT4G35520
836	Manes.02G114800.v7.1	116.075	0.88264	0.107684	8.19656	2.47369e-16	1.36093e-14	AT4G38250
837	Manes.02G114900.v7.1	41.2425	0.560863	0.209605	2.6758	0.00745502	0.0296104	AT4G35490
838	Manes.02G115000.v7.1	28.0986	0.554649	0.173894	3.18958	0.0014248	0.0073671	AT3G51470
839	Manes.02G115400.v7.1	111.654	0.697514	0.180036	3.8743	0.000106932	0.000788086	AT1G20823
840	Manes.02G116700.v7.1	75.1149	-1.13199	0.173105	-6.5393	6.18068e-11	1.71623e-09	AT1G76460
841	Manes.02G116900.v7.1	103.869	-0.822055	0.318425	-2.58163	0.00983357	0.0372388	AT1G76490
842	Manes.02G117300.v7.1	38.8939	-0.572517	0.224749	-2.54736	0.0108542	0.0404278	AT1G20925
843	Manes.02G118100.v7.1	83.5141	-1.17776	0.136745	-8.61283	7.12783e-18	4.70137e-16	AT1G73210
844	Manes.02G118500.v7.1	207.841	0.313444	0.0919471	3.40897	0.000652095	0.00379507	AT1G07180
845	Manes.02G119300.v7.1	573.243	0.646365	0.142851	4.52476	6.04627e-06	6.19815e-05	AT2G29960
846	Manes.02G119400.v7.1	66.299	0.693227	0.105747	6.5555	5.54561e-11	1.54902e-09	AT5G58730
847	Manes.02G119900.v7.1	27.2949	1.0106	0.144252	7.00579	2.45589e-12	8.07664e-11	AT5G58760
848	Manes.02G120000.v7.1	80.4411	0.80458	0.165909	4.84953	1.23756e-06	1.48829e-05	AT3G47160
849	Manes.02G120100.v7.1	405.89	-0.509138	0.131929	-3.85919	0.000113763	0.000830883	AT1G07230
850	Manes.02G120500.v7.1	4.25397	1.20417	0.355854	3.38388	0.000714691	0.00409443	AT5G01260
851	Manes.02G120700.v7.1	121.955	1.21211	0.235219	5.15309	2.56224e-07	3.63891e-06	AT2G29670
852	Manes.02G121000.v7.1	402.795	-0.65394	0.134544	-4.8604	1.17147e-06	1.41824e-05	AT2G29660
853	Manes.02G121800.v7.1	148.551	0.376399	0.0722331	5.21089	1.87932e-07	2.75715e-06	AT5G58870
854	Manes.02G122100.v7.1	3.10039	1.02291	0.390005	2.6228	0.00872095	0.0336588	AT5G26250
855	Manes.02G122200.v7.1	124.921	0.435071	0.145436	2.9915	0.00277609	0.0129854	AT2G38090
856	Manes.02G122464.v7.1	1.41437	2.11192	0.619429	3.40947	0.000650893	0.00378996	AT3G46970
857	Manes.02G122500.v7.1	21.9932	1.4639	0.232657	6.29209	3.13222e-10	7.7149e-09	AT3G46970
858	Manes.02G122528.v7.1	2297.58	0.740521	0.127964	5.78696	7.16717e-09	1.40638e-07	AT4G37300
859	Manes.02G122828.v7.1	23.729	1.42608	0.325923	4.37552	1.21145e-05	0.000115537	AT2G29670
860	Manes.02G123100.v7.1	249.321	-0.259489	0.0663239	-3.91245	9.13647e-05	0.000686898	AT1G07380
861	Manes.02G123700.v7.1	32.617	0.46685	0.131048	3.56244	0.000367425	0.00233201	AT5G52370
862	Manes.02G124000.v7.1	136.769	0.573217	0.0995789	5.75641	8.59199e-09	1.66323e-07	AT2G29530
863	Manes.02G124500.v7.1	10.5178	-0.682813	0.240642	-2.83746	0.00454735	0.0195808	AT1G07400
864	Manes.02G124600.v7.1	950.676	-2.11163	0.487561	-4.33101	1.48428e-05	0.00013798	AT1G07400
865	Manes.02G124700.v7.1	117.418	-4.03781	1.5538	-2.59867	0.00935849	0.0356865	AT1G07400
866	Manes.02G124800.v7.1	1318.12	-4.66909	0.820314	-5.69183	1.25684e-08	2.36004e-07	AT1G07400
867	Manes.02G125100.v7.1	44.5193	2.65414	0.29279	9.06498	1.24631e-19	9.65359e-18	AT5G59590
868	Manes.02G125200.v7.1	129.89	-4.25086	0.73737	-5.76489	8.17097e-09	1.59141e-07	AT1G07400
869	Manes.02G126300.v7.1	1.77817	-2.23519	0.742088	-3.01204	0.00259503	0.0122732	AT2G29420
870	Manes.02G126600.v7.1	269.846	-1.27627	0.189336	-6.74078	1.57537e-11	4.70154e-10	AT5G02020
871	Manes.02G126900.v7.1	46.0607	-0.404969	0.101543	-3.98814	6.65934e-05	0.000520609	AT1G07410
872	Manes.02G127100.v7.1	7.58762	1.28532	0.364691	3.52441	0.000424427	0.00263833	AT5G59160
873	Manes.02G127300.v7.1	116.715	-0.248556	0.0747423	-3.3255	0.000882603	0.00488266	AT5G59180
874	Manes.02G127500.v7.1	51.4068	0.350596	0.118359	2.96213	0.00305515	0.01407	AT4G16470
875	Manes.02G127600.v7.1	132.956	-0.340235	0.0989616	-3.43805	0.000585922	0.00346421	AT5G59210
876	Manes.02G127900.v7.1	136.71	1.09013	0.26321	4.14169	3.44761e-05	0.000292438	AT1G07420
877	Manes.02G130000.v7.1	91.3789	-0.797513	0.135043	-5.90563	3.51295e-09	7.31384e-08	AT3G46620
878	Manes.02G130800.v7.1	12.6678	-0.711616	0.244381	-2.91191	0.00359227	0.016118	AT1G07530
879	Manes.02G130900.v7.1	136.088	-0.833137	0.171394	-4.86095	1.16826e-06	1.41507e-05	AT1G07530
880	Manes.02G131500.v7.1	99.0247	0.399984	0.115737	3.45597	0.000548312	0.00327112	AT5G59400
881	Manes.02G132100.v7.1	7.52677	-1.48893	0.399578	-3.72626	0.000194345	0.00133146	AT2G34500
882	Manes.02G132400.v7.1	30.2032	-0.788456	0.162753	-4.84448	1.26944e-06	1.52429e-05	AT2G28940
883	Manes.02G132500.v7.1	146.569	-1.04622	0.143414	-7.2951	2.98429e-13	1.12075e-11	AT2G28930
884	Manes.02G133500.v7.1	112.267	0.28338	0.110514	2.56419	0.0103417	0.0388482	AT2G26990
885	Manes.02G135300.v7.1	81.6071	-0.346014	0.0871864	-3.96867	7.22752e-05	0.000559824	AT1G08490
886	Manes.02G135900.v7.1	24.0226	-1.21887	0.267134	-4.56279	5.04783e-06	5.29449e-05	AT3G26300
887	Manes.02G136000.v7.1	58.7458	-0.358675	0.127602	-2.81088	0.0049406	0.0209917	AT2G26770
888	Manes.02G136200.v7.1	1766.65	0.679973	0.163921	4.14819	3.35119e-05	0.000284876	AT5G12250
889	Manes.02G136600.v7.1	14.8129	0.577995	0.213559	2.70649	0.00679983	0.0273992	AT5G12220
890	Manes.02G136800.v7.1	61.6966	-0.927055	0.0936042	-9.90399	3.99974e-23	4.61675e-21	AT2G32560
891	Manes.02G137000.v7.1	24.6726	0.76447	0.181979	4.20088	2.65885e-05	0.000232139	AT2G26840
892	Manes.02G137601.v7.1	44.7901	0.664747	0.146575	4.5352	5.7548e-06	5.94595e-05	AT5G66150
893	Manes.02G137701.v7.1	19.3873	0.616995	0.18389	3.35523	0.000792981	0.00447393	AT5G66150
894	Manes.02G137800.v7.1	126.795	-0.188906	0.0758547	-2.49037	0.0127612	0.0462075	AT3G48750
895	Manes.02G138200.v7.1	133.265	0.419792	0.096812	4.33616	1.44994e-05	0.000135269	AT1G14980
896	Manes.02G138900.v7.1	129.867	-0.40789	0.0914788	-4.45885	8.24007e-06	8.1559e-05	AT5G19390
897	Manes.02G139000.v7.1	129.799	-0.253104	0.0838561	-3.01832	0.00254182	0.0120427	AT5G19390
898	Manes.02G139100.v7.1	186.054	-0.77269	0.152954	-5.05177	4.37739e-07	5.85317e-06	AT4G29070
899	Manes.02G139200.v7.1	550.043	-0.485834	0.080874	-6.0073	1.88644e-09	4.094e-08	AT5G19400
900	Manes.02G139300.v7.1	271.765	0.570639	0.122997	4.63946	3.49317e-06	3.78701e-05	AT2G26870
901	Manes.02G139400.v7.1	64.0447	0.277059	0.0919332	3.0137	0.00258081	0.0122176	AT5G13500
902	Manes.02G139800.v7.1	495.033	-0.820681	0.0899972	-9.11896	7.58512e-20	5.99351e-18	AT5G19430
903	Manes.02G139900.v7.1	6.90601	-1.7966	0.430115	-4.17702	2.95352e-05	0.000254563	AT5G12340
904	Manes.02G140000.v7.1	4.21208	-0.938286	0.301781	-3.10916	0.0018762	0.00931192	AT5G12330
905	Manes.02G140700.v7.1	143.718	-0.272727	0.0828733	-3.29089	0.000998721	0.0054324	AT5G19420
906	Manes.02G141300.v7.1	22.4576	0.620423	0.150859	4.1126	3.91223e-05	0.000326556	AT3G60500
907	Manes.02G141600.v7.1	5345.88	-1.22103	0.121145	-10.0791	6.83376e-24	8.514e-22	AT2G13360
908	Manes.02G141800.v7.1	161.112	1.00293	0.204841	4.89611	9.77527e-07	1.20198e-05	ATMG00560
909	Manes.02G142500.v7.1	70.9919	0.730136	0.18994	3.84403	0.000121028	0.000877688	AT1G50420
910	Manes.02G142700.v7.1	26.2252	0.619318	0.129213	4.793	1.64306e-06	1.91341e-05	AT3G17280
911	Manes.02G143000.v7.1	1953.45	0.685285	0.195747	3.50088	0.000463728	0.00283867	AT1G03130
912	Manes.02G143200.v7.1	17.0091	0.704338	0.22014	3.1995	0.00137665	0.00714478	AT5G24270
913	Manes.02G143400.v7.1	45.6858	-0.658253	0.123462	-5.33165	9.73264e-08	1.50773e-06	AT4G27880
914	Manes.02G143500.v7.1	32.1382	0.441431	0.146107	3.02129	0.00251698	0.011949	AT5G53020
915	Manes.02G143700.v7.1	241.971	-0.266579	0.0761527	-3.50059	0.000464229	0.0028403	AT5G23490
916	Manes.02G144300.v7.1	14.6681	-0.713043	0.241919	-2.94744	0.00320412	0.0146614	AT5G53030
917	Manes.02G144500.v7.1	245.803	-0.792597	0.206977	-3.8294	0.000128458	0.000924528	AT4G24510
918	Manes.02G145000.v7.1	117.907	-0.462384	0.0977642	-4.72958	2.24981e-06	2.55308e-05	AT1G09730
919	Manes.02G145100.v7.1	195.53	-0.294643	0.0934823	-3.15186	0.00162236	0.00822225	AT5G64816
920	Manes.02G145400.v7.1	1.47881	-2.19528	0.579111	-3.79077	0.000150183	0.00106293	AT3G56770
921	Manes.02G145500.v7.1	126.173	0.423118	0.102924	4.11096	3.94019e-05	0.000328308	AT4G24550
922	Manes.02G146000.v7.1	53.9184	-0.554183	0.207006	-2.67713	0.00742555	0.0295204	AT4G24570
923	Manes.02G146200.v7.1	98.2675	-0.355395	0.0941545	-3.77459	0.000160268	0.00112605	AT5G49710
924	Manes.02G146500.v7.1	96.4291	0.557474	0.135272	4.12114	3.7701e-05	0.000315924	AT2G33735
925	Manes.02G146600.v7.1	323.772	0.38608	0.0819993	4.70833	2.4975e-06	2.80412e-05	AT5G65430
926	Manes.02G146700.v7.1	24.9294	-0.937628	0.228314	-4.10674	4.01283e-05	0.000333888	AT2G22490
927	Manes.02G146900.v7.1	434.362	-0.487619	0.101076	-4.82428	1.40509e-06	1.66847e-05	AT5G50010
928	Manes.02G147100.v7.1	41.4266	-0.569151	0.122053	-4.66314	3.11424e-06	3.42e-05	AT1G02070
929	Manes.02G147300.v7.1	507.617	-0.241526	0.0710222	-3.40071	0.000672118	0.0038962	AT4G24660
930	Manes.02G147400.v7.1	113.014	-0.754958	0.0901014	-8.37898	5.33874e-17	3.19863e-15	AT5G49980
931	Manes.02G149700.v7.1	97.2835	-0.73358	0.141235	-5.19403	2.05795e-07	3.00053e-06	AT1G78310
932	Manes.02G150700.v7.1	112.389	-0.863979	0.0935986	-9.23068	2.68926e-20	2.29435e-18	AT4G08980
933	Manes.02G150900.v7.1	5.84141	1.36258	0.428822	3.1775	0.00148552	0.00763592	AT4G08950
934	Manes.02G151000.v7.1	5.35339	1.82727	0.397412	4.59791	4.26743e-06	4.54273e-05	AT4G08950
935	Manes.02G151300.v7.1	125.064	-4.63594	0.346431	-13.382	7.70336e-41	3.48829e-38	AT4G08950
936	Manes.02G151800.v7.1	356.055	-0.284534	0.065605	-4.33708	1.44385e-05	0.000134861	AT1G34780
937	Manes.02G151900.v7.1	472.093	0.3693	0.11187	3.30114	0.000962923	0.005262	AT1G34760
938	Manes.02G152000.v7.1	21.282	-0.881239	0.203668	-4.32685	1.5126e-05	0.00014006	AT5G09430
939	Manes.02G152100.v7.1	219.432	-0.384437	0.124835	-3.07955	0.0020731	0.0101508	AT1G34750
940	Manes.02G152400.v7.1	590.946	-0.84098	0.129895	-6.47432	9.52403e-11	2.54897e-09	AT4G08920
941	Manes.02G152800.v7.1	28.3355	0.738248	0.116629	6.32988	2.45358e-10	6.15932e-09	AT5G64970
942	Manes.02G153000.v7.1	33.6294	-0.748975	0.155144	-4.82761	1.38179e-06	1.64495e-05	AT1G78170
943	Manes.02G154300.v7.1	30.5058	0.32921	0.132393	2.4866	0.0128969	0.0465843	AT1G36050
944	Manes.02G154400.v7.1	361.652	-0.444862	0.119165	-3.73318	0.00018908	0.00130107	AT1G78080
945	Manes.02G156800.v7.1	25.4442	0.781898	0.203376	3.84459	0.000120752	0.000876226	AT1G22040
946	Manes.02G157400.v7.1	43.1576	0.857532	0.125974	6.80724	9.94906e-12	3.04248e-10	AT4G18520
947	Manes.02G157500.v7.1	159.772	0.536417	0.0979422	5.47687	4.3291e-08	7.28124e-07	AT1G36320
948	Manes.02G157700.v7.1	83.0325	0.247923	0.0902594	2.74678	0.00601836	0.024815	AT1G12350
949	Manes.02G157800.v7.1	52.8424	-0.750139	0.12368	-6.06518	1.31809e-09	2.92801e-08	AT1G22030
950	Manes.02G158100.v7.1	131.91	0.294346	0.0999043	2.94628	0.00321626	0.0147112	AT1G36390
951	Manes.02G158900.v7.1	103.437	-0.241513	0.0883151	-2.73468	0.00624417	0.0255857	AT4G08480
952	Manes.02G159300.v7.1	83.1823	-0.578965	0.162514	-3.56255	0.000367266	0.00233163
953	Manes.02G159700.v7.1	43.8651	-0.580713	0.168081	-3.45495	0.000550389	0.00328101	AT1G21980
954	Manes.02G159800.v7.1	38.5269	-0.311052	0.119848	-2.59539	0.00944836	0.035971	AT4G08180
955	Manes.02G160100.v7.1	16.8575	-1.17639	0.224204	-5.24697	1.54618e-07	2.29558e-06	AT1G75710
956	Manes.02G160700.v7.1	42.947	1.35991	0.237505	5.72582	1.02934e-08	1.96258e-07	AT5G08640
957	Manes.02G160800.v7.1	336.849	0.172308	0.068221	2.52574	0.0115456	0.0424755	AT4G08230
958	Manes.02G161200.v7.1	170.683	0.690464	0.163586	4.22079	2.43446e-05	0.000214537	AT1G77670
959	Manes.02G163300.v7.1	33.4505	-0.807472	0.208717	-3.86874	0.0001094	0.00080376	AT3G26430
960	Manes.02G163400.v7.1	17.7721	-0.54943	0.209466	-2.623	0.00871581	0.0336445	AT4G08330
961	Manes.02G163500.v7.1	58.2158	-0.399394	0.12679	-3.15004	0.0016325	0.00825614	AT3G05270
962	Manes.02G163600.v7.1	1.58159	-1.34802	0.489636	-2.7531	0.00590332	0.0244212	AT1G21790
963	Manes.02G164300.v7.1	282.214	0.503636	0.109803	4.58674	4.5022e-06	4.77968e-05	AT1G21770
964	Manes.02G165100.v7.1	273.042	-0.618119	0.182075	-3.39485	0.000686655	0.00396874	AT1G77490
965	Manes.02G165200.v7.1	65.807	-0.831092	0.2544	-3.26688	0.00108741	0.00585396	AT1G44170
966	Manes.02G165500.v7.1	15.7155	-0.857938	0.346676	-2.47476	0.0133327	0.0478501	AT3G63420
967	Manes.02G165700.v7.1	101.029	0.507109	0.10813	4.68979	2.73484e-06	3.04829e-05	AT4G31115
968	Manes.02G165800.v7.1	10.4055	0.872189	0.303242	2.87621	0.00402478	0.0177375	AT1G21730
969	Manes.02G166000.v7.1	408.274	-0.526529	0.15219	-3.45967	0.000540829	0.00323467	AT1G01720
970	Manes.02G166500.v7.1	154.617	-0.232645	0.0855777	-2.71852	0.00655746	0.0266084	AT1G21700
971	Manes.02G166600.v7.1	4.29607	-0.994425	0.282945	-3.51455	0.000440501	0.0027211	AT1G77400
972	Manes.02G166900.v7.1	48.9028	-0.857405	0.236634	-3.62334	0.000290822	0.00189905	AT3G24590
973	Manes.02G167000.v7.1	48.3725	0.595575	0.209946	2.8368	0.00455685	0.0196098	AT1G77380
974	Manes.02G167300.v7.1	1.01666	-1.69586	0.688138	-2.46441	0.0137238	0.0490372	AT1G11050
975	Manes.02G167400.v7.1	117.454	0.553265	0.091188	6.0673	1.30076e-09	2.90046e-08	AT1G77350
976	Manes.02G169000.v7.1	712.785	-0.383562	0.0935153	-4.10159	4.10315e-05	0.00034008	AT4G37925
977	Manes.02G169200.v7.1	400.672	0.563052	0.104114	5.40803	6.37208e-08	1.02629e-06	AT2G36620
978	Manes.02G169500.v7.1	4.1196	-0.851773	0.32614	-2.61168	0.00900992	0.0345983	AT1G77260
979	Manes.02G169600.v7.1	53.9949	-0.453723	0.153668	-2.95262	0.00315088	0.014443	AT1G77250
980	Manes.02G170201.v7.1	1.50535	-1.78027	0.636397	-2.79742	0.00515132	0.021732	AT1G21270
981	Manes.02G170301.v7.1	15.2986	-0.874353	0.295684	-2.95705	0.00310595	0.0142676	AT1G21270
982	Manes.02G171300.v7.1	40.287	1.16272	0.14719	7.89949	2.8004e-15	1.38531e-13	AT5G02500
983	Manes.02G172300.v7.1	32.4994	-0.484131	0.153514	-3.15366	0.00161237	0.00818421	AT1G76980
984	Manes.02G172400.v7.1	153.026	-1.31583	0.20387	-6.45425	1.08755e-10	2.8871e-09	AT1G21400
985	Manes.02G172600.v7.1	37.9698	-0.39868	0.143292	-2.78229	0.00539774	0.0226349	AT1G21410
986	Manes.02G172800.v7.1	94.4815	0.479077	0.0967011	4.9542	7.26275e-07	9.26413e-06	AT1G43900
987	Manes.02G173600.v7.1	489.526	-0.650653	0.203906	-3.19094	0.00141809	0.00734045	AT3G15360
988	Manes.02G173700.v7.1	155.028	-0.28996	0.0640228	-4.52901	5.92602e-06	6.08548e-05	AT1G43850
989	Manes.02G174100.v7.1	124.914	-2.30972	0.25274	-9.13872	6.31968e-20	5.07882e-18	AT1G21460
990	Manes.02G174300.v7.1	1.17001	1.62	0.636759	2.54412	0.0109552	0.0407394	AT1G77090
991	Manes.02G175400.v7.1	36.942	0.620397	0.184425	3.36395	0.000768367	0.0043555	AT1G77122
992	Manes.02G176100.v7.1	5.59769	-1.20472	0.301967	-3.98958	6.61906e-05	0.000518149	AT1G21360
993	Manes.02G176200.v7.1	98.6437	0.25119	0.0945029	2.65801	0.00786027	0.0309043	AT2G37570
994	Manes.02G176350.v7.1	50.0058	-0.361716	0.127783	-2.8307	0.00464464	0.0199357	AT2G37580
995	Manes.02G177100.v7.1	30.0664	-0.465267	0.162675	-2.8601	0.00423511	0.0184948	AT5G42140
996	Manes.02G177400.v7.1	1.54365	-1.5966	0.51158	-3.12091	0.00180293	0.00900776	AT5G60900
997	Manes.02G177800.v7.1	146.861	-1.38217	0.223226	-6.19177	5.94912e-10	1.39944e-08	AT1G76920
998	Manes.02G178100.v7.1	384.66	-0.320207	0.0903905	-3.54248	0.00039638	0.00248895	AT1G43700
999	Manes.02G178200.v7.1	19.4177	-0.770844	0.244046	-3.1586	0.0015853	0.00806415	AT3G17470
1000	Manes.02G178400.v7.1	21.3146	-1.25915	0.259198	-4.85787	1.18657e-06	1.43408e-05	AT3G43660
1001	Manes.02G178500.v7.1	1103	0.29884	0.0941147	3.17527	0.00149696	0.00768148	AT1G76810
1002	Manes.02G179100.v7.1	61.6991	-0.467997	0.183098	-2.55599	0.0105887	0.0395955	AT1G76880
1003	Manes.02G179400.v7.1	137.823	-0.359912	0.0863135	-4.16983	3.04829e-05	0.000261868	AT1G76900
1004	Manes.02G179700.v7.1	111.83	-0.788519	0.118445	-6.65724	2.79011e-11	8.04147e-10	AT1G18740
1005	Manes.02G181600.v7.1	95.5905	-0.345313	0.130643	-2.64318	0.00821311	0.0320642	AT1G43190
1006	Manes.02G181800.v7.1	57.3868	0.560239	0.13856	4.04329	5.27064e-05	0.000424445	AT2G47990
1007	Manes.02G182500.v7.1	387.858	0.538918	0.138114	3.90199	9.54062e-05	0.000713184	AT1G71695
1008	Manes.02G183100.v7.1	234.441	-0.512508	0.104214	-4.91784	8.75022e-07	1.09364e-05	AT4G09830
1009	Manes.02G183300.v7.1	51.6336	0.753598	0.165766	4.54617	5.4632e-06	5.67204e-05	AT4G09800
1010	Manes.02G183800.v7.1	12.5221	1.59161	0.31825	5.00114	5.69931e-07	7.435e-06	AT1G71697
1011	Manes.02G184000.v7.1	113.988	0.623216	0.136252	4.574	4.78495e-06	5.04799e-05	AT1G71720
1012	Manes.02G185600.v7.1	85.8976	0.489438	0.0891381	5.49078	4.00161e-08	6.78862e-07	AT1G71780
1013	Manes.02G186000.v7.1	57.8324	-0.371248	0.0885976	-4.19027	2.78625e-05	0.000241917	AT1G34150
1014	Manes.02G186100.v7.1	180.052	-0.468606	0.0786189	-5.96047	2.51507e-09	5.36435e-08	AT1G71790
1015	Manes.02G186500.v7.1	1132.78	-0.580534	0.128089	-4.53228	5.83501e-06	6.013e-05	AT1G34190
1016	Manes.02G187600.v7.1	79.2075	0.383128	0.0970137	3.94921	7.84085e-05	0.000600613	AT1G34220
1017	Manes.02G188300.v7.1	49.9804	0.403075	0.0970548	4.15306	3.28057e-05	0.000279477	AT2G44020
1018	Manes.02G188900.v7.1	160.501	0.682741	0.0797554	8.56043	1.12445e-17	7.23197e-16	AT1G71865
1019	Manes.02G189400.v7.1	94.6727	0.466713	0.119137	3.91744	8.9493e-05	0.000674333	AT1G34300
1020	Manes.02G189600.v7.1	26.3034	-0.982539	0.38255	-2.5684	0.010217	0.0384744	AT2G38470
1021	Manes.02G190300.v7.1	31.8696	-1.08295	0.214401	-5.05106	4.39364e-07	5.87157e-06	AT1G22710
1022	Manes.02G190700.v7.1	60.0238	-0.469503	0.15825	-2.96683	0.00300884	0.0138893	AT1G34370
1023	Manes.02G190800.v7.1	165.606	0.683664	0.244892	2.7917	0.0052432	0.0220743	AT1G34430
1024	Manes.02G191200.v7.1	54.9599	0.403791	0.149756	2.69633	0.0070109	0.0281045	AT5G10330
1025	Manes.02G191400.v7.1	18.7893	0.370515	0.14487	2.55757	0.0105408	0.03946	AT1G34550
1026	Manes.02G192600.v7.1	147.007	-0.229186	0.0921912	-2.48598	0.0129194	0.0466513	AT1G71980
1027	Manes.02G192700.v7.1	190.626	0.351706	0.0806531	4.36073	1.29631e-05	0.000122686	AT1G35620
1028	Manes.02G193200.v7.1	23.43	0.446504	0.15463	2.88756	0.00388238	0.0172033	AT2G47010
1029	Manes.02G194100.v7.1	47.4399	0.570829	0.147764	3.8631	0.000111955	0.000820483	AT4G09510
1030	Manes.02G194600.v7.1	372.081	0.410966	0.0910732	4.51248	6.40742e-06	6.54273e-05	AT1G72040
1031	Manes.02G194900.v7.1	39.7793	-1.40609	0.179049	-7.8531	4.05893e-15	1.9747e-13	AT4G09350
1032	Manes.02G195400.v7.1	131.95	-0.682566	0.0908082	-7.51657	5.62323e-14	2.33192e-12	AT1G07200
1033	Manes.02G196200.v7.1	194.297	-0.280774	0.0598992	-4.68745	2.76631e-06	3.07759e-05	AT1G35470
1034	Manes.02G197000.v7.1	17.8125	-0.931353	0.192504	-4.8381	1.31088e-06	1.56767e-05
1035	Manes.02G198100.v7.1	30.2093	0.542963	0.116832	4.64738	3.36182e-06	3.66316e-05	AT1G35430
1036	Manes.02G198300.v7.1	343.597	-0.394802	0.099103	-3.98376	6.78346e-05	0.000529434	AT1G72160
1037	Manes.02G198600.v7.1	551.602	0.279541	0.0754016	3.70736	0.000209427	0.00142033	AT1G35420
1038	Manes.02G199200.v7.1	95.7716	-0.456448	0.180861	-2.52375	0.0116112	0.0426668	AT4G09150
1039	Manes.02G199700.v7.1	17.4323	-0.554621	0.182995	-3.03081	0.00243901	0.0116399	AT1G72190
1040	Manes.02G199900.v7.1	0.861131	-1.82137	0.698168	-2.60878	0.00908659	0.0348262	AT5G17680
1041	Manes.02G200800.v7.1	91.6583	-0.498532	0.10142	-4.9155	8.85583e-07	1.10451e-05	AT2G21950
1042	Manes.02G200900.v7.1	39.4365	0.689419	0.117431	5.87085	4.33574e-09	8.83163e-08	AT2G21940
1043	Manes.02G201800.v7.1	444.196	-0.328354	0.0881596	-3.72454	0.000195672	0.00133938	AT4G13530
1044	Manes.02G202700.v7.1	52.62	-0.539448	0.194625	-2.77172	0.00557603	0.0232799	AT1G33490
1045	Manes.02G202900.v7.1	71.2161	-0.203099	0.0782097	-2.59685	0.00940836	0.0358477	AT3G44190
1046	Manes.02G204100.v7.1	40.6345	0.40996	0.144418	2.8387	0.00452976	0.0195281	AT4G35335
1047	Manes.02G204300.v7.1	155.652	0.431441	0.116904	3.69056	0.000223758	0.00150495	AT4G31180
1048	Manes.02G205900.v7.1	16.7266	-0.795476	0.168773	-4.71328	2.43762e-06	2.74766e-05	AT5G17680
1049	Manes.02G207700.v7.1	614.216	0.370921	0.0645955	5.74222	9.34448e-09	1.79035e-07	AT4G10070
1050	Manes.02G207833.v7.1	18.3751	0.447921	0.165445	2.70737	0.00678196	0.027345	AT1G71460
1051	Manes.02G207900.v7.1	55.8159	0.435468	0.0908655	4.79245	1.64757e-06	1.91771e-05	AT3G13050
1052	Manes.02G208400.v7.1	146.563	-0.540373	0.178891	-3.02068	0.00252211	0.0119686	AT1G71500
1053	Manes.02G210000.v7.1	525.817	-0.581367	0.12926	-4.49766	6.87051e-06	6.95827e-05	AT5G10860
1054	Manes.02G210800.v7.1	158.06	0.57438	0.100981	5.68803	1.28514e-08	2.40933e-07	AT5G58320
1055	Manes.02G211675.v7.1	58.8603	-0.276455	0.10219	-2.70529	0.00682447	0.0274787	AT1G06900
1056	Manes.02G213700.v7.1	378.12	0.227879	0.0784183	2.90595	0.00366145	0.0163443
1057	Manes.02G214150.v7.1	3.7631	1.08201	0.370271	2.92222	0.00347543	0.0156924	AT3G17670
1058	Manes.02G214500.v7.1	102.4	0.273109	0.095086	2.87223	0.00407589	0.0179258	AT2G30110
1059	Manes.02G215610.v7.1	30.9422	-0.416977	0.155997	-2.67298	0.00751796	0.0298023	AT3G14470
1060	Manes.02G216500.v7.1	61.0045	0.633631	0.117511	5.39208	6.96467e-08	1.11335e-06	AT1G07030
1061	Manes.02G216600.v7.1	12.7878	4.10589	0.310257	13.2338	5.59679e-40	2.35335e-37	AT1G07050
1062	Manes.02G217200.v7.1	57.9333	-0.324043	0.116259	-2.78725	0.00531572	0.0223596	AT5G58430
1063	Manes.02G217700.v7.1	466.233	0.313782	0.0645831	4.85857	1.18235e-06	1.43067e-05	AT1G14320
1064	Manes.02G217900.v7.1	116.113	-0.291005	0.106918	-2.72177	0.00649341	0.0264076	AT1G06840
1065	Manes.02G218000.v7.1	345.593	0.449866	0.105933	4.24668	2.16962e-05	0.000192931	AT1G26910
1066	Manes.02G218100.v7.1	75.099	-0.718966	0.175302	-4.1013	4.10841e-05	0.000340277	AT2G30520
1067	Manes.02G219100.v7.1	40.9809	0.476011	0.12107	3.9317	8.43478e-05	0.000639864	AT4G20325
1068	Manes.02G220200.v7.1	204.433	0.659565	0.0905663	7.28268	3.2726e-13	1.22243e-11	AT1G34130
1069	Manes.02G220900.v7.1	9.72908	0.85662	0.315153	2.71811	0.00656565	0.0266279	AT4G27220
1070	Manes.02G222700.v7.1	115.573	0.546211	0.0800095	6.82683	8.68124e-12	2.66863e-10	AT1G79600
1071	Manes.02G223200.v7.1	208.143	0.388243	0.115547	3.36005	0.00077929	0.00441423	AT1G22520
1072	Manes.02G223300.v7.1	194.519	0.309275	0.110475	2.7995	0.00511811	0.0216211	AT2G07180
1073	Manes.02G223500.v7.1	306.951	0.276014	0.103805	2.65896	0.0078382	0.030833	AT2G40360
1074	Manes.02G223700.v7.1	603.957	0.467586	0.104754	4.46367	8.05682e-06	7.99806e-05	AT1G07770
1075	Manes.02G224001.v7.1	36.3562	0.263524	0.107255	2.457	0.0140103	0.0498715	AT5G58130
1076	Manes.02G224801.v7.1	40.0972	0.433211	0.148264	2.9219	0.00347908	0.015699	AT5G58190
1077	Manes.02G225300.v7.1	79.8223	-0.425486	0.109076	-3.90083	9.58626e-05	0.000715914	AT5G58090
1078	Manes.02G226400.v7.1	46.9782	0.298432	0.110983	2.68898	0.00716716	0.0286382	AT1G73380
1079	Manes.02G226600.v7.1	82.8769	0.309501	0.121343	2.55064	0.0107525	0.040106	AT3G05070
1080	Manes.02G226700.v7.1	54.9325	-0.548382	0.0874438	-6.27126	3.58142e-10	8.69398e-09	AT3G07860
1081	Manes.02G226900.v7.1	274.833	-0.601504	0.0806124	-7.46168	8.54251e-14	3.42675e-12	AT5G20730
1082	Manes.03G000450.v7.1	205.609	0.653334	0.105561	6.18919	6.04748e-10	1.42116e-08	AT4G31210
1083	Manes.03G001500.v7.1	18.3961	0.722366	0.216689	3.33366	0.000857116	0.00477082	AT4G31330
1084	Manes.03G002500.v7.1	25.7721	0.880029	0.327584	2.68642	0.00722212	0.0288383	AT2G24490
1085	Manes.03G002900.v7.1	22.4879	0.578911	0.175632	3.29616	0.000980171	0.00534138	AT4G31390
1086	Manes.03G003100.v7.1	180.566	-0.390477	0.0888068	-4.39693	1.09793e-05	0.000105825	AT4G31410
1087	Manes.03G003200.v7.1	74.8	0.905973	0.0974462	9.29716	1.44251e-20	1.25803e-18	AT4G31420
1088	Manes.03G003300.v7.1	133.284	-0.381741	0.0930201	-4.10385	4.06325e-05	0.000337367	AT4G31430
1089	Manes.03G003900.v7.1	16.8872	-1.18937	0.285787	-4.16173	3.15851e-05	0.000270646	AT5G24870
1090	Manes.03G004300.v7.1	76.4943	-0.521621	0.137144	-3.80345	0.000142692	0.00101387	AT5G10700
1091	Manes.03G004700.v7.1	29.2057	0.747478	0.164889	4.53322	5.80919e-06	5.99952e-05	AT3G22450
1092	Manes.03G004900.v7.1	388.795	0.193639	0.0514455	3.76397	0.000167236	0.00116887	AT4G31580
1093	Manes.03G005300.v7.1	29.3841	0.422606	0.133331	3.16959	0.00152652	0.00780513	AT4G31600
1094	Manes.03G006400.v7.1	33.1849	0.857226	0.136271	6.29061	3.16213e-10	7.77231e-09	AT5G10750
1095	Manes.03G006600.v7.1	160.166	0.231678	0.0937193	2.47204	0.0134344	0.0481492	AT5G27640
1096	Manes.03G006700.v7.1	67.7148	0.600916	0.117946	5.09484	3.49039e-07	4.75902e-06	AT4G31770
1097	Manes.03G007000.v7.1	124.417	0.34541	0.117199	2.94721	0.00320658	0.0146698	AT2G24860
1098	Manes.03G007900.v7.1	132.2	-0.634429	0.133993	-4.73479	2.19286e-06	2.49566e-05	AT4G31860
1099	Manes.03G008200.v7.1	168.573	0.523841	0.136932	3.82555	0.00013048	0.000936428	AT2G24020
1100	Manes.03G009600.v7.1	3.17586	-1.17689	0.393	-2.99463	0.00274782	0.0128736	AT5G25110
1101	Manes.03G010100.v7.1	233.509	0.525005	0.109442	4.79709	1.60987e-06	1.88127e-05	AT2G25110
1102	Manes.03G010500.v7.1	36.4393	0.762164	0.253187	3.01028	0.0026101	0.0123265	AT2G25180
1103	Manes.03G010800.v7.1	15.6385	0.570877	0.162475	3.51364	0.000442018	0.00272894	AT4G31930
1104	Manes.03G010900.v7.1	62.222	-0.434001	0.160796	-2.69908	0.00695309	0.027925	AT5G25170
1105	Manes.03G011200.v7.1	7.50781	1.13332	0.255809	4.43034	9.40844e-06	9.22701e-05	AT4G32000
1106	Manes.03G011400.v7.1	57.5215	-0.335338	0.123468	-2.71599	0.00660784	0.0267575	AT4G32030
1107	Manes.03G011800.v7.1	243.704	-1.00583	0.16586	-6.06431	1.32518e-09	2.94099e-08	AT5G25220
1108	Manes.03G012400.v7.1	65.5711	-0.450398	0.106971	-4.21045	2.54863e-05	0.000223344	AT1G05830
1109	Manes.03G013100.v7.1	11.2658	-0.553237	0.218184	-2.53564	0.0112241	0.0415622	AT5G34850
1110	Manes.03G013400.v7.1	33.6004	0.300796	0.121522	2.47523	0.013315	0.0478014	AT5G11150
1111	Manes.03G015600.v7.1	814.875	0.280078	0.0959049	2.92037	0.0034962	0.015756	AT5G11170
1112	Manes.03G016100.v7.1	18.2581	0.508329	0.149293	3.40491	0.00066186	0.00384446	AT4G21065
1113	Manes.03G016800.v7.1	492.478	2.3541	0.0987087	23.8489	1.0387e-125	8.15274e-122	AT5G11270
1114	Manes.03G017400.v7.1	18.8393	0.939856	0.14423	6.51637	7.20313e-11	1.97683e-09	AT3G54980
1115	Manes.03G018100.v7.1	410.882	0.949597	0.0923855	10.2786	8.79629e-25	1.19038e-22	AT1G52740
1116	Manes.03G018200.v7.1	90.5778	1.36828	0.365682	3.74172	0.000182766	0.00126316	AT2G26640
1117	Manes.03G018300.v7.1	67.8744	0.299055	0.0866634	3.45076	0.000559007	0.00332818	AT5G11340
1118	Manes.03G018800.v7.1	44.6227	0.535342	0.113622	4.71161	2.45768e-06	2.7663e-05	AT2G25620
1119	Manes.03G019200.v7.1	15.8725	-2.17973	0.568976	-3.83096	0.000127642	0.000919701	AT3G24500
1120	Manes.03G019300.v7.1	118.68	0.341987	0.116352	2.93925	0.00329002	0.0149875	AT3G22440
1121	Manes.03G019500.v7.1	97.4798	-1.20149	0.165418	-7.26337	3.77575e-13	1.39354e-11	AT1G52342
1122	Manes.03G019700.v7.1	311.482	-1.20454	0.103315	-11.6589	2.066e-31	4.76942e-29	AT3G13227
1123	Manes.03G019800.v7.1	48.7261	-0.856611	0.163932	-5.2254	1.73779e-07	2.55588e-06	AT5G45130
1124	Manes.03G020000.v7.1	83.3236	-0.493067	0.149964	-3.28791	0.00100934	0.00548382	AT4G32350
1125	Manes.03G020200.v7.1	119.812	0.273397	0.0860416	3.17749	0.00148555	0.00763592	AT3G24506
1126	Manes.03G021300.v7.1	72.6897	0.393546	0.130862	3.00733	0.0026355	0.012434	AT5G19540
1127	Manes.03G021700.v7.1	12.6623	-0.910873	0.197959	-4.60133	4.19801e-06	4.48098e-05	AT1G45688
1128	Manes.03G022000.v7.1	113.734	-0.557484	0.104997	-5.30953	1.09907e-07	1.67833e-06	AT2G20120
1129	Manes.03G023200.v7.1	24.8933	0.438135	0.176817	2.47789	0.0132161	0.0474935	AT1G67300
1130	Manes.03G024100.v7.1	737.295	0.684236	0.150394	4.54961	5.37442e-06	5.59467e-05	AT4G29060
1131	Manes.03G024400.v7.1	8.79541	1.16367	0.347213	3.35145	0.000803893	0.00452745	AT4G28850
1132	Manes.03G024600.v7.1	275.238	-0.245284	0.0977589	-2.50907	0.012105	0.0441641	AT4G28880
1133	Manes.03G024900.v7.1	90.1923	-0.2992	0.0923454	-3.24001	0.00119524	0.00633455	AT4G28910
1134	Manes.03G025100.v7.1	75.0604	-0.402195	0.132253	-3.04111	0.00235706	0.0113084	AT5G19670
1135	Manes.03G025200.v7.1	1.31009	-2.04701	0.668259	-3.06319	0.00218989	0.0106241	AT5G11590
1136	Manes.03G025900.v7.1	32.3372	0.617145	0.190317	3.24272	0.00118395	0.00628176	AT4G29110
1137	Manes.03G026700.v7.1	7.41979	1.29637	0.295934	4.38062	1.1834e-05	0.000113045	AT4G29130
1138	Manes.03G026800.v7.1	19.7158	-1.54292	0.221723	-6.95877	3.43259e-12	1.11179e-10	AT5G25930
1139	Manes.03G027100.v7.1	195.839	0.362496	0.0739138	4.90431	9.37555e-07	1.16193e-05	AT2G37410
1140	Manes.03G027700.v7.1	83.4905	-1.45698	0.165912	-8.78164	1.61104e-18	1.13239e-16	AT5G19740
1141	Manes.03G027900.v7.1	2.18458	-1.5784	0.479605	-3.29104	0.000998161	0.00543062	AT5G56550
1142	Manes.03G028100.v7.1	462.487	-0.834746	0.102371	-8.15411	3.51749e-16	1.90406e-14
1143	Manes.03G028500.v7.1	22.898	-0.821198	0.318439	-2.57882	0.00991371	0.0375121	AT4G29330
1144	Manes.03G028700.v7.1	22.6338	0.980905	0.389024	2.52145	0.0116871	0.0428988	AT4G29240
1145	Manes.03G029600.v7.1	144.343	-0.531072	0.13569	-3.91385	9.08344e-05	0.000683289	AT4G29190
1146	Manes.03G029700.v7.1	2.99966	1.41611	0.554287	2.55483	0.0106241	0.0396961	AT4G29170
1147	Manes.03G029850.v7.1	337.194	-0.275826	0.0861219	-3.20274	0.00136126	0.0070846	AT4G29160
1148	Manes.03G030100.v7.1	1945.06	0.461933	0.0920532	5.01811	5.21832e-07	6.84926e-06	AT4G29390
1149	Manes.03G030200.v7.1	287.098	0.563298	0.0761275	7.3994	1.36797e-13	5.34189e-12	AT5G56680
1150	Manes.03G030300.v7.1	600.665	0.294471	0.0949677	3.10075	0.00193028	0.00954081	AT2G19740
1151	Manes.03G030700.v7.1	212.771	0.508806	0.143122	3.55505	0.000377911	0.00238698	AT4G29480
1152	Manes.03G030833.v7.1	3.87012	0.781246	0.303141	2.57717	0.00996133	0.03765	AT5G11780
1153	Manes.03G030998.v7.1	14.4658	0.6	0.188676	3.18005	0.00147249	0.00758039	AT4G29510
1154	Manes.03G031031.v7.1	2.69039	1.21871	0.428158	2.84639	0.00442174	0.0191536	AT5G11780
1155	Manes.03G031300.v7.1	3.99171	0.853904	0.282707	3.02046	0.00252391	0.0119747	AT4G29510
1156	Manes.03G032300.v7.1	29.3773	-0.59121	0.194551	-3.03885	0.00237486	0.0113845	AT5G56840
1157	Manes.03G032600.v7.1	161.205	-0.576944	0.123726	-4.66306	3.11543e-06	3.42e-05	AT2G19580
1158	Manes.03G032700.v7.1	86.3927	0.552037	0.153992	3.58485	0.000337274	0.00216634	AT4G29590
1159	Manes.03G033100.v7.1	71.0763	-0.583789	0.134408	-4.34341	1.40285e-05	0.000131605	AT5G56850
1160	Manes.03G035300.v7.1	408.274	0.31965	0.0912864	3.50162	0.000462445	0.00283351	AT2G19480
1161	Manes.03G035700.v7.1	87.2174	-0.54115	0.0748165	-7.23304	4.72311e-13	1.71894e-11	AT1G72710
1162	Manes.03G035889.v7.1	27.2659	-0.747193	0.156001	-4.78966	1.6706e-06	1.93973e-05	AT1G72710
1163	Manes.03G035900.v7.1	81.7964	-0.4513	0.148161	-3.046	0.00231909	0.0111649	AT5G11970
1164	Manes.03G036000.v7.1	67.3172	0.418147	0.0871698	4.79693	1.61119e-06	1.88188e-05	AT2G19450
1165	Manes.03G036100.v7.1	155.571	0.223475	0.089733	2.49045	0.0127582	0.0462039	AT3G13920
1166	Manes.03G036300.v7.1	31.2492	-0.57142	0.182604	-3.12929	0.00175231	0.00878844	AT4G26090
1167	Manes.03G036900.v7.1	16.3918	-1.64117	0.222848	-7.36452	1.77779e-13	6.87383e-12	AT1G72770
1168	Manes.03G036950.v7.1	41.2496	0.335632	0.1327	2.52926	0.0114304	0.0421539	AT4G29820
1169	Manes.03G038100.v7.1	44.124	-0.573291	0.20899	-2.74315	0.00608534	0.025016	AT2G06530
1170	Manes.03G038900.v7.1	78.8865	-0.954498	0.213425	-4.47228	7.73907e-06	7.70862e-05	AT1G17455
1171	Manes.03G040000.v7.1	6.38836	-1.4989	0.391509	-3.82852	0.000128917	0.000926927	AT5G45550
1172	Manes.03G040100.v7.1	67.8309	0.366849	0.137809	2.66202	0.00776738	0.030585	AT5G35570
1173	Manes.03G040200.v7.1	253.801	-1.8203	0.152379	-11.9458	6.82635e-33	1.76637e-30	AT2G06025
1174	Manes.03G040400.v7.1	41.8964	0.379488	0.124794	3.04092	0.00235855	0.0113133	AT1G77550
1175	Manes.03G040700.v7.1	3312.57	1.01834	0.210217	4.84421	1.27117e-06	1.52558e-05	AT3G45310
1176	Manes.03G041300.v7.1	152.409	-1.4954	0.191627	-7.80371	6.01112e-15	2.83655e-13	AT5G20670
1177	Manes.03G041400.v7.1	59.5078	-0.895918	0.192229	-4.66068	3.15172e-06	3.45662e-05	AT3G51420
1178	Manes.03G042600.v7.1	805.12	-0.355386	0.121335	-2.92897	0.00340091	0.0154002	AT5G20700
1179	Manes.03G043400.v7.1	44.7911	0.497622	0.101182	4.9181	8.73863e-07	1.09309e-05	AT1G19240
1180	Manes.03G043500.v7.1	16.505	-0.806767	0.326463	-2.47124	0.0134647	0.0482369	AT5G20790
1181	Manes.03G043900.v7.1	32.3192	-0.714839	0.13896	-5.1442	2.68662e-07	3.7904e-06	AT1G19220
1182	Manes.03G044400.v7.1	84.8935	1.05208	0.325331	3.23389	0.00122116	0.00644433	AT3G43190
1183	Manes.03G044600.v7.1	106.136	-0.243872	0.0911762	-2.67473	0.00747889	0.0296774	AT4G33250
1184	Manes.03G045300.v7.1	12.4661	-0.802087	0.282624	-2.838	0.00453968	0.0195565	AT3G43240
1185	Manes.03G046400.v7.1	118.311	-0.510994	0.0933774	-5.47235	4.44109e-08	7.43244e-07	AT1G55340
1186	Manes.03G046500.v7.1	1007.2	0.298591	0.118331	2.52335	0.0116242	0.0427012	AT3G49601
1187	Manes.03G046600.v7.1	32.8506	0.397155	0.149256	2.6609	0.00779325	0.0306818	AT3G20430
1188	Manes.03G046700.v7.1	153.71	-0.354607	0.101523	-3.49286	0.000477869	0.00291135	AT5G11760
1189	Manes.03G046900.v7.1	659.285	0.613989	0.158499	3.87377	0.000107164	0.000789549	AT5G11770
1190	Manes.03G047200.v7.1	14.9054	1.53817	0.352243	4.36679	1.26086e-05	0.000119812	AT1G17710
1191	Manes.03G047800.v7.1	54.9083	0.450107	0.171238	2.62855	0.00857502	0.0332099	AT4G26150
1192	Manes.03G048600.v7.1	19.8636	2.57763	0.560927	4.5953	4.32136e-06	4.5939e-05	AT2G46210
1193	Manes.03G048900.v7.1	20.9223	1.19894	0.237492	5.04835	4.45648e-07	5.94542e-06	AT5G11910
1194	Manes.03G049100.v7.1	90.8824	-1.01622	0.120005	-8.46815	2.49327e-17	1.52888e-15	AT1G55110
1195	Manes.03G049200.v7.1	90.9408	-0.448166	0.119305	-3.75649	0.000172316	0.0012001	AT3G13790
1196	Manes.03G049500.v7.1	25.3087	-3.97256	0.734457	-5.40884	6.34359e-08	1.0231e-06	AT2G26150
1197	Manes.03G049700.v7.1	48.9564	-0.77676	0.186652	-4.16155	3.16095e-05	0.000270658	AT4G33050
1198	Manes.03G049900.v7.1	187.563	-0.559362	0.104937	-5.33045	9.79682e-08	1.51667e-06	AT5G11950
1199	Manes.03G051100.v7.1	195.278	0.294097	0.0796011	3.69464	0.000220202	0.00148358	AT4G33090
1200	Manes.03G052000.v7.1	214.789	-0.667148	0.0869621	-7.67171	1.69721e-14	7.58335e-13	AT5G20510
1201	Manes.03G052100.v7.1	2.72193	1.22185	0.461307	2.64867	0.00808082	0.0316394	AT1G05670
1202	Manes.03G052700.v7.1	49.8014	-0.416295	0.0922694	-4.51174	6.42985e-06	6.55144e-05	AT2G26350
1203	Manes.03G052800.v7.1	11.2807	-1.98184	0.404239	-4.90265	9.45515e-07	1.16994e-05	AT3G13540
1204	Manes.03G052900.v7.1	7.87663	-0.719909	0.230599	-3.1219	0.00179686	0.00898504	AT5G21482
1205	Manes.03G053565.v7.1	46.5138	-0.881131	0.160929	-5.47528	4.36821e-08	7.34177e-07	AT5G21930
1206	Manes.03G053700.v7.1	99.1476	-1.52897	0.148679	-10.2837	8.34619e-25	1.136e-22	AT5G21940
1207	Manes.03G054400.v7.1	184.122	0.338607	0.126241	2.68222	0.00731359	0.0291639	AT1G53750
1208	Manes.03G055000.v7.1	35.5352	-0.936965	0.212711	-4.40487	1.05848e-05	0.000102653	AT5G20885
1209	Manes.03G055200.v7.1	339.946	-0.327156	0.116815	-2.80064	0.00510016	0.0215646	AT5G20900
1210	Manes.03G056380.v7.1	22.0642	-0.497635	0.147695	-3.36933	0.000753509	0.00428187
1211	Manes.03G056600.v7.1	41.1926	-0.490091	0.134707	-3.63819	0.00027456	0.00180337	AT2G26270
1212	Manes.03G057100.v7.1	479.043	-1.04416	0.197763	-5.27982	1.29313e-07	1.95062e-06	AT4G29190
1213	Manes.03G057200.v7.1	439.818	0.823932	0.0985911	8.35706	6.42996e-17	3.78516e-15	AT3G53920
1214	Manes.03G057400.v7.1	68.7072	-0.288598	0.106855	-2.70084	0.00691652	0.0278017	AT5G11700
1215	Manes.03G058600.v7.1	34.9784	0.454078	0.14825	3.06292	0.00219191	0.0106309	AT4G02220
1216	Manes.03G059000.v7.1	24.6096	0.548718	0.143476	3.82447	0.000131055	0.000939405	AT4G32900
1217	Manes.03G059750.v7.1	115.176	0.900077	0.306713	2.93459	0.00333989	0.015162	AT2G25770
1218	Manes.03G061200.v7.1	29.4518	-1.35436	0.226686	-5.97459	2.30676e-09	4.93794e-08	AT2G20740
1219	Manes.03G061300.v7.1	76.3164	-0.227746	0.0796161	-2.86055	0.00422908	0.0184753	AT4G32750
1220	Manes.03G061600.v7.1	41.3255	-0.522461	0.0961413	-5.4343	5.50122e-08	9.02698e-07	AT4G32760
1221	Manes.03G061800.v7.1	98.6229	0.295739	0.067132	4.40534	1.05616e-05	0.000102512	AT5G11560
1222	Manes.03G062800.v7.1	195.362	-0.336017	0.0949394	-3.53928	0.000401221	0.00251606	AT5G25752
1223	Manes.03G063200.v7.1	74.8537	0.420109	0.153154	2.74304	0.00608726	0.0250195	AT4G32720
1224	Manes.03G063600.v7.1	17.9328	-0.558371	0.219927	-2.53889	0.0111205	0.0412499	AT2G37120
1225	Manes.03G064800.v7.1	151.78	-0.453872	0.0889814	-5.10075	3.38315e-07	4.63426e-06	AT5G25540
1226	Manes.03G065300.v7.1	55.1381	0.95278	0.271978	3.50315	0.000459783	0.00281935	AT4G32590
1227	Manes.03G066501.v7.1	170.202	0.37718	0.141761	2.66069	0.00779817	0.0306909	AT1G15250
1228	Manes.03G066800.v7.1	6.44225	-0.79362	0.253494	-3.13073	0.00174373	0.00874913	AT1G30810
1229	Manes.03G068200.v7.1	103.147	-0.18691	0.0717218	-2.60604	0.00915958	0.0350543	AT2G26890
1230	Manes.03G068700.v7.1	397.86	0.21496	0.0640228	3.35755	0.000786353	0.00444461	AT5G19590
1231	Manes.03G068833.v7.1	193.264	-0.400943	0.133083	-3.01274	0.002589	0.0122515	AT5G44600
1232	Manes.03G068900.v7.1	38.6461	-0.388318	0.111336	-3.4878	0.00048702	0.00295639	AT3G24440
1233	Manes.03G069001.v7.1	48.1216	0.298021	0.113395	2.62816	0.00858481	0.0332423	AT3G12800
1234	Manes.03G069300.v7.1	262.176	-0.402239	0.105676	-3.80634	0.00014104	0.00100395	AT4G19860
1235	Manes.03G071600.v7.1	58.9681	0.368351	0.105709	3.48458	0.00049291	0.00298676	AT4G20090
1236	Manes.03G072100.v7.1	324.601	0.375901	0.0652598	5.76006	8.40825e-09	1.63492e-07	AT4G20150
1237	Manes.03G072600.v7.1	241.294	-1.52737	0.33145	-4.60813	4.0631e-06	4.34881e-05	AT5G44680
1238	Manes.03G074100.v7.1	23.9505	0.385335	0.125614	3.0676	0.00215782	0.0105045	AT2G35035
1239	Manes.03G074200.v7.1	28.8736	0.54009	0.14147	3.81771	0.000134695	0.000964033	AT1G70190
1240	Manes.03G074500.v7.1	1.86545	-1.42083	0.500154	-2.84078	0.00450029	0.0194295	AT4G39720
1241	Manes.03G074800.v7.1	362.575	-0.313071	0.099652	-3.14165	0.00168	0.00847087	AT5G44790
1242	Manes.03G076400.v7.1	47.8384	0.826936	0.142076	5.82037	5.8719e-09	1.17274e-07	AT3G12670
1243	Manes.03G076600.v7.1	11.6614	-0.890245	0.216489	-4.1122	3.91901e-05	0.000326985	AT1G56130
1244	Manes.03G076840.v7.1	562.768	-0.739497	0.265657	-2.78365	0.00537515	0.0225613	AT5G51160
1245	Manes.03G077000.v7.1	4.61953	1.17519	0.410447	2.86319	0.00419398	0.0183595	AT1G59960
1246	Manes.03G077300.v7.1	117.554	-0.226504	0.0783181	-2.8921	0.00382673	0.0169759	AT1G07950
1247	Manes.03G077400.v7.1	16.0012	0.404392	0.158338	2.55398	0.0106499	0.0397675	AT3G14470
1248	Manes.03G078300.v7.1	56.4986	0.306954	0.112282	2.73377	0.00626137	0.0256358
1249	Manes.03G078600.v7.1	344.717	0.391351	0.108875	3.59449	0.000325026	0.00210027	AT2G40290
1250	Manes.03G078800.v7.1	461.279	-0.618649	0.113969	-5.42824	5.69118e-08	9.30626e-07	AT3G14770
1251	Manes.03G079000.v7.1	42.5236	0.417992	0.131723	3.17327	0.00150735	0.00772437	AT1G78580
1252	Manes.03G079200.v7.1	213.459	-0.476055	0.0663788	-7.17179	7.40236e-13	2.61324e-11	AT3G42170
1253	Manes.03G079600.v7.1	289.25	-0.365131	0.0977288	-3.73616	0.000186848	0.0012876	AT1G54320
1254	Manes.03G083200.v7.1	4.35417	-1.34431	0.299383	-4.49026	7.11358e-06	7.16133e-05	AT1G16670
1255	Manes.03G083300.v7.1	170.751	-0.56017	0.0769951	-7.2754	3.45401e-13	1.28486e-11	AT1G16680
1256	Manes.03G084000.v7.1	2.30708	1.74991	0.622852	2.80951	0.0049617	0.02107	AT3G14690
1257	Manes.03G084800.v7.1	206.504	-0.492532	0.123136	-3.9999	6.337e-05	0.000499222	AT2G42500
1258	Manes.03G085300.v7.1	395.574	0.406646	0.138663	2.93261	0.00336125	0.0152412	AT4G24830
1259	Manes.03G085600.v7.1	83.8745	1.80876	0.149085	12.1324	7.11576e-34	2.09443e-31	AT1G78600
1260	Manes.03G086200.v7.1	300.423	0.450311	0.0844578	5.33179	9.7248e-08	1.5075e-06	AT4G10450
1261	Manes.03G086400.v7.1	292.134	-0.886744	0.0865174	-10.2493	1.19183e-24	1.60366e-22	AT5G56340
1262	Manes.03G086700.v7.1	527.814	0.540108	0.105406	5.12408	2.98991e-07	4.16342e-06	AT3G13470
1263	Manes.03G086900.v7.1	12.0511	0.49122	0.187445	2.6206	0.00877741	0.0338157	AT5G56510
1264	Manes.03G087800.v7.1	93.0795	-0.390407	0.0841937	-4.63702	3.53475e-06	3.82855e-05	AT3G13620
1265	Manes.03G089200.v7.1	701.592	0.72032	0.138908	5.18559	2.15327e-07	3.11636e-06	AT2G34860
1266	Manes.03G089300.v7.1	13.7215	0.702748	0.21658	3.24475	0.00117553	0.00624694	AT4G10620
1267	Manes.03G089800.v7.1	165.082	0.860609	0.151317	5.68745	1.28947e-08	2.41553e-07	AT1G51110
1268	Manes.03G090000.v7.1	140.975	-0.299884	0.0926425	-3.23701	0.0012079	0.00639158	AT5G13000
1269	Manes.03G090600.v7.1	426.871	0.565758	0.16849	3.35782	0.000785596	0.00444247	AT1G53670
1270	Manes.03G091900.v7.1	119.781	-0.403113	0.111782	-3.60624	0.000310667	0.00201412	AT1G53440
1271	Manes.03G092300.v7.1	26.4569	0.498605	0.176828	2.81972	0.0048066	0.0205001	AT3G14840
1272	Manes.03G096100.v7.1	153.012	-1.1547	0.173411	-6.65877	2.7612e-11	7.98748e-10	AT5G58140
1273	Manes.03G096600.v7.1	33.4062	-0.929941	0.206295	-4.50781	6.54999e-06	6.67096e-05	AT1G76490
1274	Manes.03G097000.v7.1	57.6672	-0.503452	0.128617	-3.91436	9.06452e-05	0.000682142	AT2G17350
1275	Manes.03G097500.v7.1	4.27244	1.09302	0.355677	3.07308	0.00211864	0.0103437	AT4G35300
1276	Manes.03G097600.v7.1	178.452	-0.375883	0.0830247	-4.52737	5.97235e-06	6.12504e-05	AT4G35290
1277	Manes.03G097900.v7.1	68.1387	0.964119	0.186605	5.16662	2.38364e-07	3.40373e-06	AT5G19760
1278	Manes.03G098100.v7.1	1079.18	0.907697	0.136416	6.6539	2.85435e-11	8.20652e-10	AT5G19780
1279	Manes.03G099300.v7.1	758.113	-0.504785	0.176618	-2.85806	0.00426242	0.018592
1280	Manes.03G099600.v7.1	195.728	-0.259799	0.0775698	-3.34923	0.000810356	0.00455622	AT1G78680
1281	Manes.03G099700.v7.1	12.6002	-0.80639	0.159949	-5.04155	4.61765e-07	6.12574e-06	AT1G78650
1282	Manes.03G099800.v7.1	146.735	-0.41239	0.0653661	-6.30894	2.80959e-10	6.97128e-09	AT1G53400
1283	Manes.03G100100.v7.1	510.306	0.346256	0.0599988	5.77104	7.87823e-09	1.53694e-07	AT2G34250
1284	Manes.03G100300.v7.1	64.0346	-1.91292	0.148743	-12.8605	7.50519e-38	2.80516e-35	AT1G78780
1285	Manes.03G100600.v7.1	101.437	-0.455069	0.0891792	-5.10286	3.34556e-07	4.59347e-06	AT1G53320
1286	Manes.03G101800.v7.1	19.6776	0.520644	0.15737	3.3084	0.000938299	0.00514655	AT3G55600
1287	Manes.03G101900.v7.1	5.03419	1.5165	0.37599	4.03337	5.49834e-05	0.000440372	AT3G14940
1288	Manes.03G102400.v7.1	10.663	0.839006	0.291196	2.88124	0.00396111	0.0174897	AT1G53300
1289	Manes.03G102700.v7.1	296.695	0.596614	0.100258	5.95078	2.66869e-09	5.66763e-08	AT3G15000
1290	Manes.03G103000.v7.1	28.4555	-0.337857	0.135952	-2.48513	0.0129505	0.046735	AT1G17780
1291	Manes.03G103200.v7.1	152.98	0.635087	0.129201	4.91549	8.85597e-07	1.10451e-05	AT1G53240
1292	Manes.03G103900.v7.1	102.378	-1.14649	0.171448	-6.6871	2.27643e-11	6.65877e-10	AT5G54080
1293	Manes.03G104000.v7.1	215.385	-0.637131	0.109323	-5.82795	5.61108e-09	1.12255e-07	AT3G15070
1294	Manes.03G104300.v7.1	949.951	-0.412983	0.135769	-3.04181	0.00235158	0.0112867	AT5G46030
1295	Manes.03G104600.v7.1	187.227	2.28404	0.148064	15.426	1.0937e-53	9.90518e-51	AT3G15110
1296	Manes.03G104800.v7.1	118.316	-0.325481	0.0806402	-4.03621	5.43206e-05	0.000435805	AT3G15140
1297	Manes.03G105500.v7.1	19.3185	-0.786634	0.161542	-4.86953	1.11863e-06	1.36127e-05	AT5G53970
1298	Manes.03G107000.v7.1	107.427	-0.399062	0.141736	-2.81553	0.00486974	0.0207393	AT3G15290
1299	Manes.03G107100.v7.1	95.1633	-0.362714	0.126982	-2.85643	0.00428434	0.0186648	AT5G53880
1300	Manes.03G107200.v7.1	21.9893	-0.744405	0.149482	-4.97989	6.36209e-07	8.22218e-06	AT1G31280
1301	Manes.03G107900.v7.1	41.8626	0.632123	0.14052	4.49847	6.84457e-06	6.93798e-05	AT3G59430
1302	Manes.03G108000.v7.1	125.584	0.584342	0.147859	3.95202	7.74954e-05	0.000594435	AT3G59400
1303	Manes.03G109400.v7.1	31.0316	-0.78822	0.139193	-5.6628	1.48927e-08	2.75041e-07	AT1G28280
1304	Manes.03G109800.v7.1	92.7262	-0.639541	0.112348	-5.69252	1.25177e-08	2.35426e-07	AT3G15354
1305	Manes.03G110400.v7.1	90.6008	0.615792	0.164148	3.75145	0.000175816	0.00122014	AT3G15352
1306	Manes.03G111200.v7.1	36.8775	-0.724898	0.148316	-4.88754	1.02104e-06	1.25044e-05	AT5G03490
1307	Manes.03G111800.v7.1	52.9739	0.728597	0.125272	5.81613	6.0225e-09	1.19875e-07	AT4G21705
1308	Manes.03G112600.v7.1	103.952	0.240223	0.091894	2.61413	0.0089456	0.0343963	AT1G52980
1309	Manes.03G113300.v7.1	748.518	1.56295	0.314823	4.96453	6.88669e-07	8.84192e-06	AT5G54190
1310	Manes.03G113500.v7.1	264.012	-0.481935	0.16489	-2.92276	0.00346941	0.0156713	AT4G27435
1311	Manes.03G114200.v7.1	3.94248	-1.29383	0.433379	-2.98544	0.00283171	0.0132115	AT4G27410
1312	Manes.03G114700.v7.1	101.568	0.235225	0.0785189	2.99578	0.00273743	0.0128328	AT5G54440
1313	Manes.03G114800.v7.1	173.047	0.401326	0.14803	2.71111	0.00670591	0.0270848	AT5G54400
1314	Manes.03G116000.v7.1	104.425	1.29529	0.122872	10.5418	5.53987e-26	8.52596e-24	AT4G27390
1315	Manes.03G116400.v7.1	7.85946	0.883844	0.263176	3.35838	0.000784005	0.00443667	AT1G61260
1316	Manes.03G116700.v7.1	1840.9	1.93308	0.512746	3.77006	0.000163208	0.0011441	AT5G54270
1317	Manes.03G116900.v7.1	55.9945	-2.08752	0.241259	-8.65262	5.03319e-18	3.38405e-16	AT4G27360
1318	Manes.03G117300.v7.1	29.1768	-1.87746	0.291993	-6.4298	1.27769e-10	3.3503e-09	AT4G10270
1319	Manes.03G117400.v7.1	41.8561	-0.386736	0.107494	-3.59776	0.000320973	0.00207465	AT2G20900
1320	Manes.03G117700.v7.1	145.819	0.346746	0.10507	3.30015	0.000966338	0.00527698	AT3G20630
1321	Manes.03G118051.v7.1	12.4395	-1.11535	0.204713	-5.44835	5.08395e-08	8.41263e-07	AT4G21380
1322	Manes.03G118100.v7.1	117.955	-0.837418	0.195314	-4.28756	1.8065e-05	0.000164048	AT4G27290
1323	Manes.03G121000.v7.1	21.0156	-0.970317	0.183755	-5.28049	1.28842e-07	1.94476e-06	AT1G50600
1324	Manes.03G121300.v7.1	13.8927	-1.0317	0.327424	-3.15096	0.00162733	0.00823703	AT1G17020
1325	Manes.03G121600.v7.1	958.36	-0.484363	0.145386	-3.33156	0.000863614	0.00479724	AT1G51060
1326	Manes.03G122050.v7.1	12.6469	-1.83153	0.415724	-4.40563	1.05476e-05	0.000102418	AT1G11530
1327	Manes.03G122200.v7.1	134.047	0.321854	0.0748804	4.29824	1.72158e-05	0.000157307	AT3G20680
1328	Manes.03G122700.v7.1	46.5914	-0.721944	0.2137	-3.3783	0.000729353	0.00416543	AT5G54730
1329	Manes.03G122901.v7.1	54.9731	0.341752	0.103143	3.31338	0.00092175	0.00507351	AT4G04790
1330	Manes.03G123050.v7.1	92.5781	-0.241832	0.0857244	-2.82103	0.0047869	0.0204427	AT5G09310
1331	Manes.03G123800.v7.1	34014.6	1.39961	0.167226	8.36953	5.78505e-17	3.44862e-15	AT5G54770
1332	Manes.03G123900.v7.1	63.3808	1.25511	0.173653	7.22767	4.91362e-13	1.77728e-11	AT4G27120
1333	Manes.03G123901.v7.1	87.6224	1.28853	0.136802	9.41894	4.55672e-21	4.20773e-19	AT4G27120
1334	Manes.03G123918.v7.1	12.7143	0.566683	0.230128	2.46247	0.0137985	0.0492592	AT4G27100
1335	Manes.03G124200.v7.1	331.657	-0.494598	0.0850457	-5.81567	6.03931e-09	1.20007e-07	AT3G20500
1336	Manes.03G124800.v7.1	190.918	0.276584	0.0909026	3.04264	0.00234514	0.0112627	AT4G27040
1337	Manes.03G125266.v7.1	2.16786	1.21779	0.493962	2.46534	0.0136882	0.0489322	AT4G33060
1338	Manes.03G127600.v7.1	146.486	0.483916	0.157644	3.06968	0.00214289	0.0104448	AT4G27070
1339	Manes.03G127900.v7.1	31.9794	0.341355	0.132646	2.57343	0.0100697	0.0380107	AT4G27080
1340	Manes.03G128100.v7.1	1.74402	1.3079	0.52835	2.47544	0.0133073	0.047781	AT5G25610
1341	Manes.03G128132.v7.1	16.6057	0.456508	0.148445	3.07527	0.0021031	0.0102785	AT5G54910
1342	Manes.03G128900.v7.1	113.239	0.61978	0.127597	4.85732	1.18985e-06	1.43562e-05	AT1G11660
1343	Manes.03G129100.v7.1	99.4031	-1.01962	0.242905	-4.19763	2.69721e-05	0.000235008	AT3G20340
1344	Manes.03G129700.v7.1	69.2482	0.728126	0.0959563	7.58809	3.24645e-14	1.39242e-12	AT4G26980
1345	Manes.03G130600.v7.1	26.9372	0.819102	0.219516	3.7314	0.000190422	0.00130839	AT5G54980
1346	Manes.03G131850.v7.1	13.9478	-1.79822	0.717606	-2.50586	0.0122153	0.0445184
1347	Manes.03G131901.v7.1	11.3956	-2.45586	0.443403	-5.53867	3.0477e-08	5.3277e-07
1348	Manes.03G132100.v7.1	169.635	-0.382705	0.0940828	-4.06774	4.74704e-05	0.000386777	AT1G11910
1349	Manes.03G132300.v7.1	0.821438	-2.40952	0.867257	-2.77833	0.00546391	0.0228849	AT5G55090
1350	Manes.03G133300.v7.1	75.5902	0.819136	0.129188	6.34065	2.28793e-10	5.76808e-09	AT3G20440
1351	Manes.03G134000.v7.1	123.313	0.449452	0.101137	4.44398	8.83093e-06	8.69322e-05	AT4G26670
1352	Manes.03G134302.v7.1	25.7454	1.50416	0.14443	10.4145	2.13022e-25	3.11554e-23	AT1G31220
1353	Manes.03G134500.v7.1	41.6596	2.28475	0.352813	6.4758	9.43081e-11	2.53502e-09	AT1G50590
1354	Manes.03G134600.v7.1	19.5006	0.522555	0.198697	2.62991	0.00854076	0.0331044	AT5G55480
1355	Manes.03G134704.v7.1	1.43975	1.43818	0.559	2.57277	0.0100888	0.0380583	AT5G55380
1356	Manes.03G134802.v7.1	2.88074	1.3476	0.443997	3.03515	0.00240413	0.0115038	AT5G55380
1357	Manes.03G135000.v7.1	8.31828	1.1035	0.250554	4.40424	1.06157e-05	0.000102825	AT5G55380
1358	Manes.03G135500.v7.1	145.806	0.756926	0.157378	4.8096	1.51235e-06	1.7779e-05	AT5G55280
1359	Manes.03G136000.v7.1	26.5297	-0.823559	0.167536	-4.91572	8.84558e-07	1.10438e-05	AT1G04970
1360	Manes.03G136300.v7.1	121.401	-0.254395	0.0913319	-2.78539	0.00534639	0.0224525	AT4G26750
1361	Manes.03G136600.v7.1	1138.31	0.76895	0.180188	4.2675	1.97676e-05	0.000177254	AT5G55220
1362	Manes.03G137500.v7.1	103.152	-1.08937	0.22223	-4.902	9.48671e-07	1.17323e-05	AT5G55560
1363	Manes.03G138100.v7.1	42.2173	-0.521379	0.124452	-4.18939	2.79711e-05	0.000242771	AT3G20170
1364	Manes.03G138400.v7.1	50.0313	0.716059	0.125874	5.68869	1.28014e-08	2.40188e-07	AT1G55930
1365	Manes.03G140301.v7.1	6.62525	1.0094	0.354047	2.85104	0.00435767	0.0189248	AT3G13130
1366	Manes.03G140500.v7.1	6.93655	-0.755431	0.275012	-2.74691	0.00601602	0.0248133	AT3G13175
1367	Manes.03G140533.v7.1	10.2451	-0.504657	0.194163	-2.59915	0.00934558	0.0356488	AT1G55880
1368	Manes.03G141000.v7.1	134.266	0.28864	0.0909823	3.17249	0.00151138	0.00773663	AT5G55670
1369	Manes.03G142700.v7.1	246.43	-0.37933	0.0937717	-4.04525	5.22672e-05	0.000421668	AT1G55840
1370	Manes.03G143000.v7.1	281.775	-0.187575	0.0647326	-2.89769	0.00375919	0.0167172	AT3G13224
1371	Manes.03G143300.v7.1	246.834	-0.277773	0.100196	-2.77228	0.00556648	0.0232442	AT5G55960
1372	Manes.03G143900.v7.1	739.032	0.445135	0.127762	3.48411	0.000493785	0.00299129	AT4G13940
1373	Manes.03G144000.v7.1	317.807	0.472171	0.162089	2.91303	0.00357938	0.0160785	AT4G13930
1374	Manes.03G144400.v7.1	459.018	-0.651971	0.179778	-3.62654	0.000287244	0.00187773	AT3G23820
1375	Manes.03G144500.v7.1	1161.87	0.576738	0.0640721	9.00138	2.22889e-19	1.68758e-17	AT4G13850
1376	Manes.03G144600.v7.1	68.0713	-0.561316	0.20776	-2.70175	0.00689762	0.0277353	AT5G43490
1377	Manes.03G144700.v7.1	29.2748	0.703665	0.233848	3.00906	0.00262055	0.0123709	AT4G13840
1378	Manes.03G144800.v7.1	515.095	-0.619112	0.0825573	-7.49919	6.42149e-14	2.63886e-12	AT4G13830
1379	Manes.03G146400.v7.1	77.9556	0.290498	0.0964549	3.01175	0.00259743	0.0122808	AT1G04910
1380	Manes.03G146700.v7.1	1502.4	0.720613	0.15366	4.68965	2.73676e-06	3.04836e-05	AT1G07940
1381	Manes.03G146900.v7.1	724.532	0.686194	0.115454	5.94342	2.79131e-09	5.90008e-08	AT1G07930
1382	Manes.03G147000.v7.1	1376.95	0.667715	0.12497	5.343	9.14198e-08	1.42939e-06	AT1G07940
1383	Manes.03G147300.v7.1	35.7306	0.54541	0.193614	2.817	0.00484746	0.0206519	AT1G04860
1384	Manes.03G148100.v7.1	124.705	-0.519293	0.102176	-5.08234	3.72808e-07	5.06243e-06	AT4G13640
1385	Manes.03G148600.v7.1	294.653	0.350438	0.120618	2.90535	0.00366838	0.0163659	AT2G32730
1386	Manes.03G148700.v7.1	73.9674	-0.479931	0.104856	-4.57706	4.71546e-06	4.97915e-05	AT5G48820
1387	Manes.03G149301.v7.1	119.984	-0.426952	0.0942751	-4.52879	5.93232e-06	6.08929e-05	AT3G24180
1388	Manes.03G149600.v7.1	150.658	2.71554	0.285669	9.5059	1.9833e-21	1.90615e-19	AT1G04770
1389	Manes.03G149900.v7.1	90.8126	-0.366533	0.139191	-2.6333	0.00845596	0.0328569	AT1G04780
1390	Manes.03G150000.v7.1	302.736	-1.86296	0.518867	-3.59045	0.000330112	0.00212846	AT5G13930
1391	Manes.03G150101.v7.1	8.38647	0.616728	0.216282	2.8515	0.00435138	0.0189009	AT3G23940
1392	Manes.03G150700.v7.1	2.46147	-1.01132	0.384106	-2.63292	0.00846549	0.0328776	AT3G50160
1393	Manes.03G150900.v7.1	14.0606	-2.21312	0.411644	-5.37629	7.60365e-08	1.20406e-06	AT3G50170
1394	Manes.03G151000.v7.1	2.24028	-1.13797	0.403427	-2.82075	0.0047912	0.0204492	AT3G50120
1395	Manes.03G151300.v7.1	16.9293	-1.94383	0.261687	-7.42807	1.10196e-13	4.361e-12	AT3G50120
1396	Manes.03G151600.v7.1	9.30362	-0.771562	0.285217	-2.70518	0.00682674	0.0274832	AT3G50120
1397	Manes.03G151700.v7.1	28.8891	-1.51155	0.314205	-4.81073	1.50383e-06	1.76965e-05	AT3G50170
1398	Manes.03G151900.v7.1	40.1321	-2.03136	0.481285	-4.22071	2.43537e-05	0.000214537	AT3G50120
1399	Manes.03G152100.v7.1	11.321	-1.24057	0.271545	-4.56854	4.91138e-06	5.1721e-05	AT3G50170
1400	Manes.03G154700.v7.1	38.8033	0.55972	0.133927	4.1793	2.92413e-05	0.000252585	AT3G24030
1401	Manes.03G155000.v7.1	122.323	0.919557	0.14276	6.44127	1.18479e-10	3.11961e-09	AT3G23990
1402	Manes.03G155600.v7.1	98.9176	0.603756	0.222512	2.71337	0.0066603	0.0269375	AT4G13540
1403	Manes.03G156000.v7.1	64.4443	-0.400601	0.142422	-2.81277	0.00491161	0.0208851	AT1G04140
1404	Manes.03G157160.v7.1	9.53609	-1.27149	0.310592	-4.09375	4.24453e-05	0.000350073	AT3G29240
1405	Manes.03G157500.v7.1	42.6541	-0.695761	0.13704	-5.07708	3.83286e-07	5.18096e-06
1406	Manes.03G157600.v7.1	3.08081	-1.33962	0.403273	-3.32186	0.00089419	0.00493565	AT4G13450
1407	Manes.03G158100.v7.1	232.575	0.834263	0.185983	4.48569	7.26781e-06	7.29787e-05	AT4G13430
1408	Manes.03G158900.v7.1	7.0871	0.588994	0.231194	2.54762	0.0108461	0.0404039	AT4G13330
1409	Manes.03G159000.v7.1	57.6614	0.294895	0.0827536	3.56353	0.000365903	0.00232423	AT5G43970
1410	Manes.03G159200.v7.1	32.7114	-0.358467	0.122804	-2.91902	0.0035113	0.015812	AT1G04520
1411	Manes.03G159800.v7.1	1119.27	0.768843	0.179737	4.27761	1.88908e-05	0.000170495	AT2G33370
1412	Manes.03G160100.v7.1	76.8169	0.620516	0.160632	3.86297	0.000112018	0.000820689	AT2G05620
1413	Manes.03G161100.v7.1	13.019	-0.85059	0.279585	-3.04233	0.00234752	0.0112718	AT3G23510
1414	Manes.03G161350.v7.1	19.7129	-0.624278	0.226658	-2.75428	0.00588217	0.0243551	AT3G23510
1415	Manes.03G161500.v7.1	2.75274	1.74598	0.602648	2.89719	0.00376527	0.0167347	AT2G33420
1416	Manes.03G161800.v7.1	45.2157	-0.454151	0.156148	-2.90846	0.0036321	0.016249	AT4G28600
1417	Manes.03G162800.v7.1	6.80843	-0.716866	0.24665	-2.9064	0.0036561	0.0163266	AT3G25400
1418	Manes.03G162900.v7.1	495.815	0.685602	0.104161	6.58212	4.63791e-11	1.30789e-09	AT4G27090
1419	Manes.03G163000.v7.1	261.694	-0.555687	0.0653224	-8.50685	1.7873e-17	1.13133e-15	AT5G43310
1420	Manes.03G163400.v7.1	149.012	-0.293469	0.0870809	-3.37008	0.000751474	0.00427208	AT4G14350
1421	Manes.03G163500.v7.1	176.275	-0.223475	0.0682345	-3.27511	0.00105622	0.00570691	AT1G04430
1422	Manes.03G164000.v7.1	11.5044	0.788595	0.214767	3.67186	0.000240796	0.00160806	AT4G14380
1423	Manes.03G164200.v7.1	1.06953	-2.59427	0.817859	-3.17202	0.00151382	0.00774573	AT3G23250
1424	Manes.03G164300.v7.1	67.3103	-0.794967	0.149962	-5.30112	1.15092e-07	1.7473e-06	AT4G14385
1425	Manes.03G164500.v7.1	13.2592	-0.674094	0.231186	-2.91581	0.0035477	0.0159575	AT1G08650
1426	Manes.03G164700.v7.1	8.58185	-0.950299	0.31547	-3.01232	0.00259256	0.0122658	AT3G54700
1427	Manes.03G166150.v7.1	12.577	-1.43312	0.476673	-3.0065	0.0026427	0.012463	AT1G06620
1428	Manes.03G166400.v7.1	23.8076	2.60574	0.36364	7.1657	7.73921e-13	2.71993e-11	AT1G06620
1429	Manes.03G168100.v7.1	51.2711	-0.392244	0.0854074	-4.59262	4.37709e-06	4.65105e-05	AT5G42670
1430	Manes.03G168200.v7.1	239.319	-0.295908	0.0815556	-3.6283	0.000285294	0.00186798	AT1G04300
1431	Manes.03G169000.v7.1	636.57	0.229877	0.0730154	3.14833	0.00164204	0.00829725	AT5G09500
1432	Manes.03G169200.v7.1	212.387	0.89024	0.0767563	11.5983	4.20464e-31	9.42921e-29	AT3G23070
1433	Manes.03G169300.v7.1	23.948	1.78773	0.247258	7.2302	4.82268e-13	1.74976e-11	AT4G03500
1434	Manes.03G169700.v7.1	185.217	-0.480467	0.140948	-3.40883	0.000652431	0.0037961	AT3G23050
1435	Manes.03G169800.v7.1	16.5984	-0.957902	0.221942	-4.31599	1.58889e-05	0.000146396	AT5G43700
1436	Manes.03G170100.v7.1	45.2897	-0.477561	0.126316	-3.78068	0.0001564	0.00110098	AT5G43745
1437	Manes.03G170700.v7.1	39.6733	-0.419126	0.109669	-3.82173	0.000132521	0.000949629	AT3G22990
1438	Manes.03G170800.v7.1	18.2285	0.571818	0.180415	3.16945	0.00152726	0.00780605	AT1G50270
1439	Manes.03G171000.v7.1	51.9432	-0.761552	0.204027	-3.73261	0.000189508	0.00130287	AT3G22970
1440	Manes.03G171200.v7.1	159.148	0.486896	0.082723	5.88586	3.95986e-09	8.16487e-08	AT3G22960
1441	Manes.03G171300.v7.1	95.1666	0.372115	0.106905	3.4808	0.000499924	0.00302459	AT3G22950
1442	Manes.03G172400.v7.1	5.73488	0.790972	0.246541	3.20828	0.00133529	0.00697055	AT5G43790
1443	Manes.03G173000.v7.1	6.38841	2.08174	0.516292	4.03209	5.52822e-05	0.000442465	AT1G60710
1444	Manes.03G173200.v7.1	3.96344	2.69733	0.387041	6.9691	3.18974e-12	1.03598e-10	AT3G22830
1445	Manes.03G173600.v7.1	230.621	1.34672	0.0991545	13.5821	5.11733e-42	2.67773e-39	AT5G43850
1446	Manes.03G173800.v7.1	153.742	-0.403462	0.142636	-2.8286	0.0046752	0.0200475	AT3G22810
1447	Manes.03G175100.v7.1	16.1092	0.497457	0.168304	2.95571	0.00311947	0.0143213	AT2G22410
1448	Manes.03G175400.v7.1	8.54759	0.621547	0.219571	2.83073	0.0046442	0.0199357	AT3G22670
1449	Manes.03G175800.v7.1	44.4281	-0.266782	0.0907975	-2.93821	0.00330113	0.0150264	AT3G22630
1450	Manes.03G175900.v7.1	79.0598	-0.640213	0.0965699	-6.62953	3.36753e-11	9.62322e-10	AT1G05460
1451	Manes.03G176500.v7.1	25.2427	-0.647528	0.159327	-4.06416	4.82064e-05	0.000391824	AT1G79190
1452	Manes.03G176700.v7.1	38.6583	-1.69901	0.227564	-7.46607	8.26236e-14	3.3314e-12	AT2G32030
1453	Manes.03G176800.v7.1	6.42733	-1.38262	0.300228	-4.60525	4.11967e-06	4.40335e-05	AT3G22560
1454	Manes.03G177200.v7.1	44.6145	-0.289751	0.111039	-2.60946	0.0090684	0.0347916	AT1G05430
1455	Manes.03G177300.v7.1	121.392	-0.244001	0.0882257	-2.76565	0.00568095	0.0236718	AT3G22530
1456	Manes.03G178500.v7.1	223.932	-0.31495	0.078356	-4.01948	5.83271e-05	0.000464153	AT3G22440
1457	Manes.03G178600.v7.1	257.696	0.246824	0.0967206	2.55193	0.0107128	0.0399707	AT3G22430
1458	Manes.03G179000.v7.1	79.7672	0.548116	0.0809705	6.76933	1.29383e-11	3.89589e-10	AT5G28060
1459	Manes.03G180200.v7.1	16.8262	-1.56989	0.358853	-4.37474	1.21578e-05	0.000115809	AT2G32150
1460	Manes.03G180700.v7.1	132.098	-0.305793	0.0823237	-3.71452	0.000203591	0.00138554	AT5G27600
1461	Manes.03G181300.v7.1	10.5269	-0.599825	0.205747	-2.91535	0.00355289	0.0159748	AT3G05990
1462	Manes.03G181700.v7.1	48.0623	0.396633	0.152805	2.59568	0.00944026	0.0359518	AT5G19300
1463	Manes.03G182100.v7.1	376.547	0.471612	0.147345	3.20074	0.00137075	0.00712181	AT5G19220
1464	Manes.03G182200.v7.1	31.9972	0.469626	0.156865	2.99383	0.00275502	0.0129023	AT5G19210
1465	Manes.03G182700.v7.1	90.9697	-0.540823	0.208362	-2.5956	0.0094426	0.0359549	AT3G06070
1466	Manes.03G182900.v7.1	10.6407	-0.594084	0.223282	-2.66069	0.00779806	0.0306909	AT5G19160
1467	Manes.03G183200.v7.1	209.664	-1.00098	0.186624	-5.3636	8.15794e-08	1.28664e-06	AT1G08970
1468	Manes.03G183300.v7.1	2349.82	-0.936246	0.144356	-6.48568	8.83322e-11	2.39627e-09	AT5G19140
1469	Manes.03G183500.v7.1	8.54757	-2.09573	0.421143	-4.97629	6.48148e-07	8.3673e-06	AT1G03220
1470	Manes.03G184100.v7.1	12.746	-1.81065	0.496403	-3.64755	0.000264752	0.00174674	AT1G03220
1471	Manes.03G184400.v7.1	114.774	0.463918	0.174117	2.6644	0.00771251	0.0304351	AT5G19090
1472	Manes.03G184700.v7.1	165.832	-0.419494	0.117499	-3.5702	0.000356704	0.00227494	AT5G19070
1473	Manes.03G184800.v7.1	45.192	0.755664	0.115903	6.51981	7.03961e-11	1.941e-09	AT3G06150
1474	Manes.03G185000.v7.1	10.852	0.734235	0.25221	2.9112	0.00360038	0.0161416	AT5G19040
1475	Manes.03G185500.v7.1	23.1995	0.577189	0.14843	3.88864	0.000100809	0.000748109	AT5G19020
1476	Manes.03G185700.v7.1	217.071	1.00383	0.103592	9.69022	3.31822e-22	3.47263e-20	AT3G23580
1477	Manes.03G186400.v7.1	50.0129	0.922172	0.0861841	10.7	1.0175e-26	1.66382e-24	AT3G06200
1478	Manes.03G186500.v7.1	78.0231	-0.497449	0.126178	-3.94243	8.06613e-05	0.000615467	AT4G14290
1479	Manes.03G187000.v7.1	414.704	-0.242956	0.0729479	-3.33054	0.000866762	0.0048136	AT4G15470
1480	Manes.03G188100.v7.1	37.5163	0.427557	0.125964	3.39428	0.000688091	0.00397412	AT5G18920
1481	Manes.03G188400.v7.1	48.3693	0.583707	0.100985	5.78013	7.46408e-09	1.45856e-07	AT4G15520
1482	Manes.03G188600.v7.1	633.921	-1.1762	0.143274	-8.20942	2.22269e-16	1.22858e-14	AT4G32020
1483	Manes.03G188800.v7.1	116.04	-0.777333	0.148268	-5.24276	1.58193e-07	2.34275e-06	AT4G15545
1484	Manes.03G189400.v7.1	56.3529	0.334215	0.123189	2.71303	0.00666717	0.026956	AT5G18830
1485	Manes.03G190000.v7.1	55.4801	0.421441	0.105836	3.98203	6.83285e-05	0.000532582	AT3G62450
1486	Manes.03G190100.v7.1	84.0121	-0.349309	0.0771004	-4.53058	5.88224e-06	6.05372e-05	AT3G06330
1487	Manes.03G190900.v7.1	34.9269	0.81872	0.175892	4.65466	3.24512e-06	3.54896e-05	AT2G47900
1488	Manes.03G191000.v7.1	348.144	-0.830962	0.135452	-6.13474	8.52976e-10	1.95761e-08	AT5G18670
1489	Manes.03G191100.v7.1	43.7026	-2.423	0.570193	-4.24944	2.14304e-05	0.000190856
1490	Manes.03G191200.v7.1	36.8041	-0.378417	0.142697	-2.65189	0.00800417	0.031381	AT1G54610
1491	Manes.03G191600.v7.1	7.43325	-0.828327	0.277599	-2.98389	0.00284606	0.0132641	AT5G18650
1492	Manes.03G191800.v7.1	214.745	-0.748603	0.10019	-7.47183	7.90865e-14	3.19974e-12	AT5G18640
1493	Manes.03G192000.v7.1	256.837	-0.253172	0.0990773	-2.5553	0.0106096	0.0396485	AT5G18610
1494	Manes.03G192200.v7.1	43.1836	0.860391	0.350274	2.45634	0.0140361	0.0499558	AT5G18590
1495	Manes.03G192500.v7.1	108.751	0.341035	0.110631	3.08264	0.00205172	0.0100629	AT2G47850
1496	Manes.03G193000.v7.1	60.8229	0.518648	0.140569	3.68963	0.000224577	0.00150926	AT3G62900
1497	Manes.03G193900.v7.1	38.0562	-0.401017	0.138408	-2.89736	0.00376321	0.0167316	AT2G47820
1498	Manes.03G194200.v7.1	144.666	0.954482	0.11668	8.18036	2.83006e-16	1.54616e-14	AT4G15770
1499	Manes.03G194900.v7.1	56.0367	0.544661	0.120939	4.50361	6.68087e-06	6.78957e-05	AT4G15802
1500	Manes.03G195200.v7.1	94.527	0.701483	0.151067	4.64352	3.42526e-06	3.72195e-05	AT4G02500
1501	Manes.03G195800.v7.1	22.2972	0.492411	0.144106	3.41701	0.000633129	0.00370025	AT3G06920
1502	Manes.03G196000.v7.1	56.0781	0.525995	0.191316	2.74935	0.00597134	0.0246667	AT4G15880
1503	Manes.03G196300.v7.1	42.1397	-0.384605	0.124972	-3.07753	0.00208726	0.0102138	AT2G47700
1504	Manes.03G196700.v7.1	32.6492	0.800218	0.211335	3.78648	0.000152795	0.00107891	AT3G06890
1505	Manes.03G196800.v7.1	17.3884	-0.975472	0.352174	-2.76986	0.00560802	0.0234093	AT3G06880
1506	Manes.03G196900.v7.1	211.773	-0.24948	0.0733565	-3.40092	0.000671593	0.00389507	AT4G15900
1507	Manes.03G197000.v7.1	14.4162	0.70342	0.209148	3.36327	0.000770262	0.00436414	AT3G05560
1508	Manes.03G197500.v7.1	3.72776	1.08677	0.413017	2.63129	0.00850614	0.0329974	AT5G49110
1509	Manes.03G197600.v7.1	231.359	-0.380891	0.0994806	-3.8288	0.00012877	0.000926411	AT4G15930
1510	Manes.03G199600.v7.1	3.09454	0.876273	0.345181	2.53859	0.0111301	0.0412659	AT3G16785
1511	Manes.03G199700.v7.1	13.2312	0.999143	0.259256	3.85389	0.000116255	0.000847248	AT3G05640
1512	Manes.03G199800.v7.1	47.1865	0.365498	0.122226	2.99033	0.00278673	0.0130223	AT2G28230
1513	Manes.03G200000.v7.1	22.1491	0.996333	0.232213	4.2906	1.78192e-05	0.000161941	AT3G16810
1514	Manes.03G201100.v7.1	30.0458	0.750359	0.233166	3.21814	0.00129025	0.00676647	AT4G16120
1515	Manes.03G201700.v7.1	24.9377	1.27901	0.357609	3.57657	0.000348136	0.00222639	AT5G49330
1516	Manes.03G201800.v7.1	36.5779	-0.48839	0.113676	-4.29633	1.73647e-05	0.000158483	AT4G16144
1517	Manes.03G202600.v7.1	174.901	-0.264917	0.0769821	-3.44128	0.000578976	0.00342628	AT3G06670
1518	Manes.03G203100.v7.1	10.2216	0.861335	0.17466	4.93149	8.16042e-07	1.02921e-05	AT5G66520
1519	Manes.03G203400.v7.1	227.689	0.258394	0.0826784	3.12529	0.00177631	0.00889364	AT3G17000
1520	Manes.03G204100.v7.1	28.7247	0.640409	0.174682	3.66613	0.000246244	0.00163979	AT3G06660
1521	Manes.03G204400.v7.1	59.174	0.235675	0.0876306	2.68942	0.00715762	0.0286147	AT3G66654
1522	Manes.03G204600.v7.1	20.9841	0.821075	0.145994	5.62405	1.86528e-08	3.38902e-07	AT3G17040
1523	Manes.03G204700.v7.1	29.8251	1.52065	0.141488	10.7475	6.08585e-27	1.00918e-24	AT5G58040
1524	Manes.03G205100.v7.1	114.363	0.484206	0.102645	4.71729	2.39002e-06	2.69788e-05	AT2G18790
1525	Manes.03G206200.v7.1	432.594	-0.984833	0.133382	-7.38356	1.54111e-13	5.98819e-12	AT3G17100
1526	Manes.03G207100.v7.1	158.343	-1.21932	0.20193	-6.03835	1.557e-09	3.42002e-08	AT1G47960
1527	Manes.03G207300.v7.1	456.535	-0.840111	0.105596	-7.9559	1.77839e-15	9.04444e-14	AT1G47970
1528	Manes.03G207800.v7.1	209.031	-0.222446	0.0725824	-3.06473	0.00217864	0.0105889	AT5G49580
1529	Manes.03G208600.v7.1	108.338	-0.342186	0.0870426	-3.93125	8.45042e-05	0.000640844	AT3G17205
1530	Manes.03G208800.v7.1	89.0141	1.66929	0.304929	5.47436	4.39096e-08	7.359e-07	AT2G47180
1531	Manes.03G209000.v7.1	306.496	-0.243203	0.0727269	-3.34407	0.000825603	0.00462648	AT5G30490
1532	Manes.03G209100.v7.1	1315.63	0.4139	0.1217	3.40098	0.000671456	0.00389507	AT1G48030
1533	Manes.03G209200.v7.1	66.4423	0.297861	0.103297	2.88355	0.00393224	0.017385	AT1G48040
1534	Manes.03G210600.v7.1	147.605	-0.29528	0.0844534	-3.49637	0.000471634	0.00287783	AT2G22300
1535	Manes.03G211100.v7.1	388.042	0.892523	0.120944	7.37962	1.58743e-13	6.15801e-12	AT3G06430
1536	Manes.03G211600.v7.1	123.025	-0.393718	0.0903152	-4.35937	1.30436e-05	0.000123349	AT3G06483
1537	Manes.03G211800.v7.1	31.4901	-1.57614	0.155853	-10.113	4.83721e-24	6.091e-22	AT3G17510
1538	Manes.03G212700.v7.1	1006.52	-0.682238	0.134432	-5.07496	3.87571e-07	5.22988e-06	AT1G48300
1539	Manes.03G213200.v7.1	231.115	-0.297374	0.113968	-2.60928	0.0090734	0.0348023	AT1G48320
1540	Manes.04G000100.v7.1	276.777	0.26284	0.102452	2.56548	0.0103032	0.0387393	AT4G25740
1541	Manes.04G000500.v7.1	201.466	-0.580803	0.21771	-2.66778	0.00763547	0.0301873	AT5G22210
1542	Manes.04G000800.v7.1	12.0771	-0.520239	0.169126	-3.07604	0.00209767	0.0102602	AT3G11590
1543	Manes.04G001300.v7.1	198.475	0.360958	0.0686764	5.25593	1.47282e-07	2.19358e-06	AT5G22330
1544	Manes.04G001800.v7.1	270.03	-0.665764	0.0820933	-8.10985	5.06842e-16	2.67592e-14	AT5G22360
1545	Manes.04G002800.v7.1	98.0499	-0.286684	0.0758122	-3.7815	0.000155884	0.00109864	AT2G27450
1546	Manes.04G003000.v7.1	167.296	-1.38477	0.119256	-11.6117	3.5922e-31	8.13322e-29	AT5G22390
1547	Manes.04G003300.v7.1	96.6436	-0.238709	0.0752953	-3.17031	0.00152278	0.00778991	AT3G52660
1548	Manes.04G003500.v7.1	491.522	0.324855	0.0745853	4.35549	1.32769e-05	0.000125153	AT1G08360
1549	Manes.04G004400.v7.1	12.655	-0.604716	0.226443	-2.6705	0.00757377	0.0299831	AT3G44510
1550	Manes.04G004500.v7.1	18.5045	-0.651744	0.239209	-2.72458	0.00643833	0.026229	AT5G22460
1551	Manes.04G005000.v7.1	323.085	-0.32205	0.094279	-3.41592	0.00063566	0.00371319	AT2G27600
1552	Manes.04G006900.v7.1	237.456	-0.221295	0.0833123	-2.65621	0.00790246	0.0310442	AT5G22510
1553	Manes.04G008100.v7.1	30.2969	0.40466	0.128296	3.15413	0.0016098	0.00817292	AT2G27775
1554	Manes.04G008200.v7.1	158.528	0.701742	0.0940217	7.46362	8.41763e-14	3.38242e-12	AT2G27810
1555	Manes.04G009100.v7.1	302.839	-1.62791	0.118895	-13.692	1.13322e-42	6.20554e-40	AT2G27830
1556	Manes.04G009200.v7.1	453.192	0.799369	0.199125	4.01441	5.95944e-05	0.000473278	AT5G03740
1557	Manes.04G009800.v7.1	3.08884	-0.83127	0.332955	-2.49665	0.0125374	0.0455231	AT1G08230
1558	Manes.04G011000.v7.1	29.1015	0.914788	0.197069	4.64196	3.45119e-06	3.74667e-05	AT5G22830
1559	Manes.04G011700.v7.1	10.4921	1.37231	0.225201	6.09373	1.10309e-09	2.49037e-08	AT5G22860
1560	Manes.04G012100.v7.1	6.24208	1.97377	0.436893	4.51774	6.25019e-06	6.38773e-05	AT2G27940
1561	Manes.04G012400.v7.1	39.3531	0.467738	0.133994	3.49073	0.000481697	0.00292786	AT5G22875
1562	Manes.04G012500.v7.1	185.111	1.395	0.0950287	14.6798	8.68627e-49	6.39174e-46	AT3G44880
1563	Manes.04G012600.v7.1	1959.33	-0.616956	0.0925598	-6.66548	2.63798e-11	7.64041e-10	AT3G45980
1564	Manes.04G012800.v7.1	11.6978	-2.39439	0.38747	-6.17955	6.4283e-10	1.50017e-08	AT2G28200
1565	Manes.04G013400.v7.1	115.128	-0.654305	0.0883661	-7.40448	1.31664e-13	5.14997e-12	AT2G28150
1566	Manes.04G013800.v7.1	46.6781	-0.991984	0.191848	-5.17067	2.33261e-07	3.33796e-06	AT2G28110
1567	Manes.04G013900.v7.1	116.035	1.54091	0.16153	9.53947	1.43567e-21	1.40273e-19	AT2G36870
1568	Manes.04G014500.v7.1	31.7483	0.629461	0.241252	2.60914	0.00907694	0.0348081	AT2G36880
1569	Manes.04G015100.v7.1	21.4395	1.08607	0.156464	6.94131	3.88469e-12	1.24284e-10	AT4G05160
1570	Manes.04G015800.v7.1	177.158	0.23344	0.0660418	3.53473	0.000408198	0.00255566	AT5G03340
1571	Manes.04G016700.v7.1	28.8968	0.472068	0.114318	4.12943	3.63656e-05	0.000305713	AT2G45680
1572	Manes.04G017100.v7.1	7.74698	0.768828	0.220969	3.47934	0.000502652	0.00303797	AT3G10350
1573	Manes.04G017500.v7.1	15.0969	-0.822331	0.207318	-3.96651	7.2933e-05	0.000564362	AT2G27990
1574	Manes.04G018300.v7.1	19.2172	-0.851469	0.334014	-2.5492	0.0107969	0.0402526
1575	Manes.04G018600.v7.1	16.469	0.49312	0.158752	3.10622	0.00189494	0.00938976	AT4G27490
1576	Manes.04G019800.v7.1	20.8095	-0.403711	0.156883	-2.57333	0.0100726	0.0380157	AT2G28350
1577	Manes.04G020100.v7.1	201.202	-0.666938	0.163052	-4.09034	4.30735e-05	0.000354768	AT5G60690
1578	Manes.04G020200.v7.1	103.71	-0.264822	0.0970891	-2.72762	0.00637934	0.0260382	AT2G28380
1579	Manes.04G021000.v7.1	491.563	0.510966	0.0999456	5.11244	3.18016e-07	4.39714e-06	AT2G37190
1580	Manes.04G021200.v7.1	107.168	-0.810855	0.123394	-6.57126	4.98914e-11	1.39856e-09	AT3G54820
1581	Manes.04G021400.v7.1	36.8034	0.302915	0.113511	2.66858	0.00761718	0.0301296	AT2G28430
1582	Manes.04G021500.v7.1	39.8666	0.820948	0.147724	5.5573	2.73985e-08	4.83622e-07	AT5G60640
1583	Manes.04G021900.v7.1	77.2346	0.245886	0.0984983	2.49635	0.012548	0.0455548	AT2G28450
1584	Manes.04G022000.v7.1	77.8166	0.500205	0.111841	4.47247	7.73198e-06	7.70482e-05	AT5G60570
1585	Manes.04G022500.v7.1	35.1715	-1.00933	0.192995	-5.22981	1.6968e-07	2.50029e-06	AT2G28470
1586	Manes.04G023700.v7.1	27.9124	-0.661686	0.218458	-3.0289	0.00245445	0.0117041	AT5G66730
1587	Manes.04G024300.v7.1	118.329	0.331167	0.11743	2.82012	0.00480055	0.0204836	AT5G60450
1588	Manes.04G024900.v7.1	263.138	0.235381	0.0673064	3.49715	0.000470257	0.00287092	AT5G60340
1589	Manes.04G025100.v7.1	108.691	-0.430743	0.0949734	-4.53541	5.74927e-06	5.94284e-05	AT5G02970
1590	Manes.04G025500.v7.1	23.7951	0.539104	0.214282	2.51586	0.0118741	0.0434837
1591	Manes.04G025800.v7.1	6.09732	-0.89798	0.29484	-3.04566	0.00232173	0.0111754	AT3G45600
1592	Manes.04G026600.v7.1	62.2056	-0.550948	0.147322	-3.73976	0.000184198	0.00127156	AT5G60190
1593	Manes.04G026900.v7.1	183.146	-0.192894	0.0684553	-2.8178	0.00483536	0.0206041	AT2G28540
1594	Manes.04G027000.v7.1	55.6007	0.648828	0.119319	5.43776	5.39543e-08	8.87813e-07	AT2G28550
1595	Manes.04G027400.v7.1	134.86	1.59352	0.0903684	17.6336	1.35961e-69	1.77859e-66	AT5G02810
1596	Manes.04G028600.v7.1	8.9071	0.500743	0.185591	2.6981	0.00697372	0.0279792	AT5G59980
1597	Manes.04G029266.v7.1	11.0952	-1.76985	0.278453	-6.35599	2.07087e-10	5.26595e-09	AT1G07710
1598	Manes.04G030100.v7.1	139.057	0.448371	0.154548	2.90117	0.00371772	0.0165547	AT3G55280
1599	Manes.04G030300.v7.1	19.68	1.03805	0.290336	3.57534	0.000349779	0.00223568	AT2G28690
1600	Manes.04G031200.v7.1	87.051	-0.383416	0.115799	-3.31106	0.000929443	0.00510868	AT5G59830
1601	Manes.04G031400.v7.1	215.671	0.654678	0.123494	5.3013	1.1498e-07	1.74673e-06	AT1G07770
1602	Manes.04G031500.v7.1	1593.93	-0.694387	0.246797	-2.8136	0.00489904	0.0208453	AT3G45980
1603	Manes.04G031600.v7.1	863.972	-0.320983	0.120575	-2.66209	0.0077656	0.0305832	AT5G02560
1604	Manes.04G031700.v7.1	289.539	0.531026	0.121525	4.36969	1.24425e-05	0.000118329	AT5G59890
1605	Manes.04G033100.v7.1	21.5589	-0.360655	0.139552	-2.58437	0.00975569	0.0369737	AT3G46450
1606	Manes.04G034200.v7.1	318.963	-0.454717	0.105367	-4.31557	1.59191e-05	0.000146539	AT2G28840
1607	Manes.04G034500.v7.1	61.4708	-0.523776	0.0937262	-5.58836	2.29223e-08	4.09835e-07	AT2G45910
1608	Manes.04G034800.v7.1	15.313	-0.696771	0.165993	-4.19759	2.6977e-05	0.000235008	AT5G02390
1609	Manes.04G034900.v7.1	159.436	0.390736	0.136834	2.85554	0.00429633	0.0186963	AT2G43710
1610	Manes.04G035200.v7.1	107.21	0.447057	0.106604	4.19362	2.74533e-05	0.000238702	AT1G77030
1611	Manes.04G035900.v7.1	34.7498	0.452708	0.127461	3.55174	0.000382689	0.00241263	AT3G47550
1612	Manes.04G036150.v7.1	99.7786	0.214851	0.0824128	2.60701	0.00913362	0.0349763	AT1G73180
1613	Manes.04G036400.v7.1	5.25641	1.01312	0.319794	3.16805	0.00153464	0.00783526
1614	Manes.04G036500.v7.1	11.103	0.677123	0.260457	2.59975	0.00932924	0.0355923
1615	Manes.04G036800.v7.1	32.8658	-0.508715	0.152119	-3.34419	0.000825219	0.00462543	AT2G43640
1616	Manes.04G038100.v7.1	8.80725	1.05809	0.240434	4.40077	1.07869e-05	0.000104268	AT5G03560
1617	Manes.04G038700.v7.1	17.4442	0.6423	0.154055	4.16929	3.05552e-05	0.000262393	AT5G07900
1618	Manes.04G038800.v7.1	24.8384	0.614502	0.144695	4.24687	2.1678e-05	0.000192842	AT5G07900
1619	Manes.04G039500.v7.1	111.831	-0.223492	0.0806033	-2.77274	0.00555868	0.0232218	AT1G06070
1620	Manes.04G040225.v7.1	5.93899	-0.967877	0.336058	-2.88009	0.00397565	0.017544	AT5G49150
1621	Manes.04G040960.v7.1	103.641	-1.36148	0.172208	-7.90603	2.65733e-15	1.31731e-13
1622	Manes.04G041140.v7.1	21.8194	-1.19569	0.242734	-4.92592	8.39623e-07	1.05387e-05	AT2G31560
1623	Manes.04G041500.v7.1	93.8293	-0.204804	0.0698264	-2.93304	0.00335655	0.0152257	AT2G31510
1624	Manes.04G042200.v7.1	11.7418	-0.605347	0.194433	-3.1134	0.00184948	0.00919933	AT2G43320
1625	Manes.04G043000.v7.1	39.359	0.827132	0.120795	6.8474	7.5202e-12	2.32691e-10	AT3G07500
1626	Manes.04G043400.v7.1	31.6765	-0.345156	0.115471	-2.98912	0.00279779	0.0130688	AT2G43280
1627	Manes.04G043700.v7.1	20.08	0.794947	0.192101	4.13817	3.50081e-05	0.000296204	AT3G59480
1628	Manes.04G044000.v7.1	538.479	0.658222	0.090934	7.23846	4.53814e-13	1.65417e-11	AT1G06040
1629	Manes.04G044100.v7.1	127.129	1.09475	0.301271	3.63379	0.000279287	0.00183186	AT1G04260
1630	Manes.04G044300.v7.1	42.9198	0.381394	0.106442	3.58311	0.000339526	0.00218021	AT3G59520
1631	Manes.04G045344.v7.1	1.76554	-1.16417	0.421665	-2.76089	0.00576445	0.0239308	AT5G49150
1632	Manes.04G046472.v7.1	84.5564	-0.667105	0.233259	-2.85993	0.00423728	0.0185	AT1G66920
1633	Manes.04G046800.v7.1	62.865	-0.954403	0.244547	-3.90274	9.51085e-05	0.000711184	AT1G70250
1634	Manes.04G047600.v7.1	31.2181	0.451853	0.114833	3.93487	8.32432e-05	0.000632308	AT5G22100
1635	Manes.04G048600.v7.1	18.0359	-0.426139	0.164298	-2.59371	0.00949477	0.0360954	AT2G43250
1636	Manes.04G049800.v7.1	35.6591	0.312874	0.115882	2.69994	0.00693516	0.0278673	AT2G44860
1637	Manes.04G051200.v7.1	3.46407	0.856593	0.330604	2.59099	0.00956996	0.0363458	AT5G16860
1638	Manes.04G052000.v7.1	1331.64	-0.776558	0.0956929	-8.11511	4.85347e-16	2.56819e-14	AT3G20770
1639	Manes.04G053300.v7.1	310.225	0.415786	0.123898	3.35589	0.00079111	0.00446614	AT3G18610
1640	Manes.04G055700.v7.1	143.221	-0.233302	0.0718019	-3.24925	0.00115708	0.00615864	AT5G17770
1641	Manes.04G057000.v7.1	382.341	0.321398	0.0770681	4.17032	3.04178e-05	0.000261465	AT3G18610
1642	Manes.04G058600.v7.1	165.267	-0.373886	0.0835866	-4.47303	7.71183e-06	7.68799e-05	AT1G74340
1643	Manes.04G058800.v7.1	101.19	-0.315299	0.0748186	-4.21418	2.50691e-05	0.000220016	AT1G68000
1644	Manes.04G059300.v7.1	121.358	-0.195208	0.0767426	-2.54367	0.0109694	0.0407761	AT2G31650
1645	Manes.04G059400.v7.1	176.781	0.303345	0.108868	2.78635	0.00533054	0.022406	AT3G18190
1646	Manes.04G060300.v7.1	50.0573	0.265632	0.0987824	2.68906	0.00716539	0.028636	AT2G19080
1647	Manes.04G061400.v7.1	67.1177	0.86805	0.120626	7.19624	6.18978e-13	2.20501e-11	AT5G23140
1648	Manes.04G062200.v7.1	422.072	-0.66511	0.187072	-3.55537	0.000377445	0.00238482	AT5G22090
1649	Manes.04G063000.v7.1	165.531	-0.7591	0.290423	-2.61377	0.00895485	0.0344149	AT5G22060
1650	Manes.04G064500.v7.1	94.8165	1.21549	0.23136	5.25369	1.49083e-07	2.21901e-06	AT5G23310
1651	Manes.04G066700.v7.1	73.7884	0.618432	0.204503	3.02408	0.00249395	0.011854	AT3G19800
1652	Manes.04G067000.v7.1	34.5038	-0.579816	0.127925	-4.53248	5.82951e-06	6.00996e-05	AT1G20670
1653	Manes.04G068900.v7.1	156.542	-0.567044	0.167265	-3.39009	0.000698693	0.00402253	AT4G38430
1654	Manes.04G070000.v7.1	65.2033	0.30972	0.0886771	3.49267	0.000478214	0.00291223	AT2G17033
1655	Manes.04G070132.v7.1	14.9019	0.933778	0.15857	5.88874	3.89148e-09	8.03795e-08
1656	Manes.04G071300.v7.1	124.327	0.856371	0.176835	4.84276	1.28045e-06	1.53439e-05	AT2G20920
1657	Manes.04G071600.v7.1	816.355	-0.177638	0.0620709	-2.86185	0.00421173	0.0184188	AT2G16940
1658	Manes.04G072200.v7.1	344.702	0.805774	0.169776	4.74609	2.07382e-06	2.36819e-05	AT3G21750
1659	Manes.04G072300.v7.1	10.3865	1.01353	0.304034	3.33362	0.000857236	0.00477082	AT3G22150
1660	Manes.04G073000.v7.1	2.85514	-1.58317	0.582389	-2.7184	0.00655978	0.0266132	AT4G34950
1661	Manes.04G074120.v7.1	15.9297	0.661323	0.227135	2.91158	0.00359602	0.0161317	AT4G39150
1662	Manes.04G074130.v7.1	27.5576	-0.350179	0.131437	-2.66424	0.00771624	0.030444	AT4G39140
1663	Manes.04G074500.v7.1	94.0607	0.630577	0.157776	3.99666	6.42412e-05	0.000505071	AT4G34980
1664	Manes.04G074900.v7.1	184.49	-0.530383	0.155275	-3.41576	0.000636043	0.00371451	AT4G38620
1665	Manes.04G075000.v7.1	41.0216	-0.379166	0.10011	-3.78749	0.000152174	0.00107541	AT2G20990
1666	Manes.04G075100.v7.1	301.645	-0.265778	0.0822627	-3.23085	0.00123423	0.00650458	AT4G31170
1667	Manes.04G075500.v7.1	8.48941	-0.681701	0.257319	-2.64924	0.00806721	0.0315966	AT1G66920
1668	Manes.04G075800.v7.1	131.696	-0.405597	0.0845423	-4.79756	1.60609e-06	1.87779e-05	AT4G35040
1669	Manes.04G076000.v7.1	1916.25	-1.13308	0.134722	-8.4105	4.0828e-17	2.48307e-15	AT4G38580
1670	Manes.04G076100.v7.1	14.9525	-1.85552	0.206011	-9.0069	2.11969e-19	1.61007e-17	AT4G35070
1671	Manes.04G076300.v7.1	1804.65	-0.522852	0.186562	-2.80256	0.00506981	0.0214517	AT1G68010
1672	Manes.04G076400.v7.1	67.0274	-0.366868	0.0928623	-3.95067	7.79329e-05	0.000597359	AT3G54710
1673	Manes.04G076500.v7.1	835.02	-0.705255	0.2698	-2.61399	0.00894923	0.0344038	AT2G16850
1674	Manes.04G076800.v7.1	175.064	0.480373	0.145626	3.29867	0.000971433	0.00530112	AT2G21060
1675	Manes.04G077000.v7.1	20.1925	-2.52261	0.407678	-6.18775	6.10289e-10	1.43275e-08	AT2G17880
1676	Manes.04G078300.v7.1	494.736	0.507109	0.169991	2.98315	0.00285301	0.0132898	AT2G21170
1677	Manes.04G078800.v7.1	669.45	0.236788	0.0647586	3.65647	0.000255713	0.00169709	AT4G38800
1678	Manes.04G079300.v7.1	18.6049	-1.4559	0.216818	-6.71484	1.88278e-11	5.55561e-10	AT4G38840
1679	Manes.04G080450.v7.1	3.2431	-1.56392	0.407635	-3.83656	0.000124769	0.000901217	AT4G38840
1680	Manes.04G080700.v7.1	8.24107	-1.35218	0.296076	-4.56702	4.94718e-06	5.20747e-05	AT4G38840
1681	Manes.04G080900.v7.1	34.3295	-0.972489	0.214536	-4.53298	5.81576e-06	6.00104e-05	AT4G38840
1682	Manes.04G081500.v7.1	2.4004	-1.13021	0.407366	-2.77442	0.00553001	0.0231206	AT4G38840
1683	Manes.04G081800.v7.1	7.66044	-1.51288	0.27452	-5.51098	3.56833e-08	6.10635e-07	AT4G38840
1684	Manes.04G081900.v7.1	2.0023	-1.51848	0.595965	-2.54793	0.0108365	0.040381	AT5G18020
1685	Manes.04G082600.v7.1	110.667	-0.389534	0.0731799	-5.32296	1.02091e-07	1.57222e-06	AT4G38900
1686	Manes.04G083800.v7.1	6481.84	0.780833	0.187212	4.17084	3.03476e-05	0.000260992	AT4G38970
1687	Manes.04G085400.v7.1	174.359	0.30208	0.0741829	4.0721	4.65918e-05	0.000380145	AT1G62020
1688	Manes.04G086100.v7.1	154.004	-0.562607	0.193534	-2.90702	0.00364895	0.0163009	AT4G39100
1689	Manes.04G086301.v7.1	110.834	0.477954	0.112558	4.2463	2.17334e-05	0.000193188	AT2G21440
1690	Manes.04G088300.v7.1	13.3697	0.702426	0.170281	4.1251	3.70574e-05	0.000310994	AT5G14080
1691	Manes.04G088500.v7.1	28.249	-0.878697	0.326364	-2.69238	0.00709435	0.0284003	AT3G27010
1692	Manes.04G089342.v7.1	18.6228	0.433112	0.14608	2.9649	0.00302783	0.0139687	AT4G25730
1693	Manes.04G089500.v7.1	11.3124	1.97993	0.254538	7.77854	7.33668e-15	3.44137e-13	AT2G16365
1694	Manes.04G089768.v7.1	2.69708	1.32783	0.359356	3.69502	0.000219866	0.00148174	AT2G16365
1695	Manes.04G091500.v7.1	504.85	-0.79667	0.145823	-5.46326	4.67462e-08	7.79557e-07	AT1G12820
1696	Manes.04G091600.v7.1	78.3862	0.477831	0.113255	4.21906	2.45323e-05	0.000215867	AT1G12830
1697	Manes.04G092200.v7.1	5.22353	0.829359	0.263268	3.15025	0.00163133	0.00825195	AT3G26782
1698	Manes.04G092600.v7.1	70.7294	0.475286	0.103311	4.60056	4.21355e-06	4.4935e-05	AT2G31410
1699	Manes.04G092700.v7.1	2.60808	1.83764	0.41751	4.40143	1.07539e-05	0.000103993	AT3G02010
1700	Manes.04G092801.v7.1	2437.6	1.67924	0.564967	2.97228	0.00295599	0.0136963	AT3G26740
1701	Manes.04G092900.v7.1	50.5078	0.795972	0.115303	6.90333	5.0797e-12	1.59058e-10	AT1G08660
1702	Manes.04G093000.v7.1	52.5728	-0.502553	0.154269	-3.25764	0.00112341	0.00601602	AT3G26720
1703	Manes.04G093900.v7.1	63.0452	-0.720328	0.121088	-5.94882	2.70079e-09	5.72416e-08	AT3G02130
1704	Manes.04G094000.v7.1	34.3581	0.863377	0.158725	5.43947	5.34401e-08	8.80683e-07	AT3G19330
1705	Manes.04G094400.v7.1	351.57	-0.608836	0.114473	-5.31859	1.04576e-07	1.60316e-06	AT5G13920
1706	Manes.04G094500.v7.1	13.6989	-0.641342	0.200063	-3.2057	0.00134733	0.00702259	AT1G12880
1707	Manes.04G094700.v7.1	104.068	-0.884997	0.139973	-6.32262	2.57166e-10	6.42833e-09	AT3G02050
1708	Manes.04G095400.v7.1	414.351	0.595132	0.0710293	8.37869	5.35211e-17	3.19863e-15	AT3G54900
1709	Manes.04G095500.v7.1	86.0771	-0.394675	0.146958	-2.68564	0.00723912	0.0288915	AT1G12930
1710	Manes.04G096400.v7.1	120.94	0.564766	0.113387	4.98088	6.32959e-07	8.18917e-06	AT3G02660
1711	Manes.04G096600.v7.1	49.8459	-1.41393	0.283168	-4.99324	5.93746e-07	7.73282e-06	AT5G13870
1712	Manes.04G097000.v7.1	61.1677	-0.461429	0.118874	-3.88168	0.000103738	0.000767184	AT3G16510
1713	Manes.04G097200.v7.1	81.0258	-0.44077	0.130034	-3.38967	0.000699774	0.00402678	AT3G26670
1714	Manes.04G097900.v7.1	14.9357	-0.480121	0.179971	-2.66777	0.0076356	0.0301873	AT5G43150
1715	Manes.04G098700.v7.1	19.6799	0.45516	0.169249	2.68928	0.00716058	0.0286217	AT1G79650
1716	Manes.04G100600.v7.1	7.36681	1.35673	0.466848	2.90614	0.00365919	0.0163373	AT1G16070
1717	Manes.04G100800.v7.1	82.8425	-0.298837	0.112409	-2.65849	0.0078492	0.0308711	AT1G75400
1718	Manes.04G101100.v7.1	12.947	1.38285	0.552642	2.50226	0.0123402	0.0449042	AT1G79720
1719	Manes.04G101600.v7.1	84.9634	-1.38545	0.361036	-3.83742	0.000124333	0.00089897	AT1G80920
1720	Manes.04G101900.v7.1	71.0454	-1.16171	0.280602	-4.14008	3.47192e-05	0.000294394	AT1G15520
1721	Manes.04G102400.v7.1	443.153	-0.594149	0.119473	-4.9731	6.58921e-07	8.48775e-06	AT1G15980
1722	Manes.04G102600.v7.1	1.93598	-1.4261	0.560492	-2.54437	0.0109475	0.0407237	AT1G80840
1723	Manes.04G102700.v7.1	1278.59	-0.561703	0.224528	-2.50171	0.0123596	0.0449607	AT3G59440
1724	Manes.04G103200.v7.1	27.6339	1.10737	0.423763	2.61318	0.00897028	0.0344685	AT1G15950
1725	Manes.04G103300.v7.1	77.0373	0.281339	0.0769966	3.65391	0.000258279	0.00171074	AT4G31880
1726	Manes.04G103600.v7.1	635.275	0.348265	0.0937196	3.71604	0.000202372	0.00137884	AT2G32060
1727	Manes.04G103700.v7.1	263.965	0.840156	0.277577	3.02675	0.00247196	0.0117662	AT2G32070
1728	Manes.04G103800.v7.1	41.7857	0.514694	0.186402	2.76121	0.00575874	0.0239113	AT1G15910
1729	Manes.04G104100.v7.1	5.56509	1.66195	0.542155	3.06546	0.00217333	0.0105756	AT1G80760
1730	Manes.04G104300.v7.1	46.2453	-0.326686	0.126818	-2.57602	0.00999461	0.0377576	AT1G15880
1731	Manes.04G104800.v7.1	76.7118	0.340465	0.100461	3.38904	0.000701368	0.00403299	AT1G80670
1732	Manes.04G105300.v7.1	14.1741	1.60247	0.331819	4.82935	1.36978e-06	1.6323e-05	AT1G80650
1733	Manes.04G106300.v7.1	182.88	0.627188	0.181223	3.46086	0.000538459	0.00322295	AT1G78955
1734	Manes.04G107400.v7.1	274.112	0.512319	0.13368	3.83242	0.00012689	0.000914563	AT1G15780
1735	Manes.04G108200.v7.1	28.3607	-0.371856	0.138726	-2.6805	0.00735118	0.029299	AT1G80530
1736	Manes.04G108700.v7.1	357.641	-0.934469	0.105677	-8.84267	9.3454e-19	6.68864e-17	AT1G15740
1737	Manes.04G108800.v7.1	633.986	0.454844	0.109345	4.15971	3.18652e-05	0.000272649	AT1G80480
1738	Manes.04G109200.v7.1	304.418	-0.22205	0.0550942	-4.03037	5.5689e-05	0.000445418	AT5G51280
1739	Manes.04G109700.v7.1	280.243	0.843325	0.214973	3.92294	8.74747e-05	0.000660182	AT1G49390
1740	Manes.04G109800.v7.1	1.85683	1.35557	0.466549	2.90553	0.00366628	0.0163596	AT1G15710
1741	Manes.04G110900.v7.1	353.169	0.470238	0.171126	2.74791	0.00599771	0.0247595	AT1G52510
1742	Manes.04G111000.v7.1	3435.54	-0.265841	0.0612177	-4.34255	1.40838e-05	0.000132072	AT4G05320
1743	Manes.04G111400.v7.1	21.2251	0.641845	0.182047	3.52571	0.000422346	0.00262782	AT2G13600
1744	Manes.04G111700.v7.1	98.2064	0.317825	0.118324	2.68605	0.00723027	0.028861	AT1G48900
1745	Manes.04G112400.v7.1	393.25	-0.270775	0.0826099	-3.27775	0.00104638	0.00565766	AT1G80070
1746	Manes.04G112700.v7.1	1444.3	0.844553	0.189639	4.45349	8.44863e-06	8.35181e-05	AT3G15840
1747	Manes.04G112800.v7.1	77.2966	1.03305	0.163984	6.29969	2.98248e-10	7.3692e-09	AT3G15850
1748	Manes.04G113200.v7.1	490.633	-0.265088	0.0747456	-3.54653	0.000390336	0.00245624	AT1G15340
1749	Manes.04G113800.v7.1	13.8202	0.660528	0.261716	2.52384	0.0116081	0.042662	AT1G52565
1750	Manes.04G115000.v7.1	112.344	1.28882	0.184556	6.98338	2.88164e-12	9.4111e-11	AT1G52590
1751	Manes.04G115900.v7.1	61.85	-1.8263	0.138936	-13.1449	1.82157e-39	7.52499e-37	AT1G15400
1752	Manes.04G116000.v7.1	43.7383	-1.15087	0.168447	-6.83223	8.3604e-12	2.57336e-10	AT5G65550
1753	Manes.04G116700.v7.1	30.3255	0.521454	0.192111	2.71434	0.00664082	0.0268726	AT5G11240
1754	Manes.04G117100.v7.1	15.3153	0.937686	0.202569	4.62898	3.67469e-06	3.9619e-05	AT1G15440
1755	Manes.04G117300.v7.1	149.608	0.609675	0.115491	5.27898	1.29902e-07	1.95515e-06	AT1G52700
1756	Manes.04G117500.v7.1	51.5219	0.740077	0.11713	6.31843	2.64228e-10	6.58388e-09	AT3G15620
1757	Manes.04G118200.v7.1	37.2705	-1.41568	0.310228	-4.56335	5.03446e-06	5.28282e-05	AT5G11420
1758	Manes.04G119100.v7.1	443.627	1.33741	0.150369	8.89417	5.88582e-19	4.34462e-17	AT1G80300
1759	Manes.04G119500.v7.1	27.0209	-0.480418	0.122817	-3.91165	9.16681e-05	0.000688959	AT1G52780
1760	Manes.04G120700.v7.1	173.759	0.811201	0.216078	3.7542	0.000173899	0.00121022	AT1G80380
1761	Manes.04G121800.v7.1	299.808	-0.191629	0.054254	-3.53206	0.00041233	0.0025781	AT1G80000
1762	Manes.04G122600.v7.1	146.006	0.231053	0.0787155	2.93529	0.00333231	0.015142	AT1G52360
1763	Manes.04G123300.v7.1	36.4866	0.477451	0.129046	3.69984	0.000215734	0.00145723	AT3G16010
1764	Manes.04G123600.v7.1	1.91811	-1.29786	0.45364	-2.861	0.00422305	0.0184573	AT1G52343
1765	Manes.04G123900.v7.1	454.637	0.27687	0.0670342	4.13027	3.62331e-05	0.000304925	AT3G24490
1766	Manes.04G124300.v7.1	132.756	0.80943	0.306921	2.63726	0.00835786	0.0325239	AT1G78380
1767	Manes.04G124600.v7.1	1868.54	0.2651	0.0796893	3.32667	0.000878899	0.00486837	AT1G15270
1768	Manes.04G125400.v7.1	18.8855	-0.408307	0.159592	-2.55845	0.0105139	0.0393721	AT1G11890
1769	Manes.04G128300.v7.1	73.9726	-0.266055	0.105489	-2.52212	0.0116652	0.0428383	AT1G52290
1770	Manes.04G128900.v7.1	64.3551	0.32867	0.0999622	3.28794	0.00100924	0.00548382	AT1G52260
1771	Manes.04G129300.v7.1	215.467	0.329778	0.111519	2.95714	0.00310505	0.0142663	AT1G52240
1772	Manes.04G130100.v7.1	35.5194	-0.728421	0.207425	-3.51172	0.000445212	0.00274507	AT1G79840
1773	Manes.04G131100.v7.1	10.0605	0.877957	0.235355	3.73035	0.000191212	0.00131267	AT1G79810
1774	Manes.04G131700.v7.1	187.203	-0.215758	0.0737043	-2.92734	0.00341874	0.0154661	AT3G16270
1775	Manes.04G131900.v7.1	1.33322	1.54009	0.513112	3.00148	0.00268674	0.0126378	AT5G11590
1776	Manes.04G133000.v7.1	39.427	2.1009	0.285291	7.36405	1.78416e-13	6.88715e-12	AT1G79770
1777	Manes.04G133600.v7.1	25.2681	0.446633	0.129128	3.45885	0.000542495	0.00324216	AT1G15215
1778	Manes.04G134000.v7.1	99.5294	-2.39847	0.176096	-13.6202	3.03593e-42	1.6247e-39	AT3G16350
1779	Manes.04G135000.v7.1	38.4639	-2.55101	0.367369	-6.944	3.81144e-12	1.22272e-10	AT5G56550
1780	Manes.04G135600.v7.1	2.11816	2.00028	0.511448	3.91101	9.19099e-05	0.000690556	AT3G14470
1781	Manes.04G135700.v7.1	6.57695	0.728781	0.254208	2.86687	0.00414555	0.0181948	AT1G52080
1782	Manes.04G135900.v7.1	699.213	-0.862234	0.277718	-3.10471	0.00190468	0.00943408	AT3G16370
1783	Manes.04G136600.v7.1	73.8403	-0.328532	0.117571	-2.79432	0.00520084	0.0219195	AT2G25930
1784	Manes.04G136700.v7.1	35.7557	0.410032	0.103951	3.94448	7.99724e-05	0.000611002	AT5G11730
1785	Manes.04G137000.v7.1	188.607	-0.439477	0.124266	-3.53658	0.000405349	0.00253985	AT1G17730
1786	Manes.04G137300.v7.1	318.657	0.409136	0.122884	3.32945	0.000870174	0.00482913	AT4G29410
1787	Manes.04G137800.v7.1	6.30117	1.46929	0.563212	2.60876	0.00908703	0.0348262	AT3G21270
1788	Manes.04G138400.v7.1	5.98184	-4.50712	1.56041	-2.88843	0.00387173	0.0171626	AT1G53540
1789	Manes.04G138448.v7.1	5.21956	-3.10791	1.02144	-3.04269	0.00234472	0.0112627	AT1G53540
1790	Manes.04G139200.v7.1	525.909	-3.05129	0.258805	-11.7899	4.39917e-32	1.09039e-29	AT3G13750
1791	Manes.04G139300.v7.1	103.579	-0.366426	0.115499	-3.17254	0.00151111	0.00773663	AT1G17665
1792	Manes.04G139400.v7.1	243.312	0.268215	0.0749104	3.58047	0.000342975	0.00219935	AT3G13772
1793	Manes.04G139600.v7.1	490.975	-0.254383	0.0786647	-3.23377	0.00122169	0.00644569	AT1G72960
1794	Manes.04G139900.v7.1	21.6799	-0.916783	0.18011	-5.09012	3.5783e-07	4.87042e-06	AT1G17620
1795	Manes.04G140200.v7.1	72.2156	-0.378649	0.135612	-2.79215	0.00523583	0.0220512	AT1G55080
1796	Manes.04G140300.v7.1	62.8256	-0.696495	0.129501	-5.37832	7.51853e-08	1.19138e-06	AT1G55110
1797	Manes.04G141300.v7.1	426.573	-0.194366	0.0629518	-3.08754	0.00201821	0.00991506	AT1G72710
1798	Manes.04G142100.v7.1	507.759	-0.290785	0.0647024	-4.4942	6.98328e-06	7.04219e-05	AT1G72770
1799	Manes.04G143200.v7.1	61.6852	-0.441507	0.141561	-3.11885	0.00181557	0.00905361	AT1G54200
1800	Manes.04G144032.v7.1	20.9461	0.571639	0.216985	2.63446	0.00842707	0.0327554
1801	Manes.04G144600.v7.1	11.5072	0.434127	0.170335	2.54867	0.0108134	0.0403012	AT1G54215
1802	Manes.04G145400.v7.1	49.4667	0.582589	0.113803	5.11929	3.06685e-07	4.26048e-06	AT1G54140
1803	Manes.04G145900.v7.1	9.22009	0.748626	0.234761	3.18889	0.00142822	0.00737508	AT3G14060
1804	Manes.04G146100.v7.1	263.52	0.552897	0.0854483	6.47054	9.76529e-11	2.60412e-09	AT3G14067
1805	Manes.04G146850.v7.1	126.054	0.224562	0.0650171	3.4539	0.000552547	0.00329221
1806	Manes.04G147600.v7.1	37.8923	0.579578	0.202543	2.86151	0.00421631	0.0184332	AT1G72480
1807	Manes.04G148400.v7.1	142.528	-0.231984	0.067784	-3.4224	0.000620714	0.00364215	AT1G11890
1808	Manes.04G148900.v7.1	196.422	2.12921	0.186514	11.4158	3.48664e-30	7.26547e-28	AT3G14200
1809	Manes.04G149300.v7.1	120.989	0.653748	0.206032	3.17304	0.0015085	0.00772693	AT1G72370
1810	Manes.04G149400.v7.1	47.7486	0.737606	0.153731	4.79802	1.60245e-06	1.87633e-05	AT1G72370
1811	Manes.04G150500.v7.1	92.8804	-0.358967	0.109413	-3.28085	0.00103496	0.0056088	AT3G14270
1812	Manes.04G151100.v7.1	169.612	0.322174	0.102235	3.1513	0.00162544	0.00823277	AT1G72320
1813	Manes.04G151600.v7.1	584.563	0.692864	0.0823834	8.41025	4.09153e-17	2.48307e-15	AT1G53800
1814	Manes.04G151700.v7.1	50.5948	0.526049	0.13473	3.90448	9.44293e-05	0.000706685	AT4G00620
1815	Manes.04G153700.v7.1	45.5785	-0.633366	0.113232	-5.59353	2.22494e-08	3.99623e-07	AT5G06100
1816	Manes.04G154300.v7.1	21.2649	0.515495	0.144567	3.56578	0.000362774	0.00230871	AT5G07900
1817	Manes.04G154700.v7.1	32.7327	0.327406	0.122304	2.67699	0.00742874	0.0295281	AT2G03220
1818	Manes.04G155400.v7.1	650.943	-0.640304	0.0909971	-7.03653	1.97084e-12	6.58262e-11	AT3G12490
1819	Manes.04G156500.v7.1	588.77	1.06901	0.0891698	11.9885	4.08459e-33	1.09295e-30	AT3G15140
1820	Manes.04G156600.v7.1	70.1588	0.557424	0.0834035	6.68346	2.33362e-11	6.7923e-10	AT1G29940
1821	Manes.04G156800.v7.1	57.8646	0.517569	0.0924654	5.59743	2.17549e-08	3.9134e-07	AT3G12270
1822	Manes.04G157000.v7.1	195.223	0.223325	0.0583586	3.82678	0.00012983	0.000933186	AT2G38730
1823	Manes.04G157700.v7.1	263.053	0.181517	0.0686175	2.64535	0.00816064	0.0318829	AT5G13530
1824	Manes.04G157900.v7.1	24.3092	-1.58238	0.184133	-8.59367	8.42357e-18	5.47928e-16
1825	Manes.04G158100.v7.1	18.5773	1.24016	0.255993	4.84449	1.26935e-06	1.52429e-05	AT3G06730
1826	Manes.04G158400.v7.1	271.551	1.0656	0.341809	3.11752	0.0018238	0.00908889	AT5G07030
1827	Manes.04G158600.v7.1	9.12366	0.842208	0.251544	3.34815	0.000813522	0.00456965	AT5G13500
1828	Manes.04G160300.v7.1	166.392	-0.724488	0.180826	-4.00654	6.16141e-05	0.000487018	AT5G08380
1829	Manes.04G160700.v7.1	51.9823	0.560445	0.172516	3.24865	0.00115953	0.00617027	AT5G08415
1830	Manes.04G161200.v7.1	122.357	0.239619	0.0953888	2.51202	0.0120041	0.0438629	AT1G50370
1831	Manes.04G162700.v7.1	49.5572	-0.262643	0.095139	-2.76063	0.00576901	0.0239455	AT5G23340
1832	Manes.04G163700.v7.1	156.587	0.361208	0.0871801	4.14324	3.42437e-05	0.000290572	AT4G30890
1833	Manes.04G163900.v7.1	977.053	0.348787	0.0887866	3.92837	8.55239e-05	0.000647742	AT2G41430
1834	Manes.04G164200.v7.1	27.5813	-0.895964	0.256529	-3.49265	0.00047826	0.00291223	AT1G50420
1835	Manes.04G164600.v7.1	585.334	-0.968368	0.21897	-4.42238	9.76199e-06	9.54988e-05	AT2G38800
1836	Manes.04G164700.v7.1	403.348	1.89374	0.132782	14.262	3.7762e-46	2.69449e-43	AT1G52340
1837	Manes.04G165400.v7.1	103.046	2.40514	0.223338	10.769	4.81995e-27	8.1068e-25	AT3G54500
1838	Manes.04G165900.v7.1	37.7368	-0.461746	0.183239	-2.51991	0.0117384	0.0430335	AT3G07940
1839	Manes.05G000700.v7.1	41.0931	-0.402937	0.119416	-3.37422	0.000740257	0.00421952	AT4G02210
1840	Manes.05G000800.v7.1	95.4797	-0.300572	0.082927	-3.62453	0.000289482	0.00189083	AT2G19570
1841	Manes.05G001000.v7.1	37.3855	-0.691565	0.162522	-4.25522	2.08846e-05	0.000186488	AT3G62660
1842	Manes.05G001100.v7.1	705.445	-0.832481	0.206307	-4.03516	5.45648e-05	0.000437615
1843	Manes.05G001300.v7.1	71.4509	-0.626564	0.120305	-5.20813	1.90757e-07	2.79512e-06	AT3G06720
1844	Manes.05G001800.v7.1	230.806	0.560861	0.11733	4.78019	1.75132e-06	2.02546e-05	AT3G55010
1845	Manes.05G002000.v7.1	185.205	0.598462	0.131638	4.54628	5.46016e-06	5.67173e-05	AT2G47470
1846	Manes.05G002400.v7.1	16.0256	-1.4023	0.258092	-5.43335	5.53063e-08	9.06262e-07	AT4G02100
1847	Manes.05G002600.v7.1	1.8812	-1.35289	0.531748	-2.54424	0.0109515	0.0407322	AT4G02090
1848	Manes.05G003500.v7.1	14908.4	0.542721	0.10565	5.13698	2.79195e-07	3.92022e-06	AT3G62410
1849	Manes.05G003600.v7.1	387.36	0.571382	0.138958	4.11191	3.92391e-05	0.000327182	AT2G47390
1850	Manes.05G003800.v7.1	27.4289	0.478092	0.183488	2.60558	0.00917198	0.0350676	AT2G16760
1851	Manes.05G004300.v7.1	161.284	-1.03118	0.0924863	-11.1495	7.19941e-29	1.38955e-26	AT2G34830
1852	Manes.05G005200.v7.1	3.52025	-1.34952	0.372781	-3.62014	0.000294447	0.00192006	AT1G33060
1853	Manes.05G005340.v7.1	14.3959	-0.769355	0.253565	-3.03415	0.00241215	0.0115351	AT4G35580
1854	Manes.05G005400.v7.1	70.9688	0.403747	0.100866	4.0028	6.25964e-05	0.000493953	AT5G54130
1855	Manes.05G006000.v7.1	46.4462	0.41555	0.16355	2.54082	0.0110594	0.0410685	AT1G02280
1856	Manes.05G006200.v7.1	91.7058	-0.388878	0.093214	-4.17188	3.02093e-05	0.000259897	AT1G28200
1857	Manes.05G006300.v7.1	1423.85	0.555862	0.170761	3.2552	0.00113312	0.00605576	AT1G02305
1858	Manes.05G006800.v7.1	39.4918	0.295375	0.119195	2.47808	0.0132092	0.0474859	AT2G46920
1859	Manes.05G007100.v7.1	27.9043	0.513305	0.147741	3.47435	0.000512086	0.00308628	AT4G01660
1860	Manes.05G007300.v7.1	810.775	-0.988157	0.169684	-5.8235	5.76261e-09	1.15189e-07	AT2G46940
1861	Manes.05G007400.v7.1	21.4319	-0.7939	0.205693	-3.85964	0.000113555	0.000829822	AT4G01680
1862	Manes.05G007700.v7.1	13.9534	-2.30176	0.268892	-8.56015	1.12716e-17	7.23197e-16	AT2G46950
1863	Manes.05G007800.v7.1	76.8349	-1.72625	0.229596	-7.51863	5.53525e-14	2.3028e-12	AT2G46950
1864	Manes.05G007900.v7.1	39.4636	-0.543486	0.110915	-4.90004	9.58164e-07	1.18311e-05	AT3G62080
1865	Manes.05G008000.v7.1	73.1167	-0.981237	0.174712	-5.61631	1.95077e-08	3.53345e-07	AT1G09530
1866	Manes.05G008800.v7.1	28.4555	0.46225	0.14614	3.16305	0.00156123	0.00795032	AT3G62110
1867	Manes.05G008900.v7.1	80.3368	0.772535	0.181481	4.25684	2.07335e-05	0.00018528	AT4G01790
1868	Manes.05G009400.v7.1	8.0461	1.54312	0.337436	4.57307	4.80618e-06	5.06586e-05	AT1G02520
1869	Manes.05G009500.v7.1	19.4415	-0.638908	0.159922	-3.99513	6.46578e-05	0.000507668	AT4G01840
1870	Manes.05G010000.v7.1	12.9727	0.48282	0.180945	2.66832	0.00762324	0.0301485	AT2G47020
1871	Manes.05G010300.v7.1	214.893	-0.465291	0.0896638	-5.18929	2.11102e-07	3.06085e-06	AT3G62220
1872	Manes.05G010400.v7.1	772.146	-0.290751	0.0774857	-3.75232	0.000175208	0.001217	AT2G47070
1873	Manes.05G010600.v7.1	45.8571	0.332727	0.106408	3.12691	0.00176652	0.00885028	AT4G01860
1874	Manes.05G010700.v7.1	24.0224	-0.424745	0.169087	-2.51199	0.0120054	0.0438629	AT3G15580
1875	Manes.05G011000.v7.1	865.554	0.331459	0.108167	3.06433	0.00218156	0.0105938	AT2G47110
1876	Manes.05G011100.v7.1	28.3605	0.382423	0.135563	2.821	0.00478738	0.0204427	AT1G10660
1877	Manes.05G011866.v7.1	9.74443	1.26058	0.21177	5.95262	2.63885e-09	5.6131e-08	AT1G29760
1878	Manes.05G013000.v7.1	136.45	-0.419197	0.0968036	-4.33039	1.48845e-05	0.000138204	AT4G01960
1879	Manes.05G014100.v7.1	1230.7	0.304233	0.114955	2.64654	0.0081321	0.0317926	AT2G31400
1880	Manes.05G014200.v7.1	80.1781	0.399704	0.0987963	4.04574	5.21588e-05	0.000421043	AT3G62360
1881	Manes.05G015100.v7.1	32.2513	-1.06867	0.144616	-7.38967	1.47199e-13	5.72906e-12	AT2G46870
1882	Manes.05G015600.v7.1	49.0534	1.80715	0.204224	8.84886	8.84166e-19	6.36681e-17	AT1G01060
1883	Manes.05G016000.v7.1	279.771	0.358069	0.0641466	5.58204	2.37707e-08	4.23717e-07	AT2G46800
1884	Manes.05G016200.v7.1	6.96205	1.36898	0.276173	4.95697	7.16012e-07	9.16799e-06	AT5G24470
1885	Manes.05G016600.v7.1	48.0524	1.14744	0.250666	4.57757	4.70398e-06	4.96925e-05	AT5G24510
1886	Manes.05G018100.v7.1	193.605	0.481449	0.127102	3.78788	0.000151936	0.00107469	AT4G00850
1887	Manes.05G018500.v7.1	752.778	0.321387	0.127307	2.5245	0.0115863	0.0425952	AT2G46690
1888	Manes.05G018700.v7.1	9.90795	-0.951482	0.368094	-2.58489	0.00974096	0.0369237	AT2G46680
1889	Manes.05G019500.v7.1	923.322	0.673565	0.188562	3.57211	0.000354116	0.00226033	AT4G09650
1890	Manes.05G019700.v7.1	40.5791	-0.474663	0.159166	-2.98219	0.00286191	0.0133286	AT1G20780
1891	Manes.05G020500.v7.1	219.594	-0.541687	0.11032	-4.91015	9.10081e-07	1.13205e-05	AT1G01230
1892	Manes.05G020600.v7.1	23.6869	-1.05911	0.157813	-6.71118	1.93056e-11	5.68235e-10	AT3G61850
1893	Manes.05G020800.v7.1	13.1704	-1.86301	0.663357	-2.80845	0.00497804	0.0211165	AT1G22640
1894	Manes.05G021600.v7.1	21.3607	-1.50795	0.25345	-5.9497	2.68631e-09	5.6986e-08	AT4G27810
1895	Manes.05G021800.v7.1	14.575	0.477544	0.188456	2.53398	0.0112775	0.0417139	AT2G46520
1896	Manes.05G022000.v7.1	66.5711	-0.393809	0.0937001	-4.20287	2.63557e-05	0.000230363	AT1G01260
1897	Manes.05G022100.v7.1	67.3118	0.301466	0.107183	2.81263	0.00491379	0.0208854	AT4G00980
1898	Manes.05G023000.v7.1	662.548	0.615755	0.0942559	6.5328	6.45522e-11	1.78825e-09	AT1G01320
1899	Manes.05G023500.v7.1	722.35	-0.432427	0.109903	-3.93461	8.33314e-05	0.000632765	AT4G01000
1900	Manes.05G023900.v7.1	58.6278	1.62542	0.186618	8.7099	3.04151e-18	2.088e-16	AT2G46420
1901	Manes.05G024000.v7.1	100.531	0.990197	0.10127	9.77779	1.40242e-22	1.52884e-20	AT5G63630
1902	Manes.05G024300.v7.1	429.833	-0.961415	0.0800135	-12.0157	2.94025e-33	8.05048e-31	AT1G01360
1903	Manes.05G024900.v7.1	27.6735	-0.77027	0.169556	-4.54286	5.54952e-06	5.75405e-05	AT5G53200
1904	Manes.05G025300.v7.1	41.1904	0.603907	0.139969	4.31459	1.59897e-05	0.000147131	AT3G61670
1905	Manes.05G025500.v7.1	31.2057	-0.765986	0.157848	-4.8527	1.21793e-06	1.46694e-05	AT2G46370
1906	Manes.05G025600.v7.1	22.3135	0.654113	0.163791	3.99358	6.50842e-05	0.000510336	AT4G01100
1907	Manes.05G025800.v7.1	153.109	1.05151	0.256776	4.09507	4.22045e-05	0.000348698	AT5G41761
1908	Manes.05G026200.v7.1	3.49308	-1.23987	0.393212	-3.15318	0.00161504	0.00819422	AT4G27950
1909	Manes.05G026300.v7.1	15.0655	-0.473743	0.174817	-2.70993	0.00672969	0.0271668	AT1G64230
1910	Manes.05G027900.v7.1	64.3076	0.59911	0.115118	5.20431	1.94714e-07	2.84778e-06	AT4G01220
1911	Manes.05G028100.v7.1	99.5714	-0.62103	0.101136	-6.14051	8.22561e-10	1.89149e-08	AT2G46210
1912	Manes.05G028300.v7.1	233.741	0.340785	0.0883194	3.85855	0.000114063	0.000832563	AT2G46170
1913	Manes.05G028500.v7.1	47.578	1.11597	0.101935	10.9479	6.8031e-28	1.21358e-25	AT3G61550
1914	Manes.05G030450.v7.1	50.9192	0.828566	0.165176	5.01627	5.26845e-07	6.90736e-06	AT2G46100
1915	Manes.05G030650.v7.1	102.124	1.05895	0.278792	3.79834	0.000145669	0.00103347	AT2G46100
1916	Manes.05G031000.v7.1	273.714	0.391254	0.0774242	5.05338	4.34057e-07	5.81054e-06	AT4G01320
1917	Manes.05G031200.v7.1	314.095	-0.473614	0.107319	-4.41314	1.01881e-05	9.92141e-05	AT4G01370
1918	Manes.05G031400.v7.1	14.6068	-2.33182	0.297496	-7.83815	4.57215e-15	2.19268e-13	AT2G22590
1919	Manes.05G031500.v7.1	94.1337	-0.379966	0.143096	-2.65533	0.00792319	0.0311091	AT4G00300
1920	Manes.05G031700.v7.1	147.829	-1.3661	0.157718	-8.6617	4.64795e-18	3.14498e-16	AT3G61460
1921	Manes.05G032300.v7.1	21.4453	0.526913	0.128472	4.10139	4.10672e-05	0.000340257	AT2G46050
1922	Manes.05G032700.v7.1	78.3105	-0.567783	0.132952	-4.2706	1.94952e-05	0.000175144	AT1G63800
1923	Manes.05G033500.v7.1	117.571	-0.508326	0.142552	-3.5659	0.000362613	0.00230831	AT4G00370
1924	Manes.05G034100.v7.1	149.462	-0.364401	0.13546	-2.6901	0.00714311	0.0285615	AT4G00440
1925	Manes.05G035000.v7.1	2043.71	0.33292	0.11573	2.87671	0.00401843	0.0177128	AT3G53740
1926	Manes.05G036400.v7.1	70.1694	0.524505	0.102096	5.13739	2.78578e-07	3.91623e-06	AT2G45860
1927	Manes.05G036800.v7.1	28.2018	1.07019	0.317529	3.37037	0.000750681	0.0042686	AT5G23850
1928	Manes.05G037200.v7.1	554.278	0.328732	0.13335	2.46518	0.0136943	0.0489464	AT4G00660
1929	Manes.05G037400.v7.1	560.928	0.419266	0.120536	3.47834	0.000504537	0.00304702	AT4G00630
1930	Manes.05G037550.v7.1	37.7317	0.660774	0.231672	2.8522	0.00434181	0.0188663	AT3G61220
1931	Manes.05G037600.v7.1	51.9391	0.752092	0.258554	2.90884	0.00362769	0.0162336	AT3G61220
1932	Manes.05G038100.v7.1	67.5985	-0.746087	0.176911	-4.21731	2.47237e-05	0.000217389	AT4G00550
1933	Manes.05G038300.v7.1	12.3817	0.760968	0.191651	3.97058	7.16976e-05	0.000555532	AT3G61200
1934	Manes.05G038600.v7.1	45.6261	0.506852	0.118821	4.26567	1.99302e-05	0.000178576	AT3G61200
1935	Manes.05G039400.v7.1	705.901	-0.416427	0.100842	-4.12949	3.63568e-05	0.000305713	AT4G00730
1936	Manes.05G039600.v7.1	26.8603	-0.760733	0.214562	-3.54552	0.000391845	0.00246376	AT4G00750
1937	Manes.05G039801.v7.1	195.092	0.341974	0.0756087	4.52295	6.09832e-06	6.24879e-05	AT1G01820
1938	Manes.05G040100.v7.1	13.6584	-0.539169	0.210999	-2.55532	0.0106091	0.0396485	AT4G33565
1939	Manes.05G041000.v7.1	81.076	-0.768901	0.181755	-4.23043	2.33243e-05	0.000206163	AT2G45680
1940	Manes.05G041100.v7.1	45.6325	0.380286	0.12782	2.97516	0.00292833	0.0135815	AT4G00231
1941	Manes.05G041700.v7.1	97.3915	0.258782	0.0945858	2.73595	0.00622006	0.025503	AT4G31010
1942	Manes.05G041900.v7.1	326.221	-0.718826	0.210658	-3.41229	0.000644184	0.00375646	AT2G45660
1943	Manes.05G042100.v7.1	90.7025	0.351843	0.111782	3.14757	0.00164632	0.00831707	AT2G45640
1944	Manes.05G042600.v7.1	46.8822	0.354407	0.106001	3.34342	0.000827535	0.00463305	AT2G45630
1945	Manes.05G043100.v7.1	186.24	-0.55144	0.193955	-2.84314	0.0044672	0.0193114	AT2G45590
1946	Manes.05G043200.v7.1	599.386	0.360151	0.0770371	4.67503	2.93906e-06	3.24606e-05	AT3G61050
1947	Manes.05G043400.v7.1	101.411	0.356127	0.114082	3.12166	0.00179833	0.00899051	AT2G45520
1948	Manes.05G043800.v7.1	810.715	2.15418	0.595372	3.61821	0.000296643	0.00193171	AT3G60900
1949	Manes.05G045501.v7.1	239.776	-0.559465	0.150573	-3.71556	0.000202753	0.00138091	AT2G45400
1950	Manes.05G046500.v7.1	46.6927	0.840691	0.295461	2.84536	0.00443616	0.0192054	AT2G45340
1951	Manes.05G046600.v7.1	135.255	0.286524	0.0957456	2.99256	0.00276649	0.0129482	AT3G60770
1952	Manes.05G046700.v7.1	102.19	0.356936	0.103317	3.45478	0.000550741	0.00328228	AT2G45320
1953	Manes.05G047000.v7.1	10031.8	0.573028	0.207992	2.75505	0.0058683	0.0243105	AT2G45290
1954	Manes.05G047100.v7.1	22.7888	0.553145	0.218144	2.53569	0.0112227	0.0415622	AT4G08900
1955	Manes.05G047300.v7.1	1.21918	-1.81454	0.61338	-2.95826	0.00309383	0.0142203	AT4G00080
1956	Manes.05G047900.v7.1	43.1226	1.33529	0.313831	4.25481	2.09223e-05	0.000186754	AT3G60690
1957	Manes.05G048100.v7.1	94.1369	-1.04584	0.184494	-5.66871	1.43876e-08	2.6655e-07	AT3G60680
1958	Manes.05G048300.v7.1	64.1181	0.664877	0.103917	6.39817	1.57255e-10	4.07357e-09	AT4G00170
1959	Manes.05G048400.v7.1	13.7488	2.56343	0.65601	3.90761	9.32147e-05	0.000699021	AT2G45180
1960	Manes.05G048900.v7.1	169.453	-0.503285	0.10078	-4.9939	5.91717e-07	7.71493e-06	AT2G45140
1961	Manes.05G049400.v7.1	55.3411	0.559847	0.133275	4.2007	2.66091e-05	0.000232233	AT4G00060
1962	Manes.05G049900.v7.1	43.214	-0.697789	0.170828	-4.08474	4.41253e-05	0.00036228	AT4G00050
1963	Manes.05G050600.v7.1	2.79577	-1.90225	0.469571	-4.05103	5.09933e-05	0.000412342	AT1G02070
1964	Manes.05G051100.v7.1	22.0195	-1.11604	0.197358	-5.65489	1.55944e-08	2.87549e-07	AT1G04410
1965	Manes.05G051800.v7.1	124.274	-0.318342	0.0953695	-3.33799	0.000843876	0.00470759	AT2G44970
1966	Manes.05G052000.v7.1	47.2984	-1.54967	0.16813	-9.21708	3.05295e-20	2.55829e-18	AT2G44940
1967	Manes.05G052400.v7.1	31.5577	-0.427286	0.157673	-2.70994	0.00672945	0.0271668	AT4G13970
1968	Manes.05G052500.v7.1	49.3144	0.590516	0.0959768	6.1527	7.61767e-10	1.76548e-08	AT4G00026
1969	Manes.05G052900.v7.1	26.2822	-1.55949	0.196796	-7.92438	2.29279e-15	1.14869e-13	AT3G60390
1970	Manes.05G054700.v7.1	162.15	-0.39575	0.116832	-3.38734	0.000705727	0.00405509	AT3G60320
1971	Manes.05G054800.v7.1	402.588	-0.773502	0.0921791	-8.39129	4.80817e-17	2.88822e-15	AT2G44830
1972	Manes.05G055400.v7.1	399.978	0.245424	0.0956655	2.56544	0.0103046	0.0387393	AT4G17520
1973	Manes.05G056000.v7.1	2265.61	0.25988	0.0982251	2.64576	0.00815072	0.0318548	AT4G09320
1974	Manes.05G058000.v7.1	911.743	0.508234	0.147974	3.43461	0.000593417	0.00350225	AT5G23740
1975	Manes.05G058300.v7.1	75.9857	0.852387	0.177007	4.81556	1.46791e-06	1.73518e-05	AT1G02180
1976	Manes.05G058500.v7.1	97.6126	0.899451	0.154669	5.81534	6.05095e-09	1.20136e-07	AT2G44640
1977	Manes.05G058700.v7.1	293.649	0.508271	0.14257	3.56506	0.000363772	0.00231319	AT2G44620
1978	Manes.05G058800.v7.1	202.129	-0.238794	0.096777	-2.46746	0.0136074	0.0486581	AT2G44610
1979	Manes.05G059200.v7.1	50.8164	1.00892	0.156092	6.46365	1.02207e-10	2.72247e-09	AT2G13560
1980	Manes.05G060100.v7.1	13.7315	0.630431	0.250278	2.51893	0.0117713	0.0431408	AT2G44580
1981	Manes.05G060600.v7.1	75.6135	0.28374	0.10326	2.74782	0.00599927	0.0247616	AT5G58230
1982	Manes.05G061300.v7.1	63.2086	-0.92772	0.333206	-2.78422	0.00536563	0.0225253	AT1G02820
1983	Manes.05G061400.v7.1	90.3278	-0.869227	0.195668	-4.44236	8.89767e-06	8.74795e-05	AT4G02380
1984	Manes.05G062100.v7.1	17.9059	0.996688	0.286383	3.48027	0.000500911	0.00302966	AT3G62830
1985	Manes.05G062200.v7.1	27.0555	-1.21266	0.199688	-6.07276	1.25728e-09	2.80883e-08	AT3G62820
1986	Manes.05G062800.v7.1	45.4589	0.552451	0.149424	3.69721	0.000217985	0.00147159	AT1G02850
1987	Manes.05G063100.v7.1	119.92	0.792721	0.104477	7.58755	3.26021e-14	1.39578e-12	AT1G02870
1988	Manes.05G063300.v7.1	1917.02	0.514273	0.0721461	7.12822	1.01677e-12	3.52604e-11	AT4G02450
1989	Manes.05G063600.v7.1	36.8037	-0.358067	0.112108	-3.19395	0.00140341	0.00726769	AT1G02880
1990	Manes.05G065500.v7.1	3.99854	-1.01059	0.320575	-3.15241	0.00161926	0.00821125	AT3G50700
1991	Manes.05G066100.v7.1	176.156	-0.231606	0.0762437	-3.03771	0.00238386	0.0114207	AT1G03000
1992	Manes.05G066200.v7.1	13.5731	1.26413	0.285513	4.42756	9.53052e-06	9.33896e-05	AT5G07900
1993	Manes.05G066300.v7.1	124.055	-0.624263	0.122504	-5.09587	3.47146e-07	4.7387e-06	AT4G03200
1994	Manes.05G066500.v7.1	3.77063	-1.60351	0.375573	-4.2695	1.95909e-05	0.000175937	AT1G03010
1995	Manes.05G066900.v7.1	6.79989	-2.01271	0.340171	-5.91676	3.2834e-09	6.86627e-08	AT3G62950
1996	Manes.05G067600.v7.1	13.5273	-1.06387	0.319435	-3.33048	0.000866976	0.00481363
1997	Manes.05G067800.v7.1	690.231	-0.554086	0.0653172	-8.48299	2.19473e-17	1.36357e-15	AT3G62980
1998	Manes.05G067900.v7.1	287.936	-0.37706	0.075054	-5.02385	5.0645e-07	6.66223e-06	AT2G47900
[truncated: 4,618 more rows]
