# Supplementary material for: Long-day photoperiod and cool temperature induce flowering in cassava: Expression of signaling genes
Source: Front Plant Sci. 2022 Sep 16;13:973206. doi: 10.3389/fpls.2022.973206 (PMC9523484; doi:10.3389/fpls.2022.973206)
Supplement: Supplementary file 9 [file Table_8.XLSX]

## Sheet: S5 Flower Genes Results
Pathway		A.thaliana Gene Name	Correlation to Flowering		DESeq2 Results Longday vs. Shortday	padj		DESeq2 Results 22°C vs 34°C	Padj		M. esculenta Gene	A.thaliana Gene
General		ABH1, CBP80	Negative		-0.1108	0.2801		-0.4382	0.0003		Manes.06G161000	AT2G13540.1
Gibberellins		ADC2	Negative		0.0194	0.9484		0.805	0.0004		Manes.11G081600	AT4G34710.2
Gibberellins		ADC2	Negative		-0.0904	0.5832		-0.3674	0.1488		Manes.04G083000	AT4G34710.2
Sugar		ADG1, APS1	Positive		-1.7838	0		1.0316	0		Manes.12G067900	AT5G48300.1
Sugar		ADG1, APS1	Positive		-0.7177	0		1.2156	0		Manes.13G058900	AT5G48300.1
Photoperiodism, light perception and signaling		AFR1	Negative		0.1716	0.8306		0.5977	0.5797		Manes.02G021494	AT1G75060.1
Photoperiodism, light perception and signaling		AFR1	Negative		-0.423	0.0005		-0.0294	0.8923		Manes.01G060300	AT1G75060.1
Photoperiodism, light perception and signaling		AFR1	Negative		0.2483	0.6863		-0.0583	0.9156		Manes.02G021500	AT1G75060.1
Photoperiodism, light perception and signaling		AFR1	Negative		NA	NA		NA	NA		Manes.02G023140	AT1G75060.1
Photoperiodism, light perception and signaling		AFR1	Negative		NA	NA		NA	NA		Manes.04G039832	AT1G75060.1
Photoperiodism, light perception and signaling		AFR2	Negative		0.2713	0.0061		0.6297	0		Manes.18G029700	AT1G19330.2
Photoperiodism, light perception and signaling		AFR2	Negative		0.0373	0.9484		0.7746	0.0644		Manes.05G163300	AT1G19330.2
Flower development and meristem identity		AGL1,SHP1	NA		0.7553	0		2.455	0		Manes.02G085501	AT3G58780.1
Flower development and meristem identity		AGL1,SHP1	NA		0.4122	0.0321		2.212	0		Manes.01G128500	AT3G58780.1
General		AGL12, XAL1	Positive		-0.2195	NA		0.6605	NA		Manes.02G196125	AT1G71692.1
General		AGL12, XAL1	Positive		NA	NA		0.8105	NA		Manes.18G120200	AT1G71692.1
Photoperiodism, light perception and signaling		AGL15	Negative		-0.1891	0.8561		-2.0805	0		Manes.13G009701	AT5G13790.1
Photoperiodism, light perception and signaling		AGL15	Negative		0.4388	NA		NA	NA		Manes.07G011600	AT5G13790.1
Photoperiodism, light perception and signaling		AGL15	Negative		NA	NA		NA	NA		Manes.07G011684	AT5G13790.1
Photoperiodism, light perception and signaling		AGL15	Negative		0.2785	NA		0.6364	NA		Manes.10G135400	AT5G13790.1
General		AGL16	Negative		-0.8041	NA		-4.0495	0		Manes.05G187800	AT3G57230.1
General		AGL16	Negative		-0.1647	0.8226		-0.7344	0.5023		Manes.18G057830	AT3G57230.1
Photoperiodism, light perception and signaling		AGL17	Positive		NA	NA		NA	NA		Manes.10G093700	AT2G22630.1
Photoperiodism, light perception and signaling		AGL18	Negative		0.2785	NA		0.2726	NA		Manes.09G019300	AT3G57390.1
Vernalization		AGL19	Positive		0.6636	0		0.1378	0.5787		Manes.02G030100	AT4G22950.1
Vernalization		AGL19	Positive		0.2785	NA		NA	NA		Manes.14G049900	AT4G22950.1
Flower development and meristem identity		AGL26	NA		-0.5173	0.0026		0.1123	0.6625		Manes.07G004100	AT5G26880.2
Flower development and meristem identity		AGL30	NA		-0.2707	0.3566		0.8982	0.0042		Manes.01G034600	AT2G03060.2
Flower development and meristem identity		AGL30	NA		2.0683	0.0169		0.8105	NA		Manes.05G103601	AT2G03060.2
Flower development and meristem identity		AGL4,SEP2	NA		0.7633	0.0028		1.2321	0.0009		Manes.01G103100	AT3G02310.1
Flower development and meristem identity		AGL42, FYF	Positive		0.4866	0.7234		1.5439	0.0598		Manes.06G141600	AT5G62165.1
Flower development and meristem identity		AGL42, FYF	Positive		0.4388	NA		1.3288	NA		Manes.14G030800	AT5G62165.3
Flower development and meristem identity		AGL44,ANR1	NA		0.615	0.6029		-1.8257	0.0116		Manes.07G046300	AT2G14210.1
General		AGL6	Positive		0.1182	NA		0.6605	NA		Manes.01G263800	AT2G45650.1
General		AGL6	Positive		NA	NA		0.4734	NA		Manes.05G042000	AT2G45650.1
General		AHL22	Negative		-0.1124	NA		1.0587	0.5485		Manes.01G265000	AT2G45430.1
General		AHL22	Negative		0.2785	NA		0.474	NA		Manes.05G044200	AT2G45430.1
General		AHL29, SOB3	Negative		-0.0903	0.924		1.5544	0.3105		Manes.05G129000	AT1G76500.1
Sugar		AKIN10, SNRK1.1	Negative		0.3003	0.0027		0.4199	0.0104		Manes.02G049300	AT3G01090.2
Sugar		AKIN10, SNRK1.1	Negative		0.1275	0.2124		0.2694	0.1554		Manes.01G100900	AT3G01090.2
General		AMY1	Negative		-0.0013	0.9987		2.2834	0.0069		Manes.18G037200	AT4G25000.1
General		AMY1	Negative		0.1211	0.8153		0.4902	0.407		Manes.10G056400	AT4G25000.1
General		AMY1	Negative		0.5998	NA		-0.1705	NA		Manes.12G130900	AT4G25000.1
General		AMY1	Negative		-0.0421	NA		NA	NA		Manes.S022107	AT4G25000.1
General		AMY1	Negative		0.0923	NA		0.6453	NA		Manes.18G037100	AT4G25000.1
Flower development and meristem identity		AP1	NA		0.4835	0.3452		-0.4711	0.3184		Manes.01G103200	AT1G69120.1
Flower development and meristem identity		AP1	NA		0.2785	NA		0.4853	0.6837		Manes.01G025600	AT1G69120.1
Flower development and meristem identity		AP1	NA		-0.2024	NA		-0.0524	0.9736		Manes.05G111900	AT1G69120.1
Flower development and meristem identity		AP2	Negative		1.1091	0		-0.4339	0.1422		Manes.12G106400	AT4G36920.1
Flower development and meristem identity		AP2	Negative		0.4936	0.013		-0.1614	0.5988		Manes.07G101700	AT4G36920.1
Flower development and meristem identity		AP2	Negative		-0.2395	0.2618		-0.1127	0.7113		Manes.13G120700	AT4G36920.1
Photoperiodism, light perception and signaling		APL, WDY, FE	Positive		-0.19	0.7962		0.7964	0.4742		Manes.03G077700	AT1G79430.1
Photoperiodism, light perception and signaling		APL, WDY, FE	Positive		-0.0456	0.8976		0.0595	0.9149		Manes.16G048201	AT1G79430.2
Hormones		ARF2	Positive		-0.0787	0.7098		1.269	0		Manes.08G102200	AT5G62000.1
Hormones		ARF2	Positive		NA	NA		NA	NA		Manes.04G041700	AT5G62000.1
Hormones		ARF2	Positive		0.4364	0.0064		0.1869	0.1544		Manes.06G126000	AT5G62000.2
Hormones		ARF2	Positive		0.7589	0		0.1606	0.3877		Manes.14G045500	AT5G62000.3
Hormones		ARF2	Positive		0.2713	0.8283		0.7435	0.5448		Manes.05G068300	AT5G62000.3
General		ARP4	Negative		0.1547	0.129		-0.346	0.0221		Manes.01G012800	AT1G18450.1
General		ARP6, SUF3, ESD1	Negative		-0.0297	0.9447		-0.6385	0.017		Manes.06G056200	AT3G33520.1
Photoperiodism, light perception and signaling		AS1	Positive		-0.4605	0.0145		0.3305	0.1213		Manes.09G092900	AT2G37630.1
General		ASH2R, TRO	Negative		-0.5407	0		0.0753	0.761		Manes.14G004000	AT1G51450.1
General		AtBMI1A, DRIP2	NA		0.5203	0.0003		0.3561	0.2053		Manes.08G135600	AT2G30580.1
General		AtBMI1A, DRIP2	NA		0.1055	0.7276		0.29	0.3041		Manes.09G151900	AT2G30580.1
General		AtBMI1A, DRIP2	NA		-0.0968	0.8181		-0.3238	0.5098		Manes.05G085200	AT2G30580.1
General		AtBMI1A, DRIP2	NA		0.2785	NA		NA	NA		Manes.03G169500	AT2G30580.1
General		AtBMI1B, DRIP1	NA		0.4105	0.2957		-1.973	0		Manes.01G201200	AT1G06770.1
Photoperiodism, light perception and signaling		ATC	Negative		-0.5662	NA		1.2706	NA		Manes.11G161100	AT2G27550.1
Photoperiodism, light perception and signaling		ATC	Negative		0.2785	NA		NA	NA		Manes.04G004700	AT2G27550.1
Photoperiodism, light perception and signaling		ATCOL2,COL2	Positive		2.105	0		1.3112	0		Manes.01G106200	AT3G02380.1
Photoperiodism, light perception and signaling		ATCOL2,COL2	Positive		1.541	0		1.1591	0		Manes.02G062700	AT3G02380.1
Photoperiodism, light perception and signaling		ATCOL4,COL4	Positive		0.8712	0		0.0315	0.8471		Manes.16G133200	AT5G24930.1
Hormones		ATH1	Negative		-0.2796	0.5916		1.0118	0.098		Manes.16G079300	AT4G32980.1
Hormones		ATH1	Negative		-0.5041	NA		1.3887	0.2579		Manes.03G047300	AT4G32980.1
General		ATJ1	Positive		-0.2779	0.1033		-0.7549	0.0033		Manes.18G062500	AT1G28210.1
General		AtNDX	Positive		-0.1182	0.2692		-0.2066	0.2517		Manes.03G013700	AT4G03090.1
General		ATPRMT10	Positive		-0.2037	0.1256		0.3182	0.2126		Manes.14G129300	AT1G04870.2
Sugar		ATSUS6,SUS6	NA		-0.4803	0.2354		2.3869	0		Manes.01G123800	AT1G73370.1
Sugar		ATSUS6,SUS6	NA		-0.5193	0.2845		2.5101	0		Manes.14G107800	AT1G73370.1
Sugar		ATSUS6,SUS6	NA		-0.4862	0.3552		1.4373	0		Manes.02G081500	AT1G73370.1
Sugar		ATTPS10,TPS10	NA		0.7419	0.0011		-0.7224	0.0822		Manes.14G067800	AT1G60140.1
Sugar		ATTPS7,ATTPSA,TPS7	NA		0.8713	0.0001		-1.1935	0		Manes.16G042700	AT1G06410.1
Sugar		ATTPS9,TPS9	NA		1.4087	0		0.61	0.0754		Manes.05G087900	AT1G23870.1
Sugar		ATTPS9,TPS9	NA		0.9611	0		-0.4889	0.1052		Manes.06G103000	AT1G23870.1
Sugar		ATTRE1,TRE1	NA		0.4216	0.0673		-0.7168	0.0033		Manes.01G053600	AT4G24040.1
Sugar		ATTRE1,TRE1	NA		-0.6591	0.0304		0.4852	0.3299		Manes.02G005400	AT4G24040.1
General		ATX1, SDG27	Negative		0.1952	0.0408		-0.296	0.0505		Manes.04G059300	AT2G31650.1
General		ATX2	Negative		0.4504	0.0002		-0.3986	0.0339		Manes.03G012400	AT1G05830.2
General		ATXR7, SDG25	Negative		-0.1228	0.3336		0.3777	0.0415		Manes.05G113300	AT5G42400.1
General		BAF60, CHC1	Positive		0.3468	0		-0.2848	0.0481		Manes.15G141800	AT5G14170.1
General		BAF60, CHC1	Positive		0.2944	0.0251		-0.1239	0.6373		Manes.17G092700	AT5G14170.1
General		BAF60, CHC1	Positive		0.2917	0.0161		-0.0085	0.9681		Manes.14G051901	AT5G14170.1
Photoperiodism, light perception and signaling		BBX19	Negative		-0.154	0.7293		1.8949	0		Manes.15G067100	AT4G38960.1
Photoperiodism, light perception and signaling		BBX19	Negative		-0.1645	0.5758		-0.4708	0.0588		Manes.04G083700	AT4G38960.1
Photoperiodism, light perception and signaling		BBX19	Negative		0.5205	0.6335		1.841	0.0811		Manes.11G082100	AT4G38960.1
Photoperiodism, light perception and signaling		BBX19	Negative		NA	NA		NA	NA		Manes.11G082158	AT4G38960.1
General		BFT	Negative		-7.11	0		-0.4465	0.8086		Manes.14G027800	AT5G62040.1
Flower development and meristem identity		BRC1, TCP18	Negative		2.5636	0		-0.3948	0.7335		Manes.01G020700	AT3G18550.2
Flower development and meristem identity		BRC1, TCP18	Negative		-0.3627	NA		0.1638	NA		Manes.05G119300	AT3G18550.2
General		BRM, CHR2	Negative		0.6611	0		-0.4718	0.0002		Manes.01G255300	AT2G46020.2
General		BRM, CHR2	Negative		-0.133	0.3079		-0.143	0.4578		Manes.05G032800	AT2G46020.2
General		CAD2, RML1, GSH1	Positive		0.0272	0.8071		0.0376	0.8539		Manes.02G022200	AT4G23100.1
General		CAD2, RML1, GSH1	Positive		-0.2665	0.3584		0.0026	0.9953		Manes.01G061500	AT4G23100.3
General		CAD2, RML1, GSH1	Positive		NA	NA		NA	NA		Manes.02G021822	AT4G23100.3
Response to cold		CBF1, DREB1B	NA		-0.0421	NA		NA	NA		Manes.08G022000	AT4G25490.1
General		CBP20	Negative		-0.3335	0.1468		0.5384	0.1505		Manes.13G142600	AT5G44200.1
Photoperiodism, light perception and signaling		CDF2	Negative		1.0864	0.0057		1.0999	0.0474		Manes.01G092100	AT5G39660.2
Photoperiodism, light perception and signaling		CDF2	Negative		0.1303	0.8902		0.8565	0.4776		Manes.05G103100	AT5G39660.2
Photoperiodism, light perception and signaling		CDF2	Negative		1.3317	NA		0.8521	NA		Manes.01G035000	AT5G39660.2
Photoperiodism, light perception and signaling		CDF3	Negative		0.9707	0		0.4366	0.0283		Manes.09G136300	AT3G47500.1
Photoperiodism, light perception and signaling		CDF3	Negative		1.0358	0		1.1973	0.0286		Manes.06G091600	AT3G47500.1
Photoperiodism, light perception and signaling		CDF3	Negative		-0.9399	0.0002		-0.2404	0.4638		Manes.14G079000	AT3G47500.1
Photoperiodism, light perception and signaling		CDF3	Negative		2.0584	0		-0.0533	0.9013		Manes.08G152100	AT3G47500.1
Photoperiodism, light perception and signaling		CDF4	Negative		-0.4131	0.4267		-0.9043	0.3262		Manes.16G039600	AT2G34140.1
Photoperiodism, light perception and signaling		CIB1	Positive		0.8976	0.0001		0.5493	0.0433		Manes.11G086600	AT4G34530.1
Photoperiodism, light perception and signaling		CIB1	Positive		-0.2645	0.8161		-0.6377	0.3894		Manes.04G088800	AT4G34530.1
Photoperiodism, light perception and signaling		CIB1	Positive		-0.4615	NA		0.3917	0.8257		Manes.04G088650	AT4G34530.1
Photoperiodism, light perception and signaling		CIB4	Positive		-0.6624	0.1212		1.1473	0.0001		Manes.18G050100	AT1G10120.1
Circadian Clock		CKB4	Positive		-0.0356	0.8438		-0.0413	0.833		Manes.05G057200	AT2G44680.1
General		CLF, SDG1	Negative		-0.1944	0.3332		0.1811	0.5152		Manes.13G122500	AT2G23380.1
General		CML24, TCH2	Positive		0.5948	0.013		0.1447	0.5897		Manes.18G036000	AT5G37770.1
Photoperiodism, light perception and signaling		CO	Positive		0.1961	0.5221		0.3574	0.2445		Manes.01G024100	AT5G15840.1
Photoperiodism, light perception and signaling		COL5	Positive		-0.0475	0.8902		0.8699	0.0005		Manes.14G161500	AT5G57660.1
Photoperiodism, light perception and signaling		COL5	Positive		-2.0311	0		0.4096	0.0946		Manes.06G028200	AT5G57660.1
Photoperiodism, light perception and signaling		COL9	Negative		0.8364	0		-0.1471	0.2854		Manes.13G059800	AT3G07650.1
Photoperiodism, light perception and signaling		COL9	Negative		0.6063	0.2506		0.5133	0.5811		Manes.S099400	AT3G07650.3
Photoperiodism, light perception and signaling		COL9	Negative		0.4388	NA		0.3961	NA		Manes.12G066601	AT3G07650.3
Photoperiodism, light perception and signaling		COP1	Negative		-0.2138	0.0108		-0.2677	0.0111		Manes.12G068900	AT2G32950.1
Photoperiodism, light perception and signaling		CPK33	Positive		-0.1235	0.688		-0.3694	0.3545		Manes.03G129500	AT1G50700.1
Photoperiodism, light perception and signaling		CPK33	Positive		-0.4214	0.0336		0.3032	0.5738		Manes.18G009700	AT1G50700.1
Photoperiodism, light perception and signaling		CPK6	Positive		-0.0352	0.7004		0.1923	0.1544		Manes.15G114600	AT2G17290.1
Photoperiodism, light perception and signaling		CPK6	Positive		0.42	0.1522		0.0183	0.9726		Manes.03G097300	AT2G17290.1
Photoperiodism, light perception and signaling		CRY1	Positive		0.4773	0		0.4409	0.0287		Manes.18G067300	AT4G08920.1
Photoperiodism, light perception and signaling		CRY1	Positive		0.841	0		0.2241	0.4251		Manes.02G152400	AT4G08920.1
Photoperiodism, light perception and signaling		CRY2	Positive		0.3082	0.0115		0.016	0.9574		Manes.15G040500	AT1G04400.1
General		CSTF64	Positive		-0.0655	0.7254		0.0092	0.978		Manes.02G186700	AT1G71800.1
General		CSTF77	Positive		0.2699	0.0112		-0.3124	0.0431		Manes.14G160925	AT1G17760.1
Vernalization		CUL3A	Positive		-0.0072	0.9705		-0.3523	0.0013		Manes.05G100200	AT1G26830.1
Vernalization		CUL3A	Positive		-0.0702	0.6546		-0.2042	0.1238		Manes.01G186700	AT1G26830.1
General		CUL4	Negative		-0.2452	0.0167		0.166	0.2676		Manes.15G122100	AT5G46210.1
General		CUL4	Negative		-0.1607	0.7534		-0.3775	0.5563		Manes.S022504	AT5G46210.1
General		CUL4	Negative		-0.3069	0.6372		0.0854	0.8886		Manes.17G070780	AT5G46210.1
General		CUL4	Negative		-0.1902	NA		-0.7684	NA		Manes.17G070660	AT5G46210.1
General		CUL4	Negative		NA	NA		NA	NA		Manes.17G070720	AT5G46210.1
General		CVY1	Negative		-0.2583	0.7511		1.804	0.0003		Manes.10G038700	AT2G39360.1
General		CVY1	Negative		0.5138	0		0.0917	0.5978		Manes.07G107000	AT2G39360.1
General		DCL1	Positive		-0.105	0.5372		0.3475	0.0571		Manes.05G015200	AT1G01040.1
General		DCL3	Positive		0.1397	0.6874		0.0191	0.9685		Manes.03G056500	AT3G43920.2
General		DCL4	Positive		0.1604	0.2498		-0.8083	0		Manes.14G140128	AT5G20320.1
General		DCL4	Positive		1.7552	0.0524		0.3196	0.7818		Manes.11G064001	AT5G20320.1
General		DET1, FUS2	Negative		-0.0907	0.6851		-0.7064	0.0048		Manes.15G189200	AT4G10180.1
Photoperiodism, light perception and signaling		E12A11,MFT	NA		1.341	0.0274		-0.4203	0.7696		Manes.16G019600	AT1G18100.1
Photoperiodism, light perception and signaling		E12A11,MFT	NA		1.341	0.0274		-0.4203	0.7696		Manes.16G019600	AT1G18100.1
Photoperiodism, light perception and signaling		EBS	Negative		0.1129	0.3934		-0.7478	0		Manes.12G071100	AT4G22140.2
Photoperiodism, light perception and signaling		EBS	Negative		-0.2005	0.1048		-0.5965	0.0003		Manes.12G071000	AT4G22140.2
Photoperiodism, light perception and signaling		EBS	Negative		-0.07	0.6097		-0.3918	0.0022		Manes.12G070900	AT4G22140.2
Photoperiodism, light perception and signaling		EBS	Negative		-0.1718	0.6215		0.4092	0.2857		Manes.17G027500	AT4G22140.2
Hormones		EDL3	Positive		-2.286	0.0009		0.0402	0.9674		Manes.05G073600	AT3G63060.1
Ambient temperature		EFM	Negative		0.5026	0.0267		0.7266	0		Manes.14G127500	AT2G03500.1
Ambient temperature		EFM	Negative		0.5207	0.1516		-0.0329	0.9422		Manes.06G060000	AT2G03500.1
General		EFS, SDG8	Negative		-0.0347	0.8845		-0.5255	0.0433		Manes.18G082600	AT1G77300.1
General		EFS, SDG8	Negative		-0.0456	0.7978		-0.3342	0.0722		Manes.02G168600	AT1G77300.1
General		EFS, SDG8	Negative		-0.4533	0.1867		-0.9978	0		Manes.18G082500	AT1G77300.2
Circadian Clock		ELF3	Negative		0.3285	0.0219		-0.4425	0.0076		Manes.04G136600	AT2G25930.1
Circadian Clock		ELF3	Negative		0.5013	0		-0.399	0.0502		Manes.16G077200	AT2G25930.1
Circadian Clock		ELF4	Negative		-3.5203	0		0.4267	0.2636		Manes.07G129600	AT2G40080.1
Circadian Clock		ELF4	Negative		-0.2221	0.5531		0.4445	0.5235		Manes.10G013000	AT2G40080.1
General		ELF6	Negative		-0.1147	0.2667		-0.5898	0		Manes.07G097600	AT5G04240.1
General		ELF7	Negative		0.0762	0.6275		0.1849	0.3335		Manes.04G134200	AT1G79730.1
General		ELF7	Negative		-0.1424	0.5259		-0.3111	0.3652		Manes.11G033650	AT1G79730.1
General		ELF8, VIP6	Negative		0.0996	0.3855		0.0511	0.7398		Manes.16G096500	AT2G06210.1
General		EMF1	Negative		0.0516	0.9346		-0.7304	0.3152		Manes.16G071600	AT5G11530.1
General		EMF1	Negative		0.2279	0.8422		-0.4467	0.5973		Manes.16G071666	AT5G11530.1
General		EMF2, CYR1	Negative		0.0069	0.9712		-0.1211	0.5085		Manes.14G039200	AT5G51230.1
General		EMF2, CYR1	Negative		0.0072	0.9705		-0.1605	0.5584		Manes.06G130800	AT5G51230.1
General		ESD4	Negative		-0.2594	0.1568		0.245	0.4177		Manes.15G012000	AT4G15880.1
General		ESD4	Negative		-0.526	0.0247		-0.1083	0.6689		Manes.03G196000	AT4G15880.1
Photoperiodism, light perception and signaling		ESD6, HOS1	Positive		-0.1596	0.1657		-0.0893	0.7304		Manes.01G084200	AT2G39810.1
General		ESD7, TIL1, ABO4	Negative		-0.8044	0.2511		1.1805	0.0689		Manes.04G006100	AT1G08260.1
Photoperiodism, light perception and signaling		FBH1	Positive		0.1592	0.8422		-0.9372	0.355		Manes.18G104700	AT1G35460.1
Photoperiodism, light perception and signaling		FBH1	Positive		0.2558	0.0728		-0.0891	0.8067		Manes.02G197900	AT1G35460.1
Photoperiodism, light perception and signaling		FBH3, AKS1, BHLH122	Positive		0.963	0.0001		-1.0884	0		Manes.06G167700	AT1G51140.1
Photoperiodism, light perception and signaling		FBH3, AKS1, BHLH122	Positive		-0.0612	0.7611		-0.3378	0.0545		Manes.14G013300	AT1G51140.1
Photoperiodism, light perception and signaling		FBH4, AKS3	Positive		-0.4395	0.001		-0.7816	0		Manes.09G031000	AT2G42280.1
Photoperiodism, light perception and signaling		FBH4, AKS3	Positive		1.6896	0		0.6727	0.0029		Manes.10G146400	AT2G42280.1
Photoperiodism, light perception and signaling		FBH4, AKS3	Positive		0.0608	0.8146		-0.4212	0.06		Manes.07G003800	AT2G42280.1
Photoperiodism, light perception and signaling		FBH4, AKS3	Positive		0.375	0.1268		0.1913	0.6528		Manes.08G047200	AT2G42280.1
Ambient temperature		FCA	Positive		0.1372	0.2087		-0.6001	0.0003		Manes.03G206500	AT4G16280.2
Ambient temperature		FCA	Positive		-0.05	0.7762		0.0192	0.9315		Manes.15G001500	AT4G16280.2
Ambient temperature		FCA	Positive		-0.0284	0.8581		-0.5446	0.0126		Manes.01G230100	AT4G16280.4
Photoperiodism, light perception and signaling		FD	Positive		-1.1394	0.0963		-0.2495	0.8622		Manes.02G109000	AT4G35900.1
Photoperiodism, light perception and signaling		FD	Positive		-0.5631	NA		0.983	NA		Manes.18G012121	AT4G35900.1
Photoperiodism, light perception and signaling		FD	Positive		NA	NA		0.474	NA		Manes.01G149900	AT4G35900.1
Photoperiodism, light perception and signaling		FD	Positive		NA	NA		0.6701	NA		Manes.05G144400	AT4G35900.1
Photoperiodism, light perception and signaling		FD	Positive		NA	NA		NA	NA		Manes.05G202100	AT4G35900.1
Photoperiodism, light perception and signaling		FD	Positive		NA	NA		NA	NA		Manes.05G202129	AT4G35900.1
Photoperiodism, light perception and signaling		FDP, BZIP27	Positive		-0.3241	NA		0.7396	NA		Manes.18G010576	AT2G17770.1
Vernalization		FES1	Negative		-0.1176	0.6043		-0.1784	0.5457		Manes.16G030100	AT2G33835.1
General		FIE1, FIS3	Negative		0.1297	0.4034		-0.8808	0		Manes.15G076500	AT3G20740.1
Circadian Clock		FIO1	Negative		-0.1645	0.5831		-1.094	0.0005		Manes.S029400	AT2G21070.3
Photoperiodism, light perception and signaling		FKF1, ADO3	Positive		-2.7154	0		0.2338	0.2855		Manes.15G134900	AT1G68050.1
General		FLD, RSI1	Positive		-0.3786	0.1112		-1.0277	0		Manes.10G050300	AT3G10390.1
General		FLK	Positive		0.1293	0.4476		-0.1887	0.351		Manes.01G200450	AT3G04610.1
General		FLK	Positive		0.1507	0.1151		0.1673	0.3676		Manes.08G136700	AT3G04610.1
General		FLK	Positive		0.149	0.459		0.0025	0.994		Manes.09G150900	AT3G04610.1
Ambient temperature		FLM, MAF1, AGL27	Negative		-0.2211	0.7586		0.0777	0.8824		Manes.13G009801	AT1G77080.5
Vernalization		FLX4, FLL4	Negative		0	1		0.1825	0.7748		Manes.14G163900	AT5G61920.2
General		FPA	Positive		0.1206	0.2087		-0.92	0		Manes.04G039300	AT2G43410.1
Hormones		FPF1	Positive		1.3601	NA		-4.4559	0.0016		Manes.15G013100	AT5G24860.1
Hormones		FPF1	Positive		-0.5908	NA		0.4713	NA		Manes.03G194300	AT5G24860.1
General		FPGS1, DFB	Positive		-0.587	0.0314		0.9216	0.0001		Manes.10G023400	AT5G05980.1
General		FPGS1, DFB	Positive		-0.343	NA		0.3916	0.7412		Manes.10G022900	AT5G05980.2
General		FPGS3, DFD	Positive		-0.2278	0.5868		-0.1977	0.7615		Manes.09G016200	AT3G55630.3
Vernalization		FRI	Negative		-0.0972	0.5354		-0.4822	0.0014		Manes.06G128900	AT4G00650.1
Vernalization		FRI	Negative		-0.6928	0		0.1479	0.3818		Manes.14G042300	AT4G00650.1
Vernalization		FRL1, SUF8	Negative		-0.1085	0.5134		-0.0317	0.8806		Manes.15G063700	AT5G16320.1
Photoperiodism, light perception and signaling		FRS6	Negative		0.1808	0.3212		-0.9115	0		Manes.16G123400	AT1G52520.1
Photoperiodism, light perception and signaling		FRS6	Negative		0.0682	0.7978		-0.2233	0.5549		Manes.04G111100	AT1G52520.1
Photoperiodism, light perception and signaling		FRS6	Negative		0.166	0.2654		0.0183	0.9497		Manes.04G111200	AT1G52520.1
Photoperiodism, light perception and signaling		FRS8	Negative		0.1984	0.1863		-0.0941	0.7742		Manes.09G021300	AT1G80010.1
Flowering time integrator		FT	Positive		-1.0003	NA		1.6643	NA		Manes.12G001600	AT1G65480.1
Flowering time integrator		FT	Positive		0.5991	NA		0.8524	NA		Manes.13G000800	AT1G65480.1
Photoperiodism, light perception and signaling		FTIP1	Positive		0.0109	0.9789		0.7459	0.0378		Manes.09G031600	AT5G06850.1
Flower development and meristem identity		FUL, AGL8	Positive		1.0553	0		1.6727	0		Manes.14G088500	AT5G60910.1
Flower development and meristem identity		FUL, AGL8	Positive		-0.0767	0.6913		0.6987	0.0064		Manes.02G059300	AT5G60910.1
Flower development and meristem identity		FUL, AGL8	Positive		2.3031	0		-0.1506	0.8658		Manes.06G081800	AT5G60910.1
General		FVE, MSI4	Positive		0.3391	0.2577		0.7648	0.0499		Manes.11G026600	AT2G19520.1
General		FVE, MSI4	Positive		0.1847	0.1555		0.2278	0.0932		Manes.16G101900	AT2G19520.1
General		FVE, MSI4	Positive		-0.1525	0.1281		0.1267	0.3628		Manes.03G033900	AT2G19520.1
General		FY	Positive		-0.0564	0.8275		0.1966	0.4897		Manes.11G004700	AT5G13480.1
General		FY	Positive		-0.0671	0.7971		0.1287	0.7441		Manes.04G160100	AT5G13480.1
Photoperiodism, light perception and signaling		FYPP1	Positive		0.0974	0.3201		-0.256	0.0087		Manes.11G000500	AT1G50370.1
Photoperiodism, light perception and signaling		FYPP1	Positive		-0.2396	0.0439		-0.1185	0.3204		Manes.04G161200	AT1G50370.1
Hormones		GA1	Positive		-0.4743	0.694		-0.3016	0.8205		Manes.01G207300	AT4G02780.1
Hormones		GA1	Positive		NA	NA		NA	NA		Manes.05G077185	AT4G02780.1
Hormones		GA1	Positive		NA	NA		0.4185	NA		Manes.05G077200	AT4G02780.1
Hormones		GA1	Positive		NA	NA		0.474	NA		Manes.05G077270	AT4G02780.1
Hormones		GA2, ATKS1	Positive		-0.8149	0.0751		-2.8768	0		Manes.16G068951	AT1G79460.1
Hormones		GA2, ATKS1	Positive		-0.1266	0.8973		-2.487	0.0001		Manes.16G000900	AT1G79460.1
Hormones		GA2, ATKS1	Positive		-0.2663	0.463		0.5181	0.1389		Manes.16G047800	AT1G79460.1
Hormones		GA2, ATKS1	Positive		-1.3842	0.2517		1.5741	NA		Manes.16G065800	AT1G79460.1
Hormones		GA2, ATKS1	Positive		-0.0421	NA		0.8696	NA		Manes.07G034201	AT1G79460.1
Hormones		GA2, ATKS1	Positive		-0.0421	NA		NA	NA		Manes.16G067901	AT1G79460.1
Hormones		GA2, ATKS1	Positive		NA	NA		NA	NA		Manes.07G034301	AT1G79460.1
Hormones		GA2, ATKS1	Positive		NA	NA		0.8524	NA		Manes.07G100000	AT1G79460.1
Hormones		GA2, ATKS1	Positive		NA	NA		1.2185	NA		Manes.10G105128	AT1G79460.1
Hormones		GA20ox1	Positive		-0.0286	0.9429		1.1288	0.0001		Manes.06G141200	AT4G25420.1
Hormones		GA20ox1	Positive		-2.2472	0		0.4282	0.3886		Manes.14G031200	AT4G25420.1
Hormones		GA20ox2	Positive		0.6082	0.4006		-0.9113	0.4697		Manes.05G042300	AT5G51810.1
Hormones		GA20ox2	Positive		1.1902	0.4488		-0.2476	NA		Manes.12G157700	AT5G51810.1
Hormones		GA20ox2	Positive		-0.2527	NA		1.5493	NA		Manes.01G264100	AT5G51810.1
Hormones		GA20ox2	Positive		-1.8223	NA		1.7666	NA		Manes.13G085900	AT5G51810.1
Hormones		GA20ox2	Positive		NA	NA		0.8696	NA		Manes.02G170100	AT5G51810.1
Hormones		GA20ox2	Positive		NA	NA		NA	NA		Manes.11G065700	AT5G51810.1
Hormones		GA20ox2	Positive		NA	NA		0.4734	NA		Manes.11G066000	AT5G51810.1
Hormones		GA20ox2	Positive		NA	NA		NA	NA		Manes.12G096800	AT5G51810.1
Hormones		GA20ox2	Positive		NA	NA		NA	NA		Manes.18G084300	AT5G51810.1
Hormones		GA20ox2	Positive		0.1182	NA		0.8688	NA		Manes.S084560	AT5G51810.1
Hormones		GA2ox1	Negative		-2.4709	0		0.0884	0.9247		Manes.15G101500	AT1G78440.1
Hormones		GA2ox1	Negative		0.5991	NA		0.2726	NA		Manes.03G091000	AT1G78440.1
Hormones		GA2ox2	Negative		-0.9679	NA		2.6187	0.0067		Manes.17G070100	AT1G30040.1
Hormones		GA2ox2	Negative		0.0471	0.9705		0.2077	0.8536		Manes.15G121600	AT1G30040.1
Hormones		GA2ox4	Negative		-0.2381	0.513		-1.5725	0.0003		Manes.15G002900	AT1G47990.1
Hormones		GA2ox6	Negative		0.4388	NA		-0.76	NA		Manes.01G231100	AT1G02400.1
Hormones		GA2ox6	Negative		0.279	NA		0.0305	NA		Manes.03G208300	AT1G02400.1
Hormones		GA2ox8	Negative		1.0693	0.1024		-1.0647	0.0878		Manes.10G069000	AT4G21200.1
Hormones		GA2ox8	Negative		-0.8884	0		0.5633	0.1938		Manes.15G076100	AT4G21200.1
Hormones		GA2ox8	Negative		-2.7651	0.0004		0.7979	0.3243		Manes.16G012600	AT4G21200.1
Hormones		GA2ox8	Negative		-0.0421	NA		NA	NA		Manes.17G034900	AT4G21200.1
Hormones		GA3OX1	Positive		0.8757	0.1843		1.0759	0.0854		Manes.11G050500	AT1G15550.1
Hormones		GA3OX1	Positive		NA	NA		NA	NA		Manes.03G065600	AT1G15550.1
Hormones		GA3OX1	Positive		0.4388	NA		0.4331	NA		Manes.04G120200	AT1G15550.1
Hormones		GA3OX1	Positive		NA	NA		0.474	NA		Manes.16G067700	AT1G15550.1
Hormones		GAI, RGA2	Positive		-0.0682	0.7435		-0.5557	0.001		Manes.17G080200	AT1G14920.1
Hormones		GAI, RGA2	Positive		-1.0227	0.0023		0.2717	0.2419		Manes.10G123300	AT1G14920.1
Hormones		GASA4	Positive		0.2218	0.871		2.4648	0		Manes.02G046400	AT5G15230.1
Hormones		GASA4	Positive		-1.0419	0.1781		1.7049	0.0086		Manes.01G091100	AT5G15230.1
Hormones		GASA4	Positive		NA	NA		NA	NA		Manes.02G046744	AT5G15230.1
General		GCR1	Positive		-0.1353	0.3879		-0.4358	0.0108		Manes.03G212200	AT1G48270.1
Circadian Clock		GI	Positive		-1.0559	0		-0.1657	0.6003		Manes.18G095000	AT1G22770.1
Hormones		GID1B	Positive		1.183	0.0074		-1.3859	0.011		Manes.01G212300	AT3G63010.1
Hormones		GID1B	Positive		0.4203	0.3548		-0.3907	0.4623		Manes.05G070500	AT3G63010.1
Hormones		GID1C	Positive		0.0895	0.6057		-1.0953	0		Manes.08G124700	AT5G27320.1
Hormones		GID1C	Positive		-1.0662	0		-0.6164	0.0096		Manes.09G161600	AT5G27320.1
Hormones		GID1C	Positive		-1.0311	0.4415		1.7372	NA		Manes.18G111300	AT5G27320.1
General		GIS5, EMB2780	Negative		-0.0508	0.8378		-0.3633	0.0872		Manes.12G077400	AT5G63960.1
General		GLK1, GPRI1	Negative		0.0549	0.9447		0.8776	0.2094		Manes.S022078	AT2G20570.1
General		GLK1, GPRI1	Negative		-0.025	0.9579		0.3031	0.5349		Manes.12G089800	AT2G20570.1
General		GLK1, GPRI1	Negative		1.7856	0		-0.0451	0.9057		Manes.13G142200	AT2G20570.1
Hormones		GNC	Negative		-0.184	0.3638		-1.024	0		Manes.03G033200	AT5G56860.1
Hormones		GNC	Negative		0.0469	0.932		-0.6724	0.0212		Manes.16G080400	AT5G56860.1
Hormones		GNC	Negative		-0.9078	0		-0.014	0.9617		Manes.16G102600	AT5G56860.1
Hormones		GNL, CGA1	Negative		-0.4501	0.0332		0.3367	0.2951		Manes.03G047800	AT4G26150.1
General		GRP7, CCR2	Positive		-0.7883	0		-0.1476	0.6012		Manes.15G163200	AT2G21660.1
General		HAM1	Negative		0.1302	0.1833		-0.4828	0.0001		Manes.18G072700	AT5G64610.1
Photoperiodism, light perception and signaling		HB16, ATHB16	Negative		0.1568	0.5035		-0.675	0		Manes.12G129800	AT4G40060.1
Photoperiodism, light perception and signaling		HB16, ATHB16	Negative		0.2903	0.4034		-1.1812	0.0035		Manes.02G149100	AT4G40060.1
Photoperiodism, light perception and signaling		HB16, ATHB16	Negative		0.8441	0.0001		0.2261	0.2437		Manes.13G096900	AT4G40060.1
Photoperiodism, light perception and signaling		HB16, ATHB16	Negative		1.5568	0.0003		0.0488	0.9551		Manes.18G063800	AT4G40060.1
Flower development and meristem identity		HDA1, HDA19,	Positive		-0.0165	0.931		0.0443	0.8284		Manes.03G095900	AT4G38130.1
General		HDA5	Positive		-0.0246	0.9273		0.1616	0.5658		Manes.06G085100	AT5G61060.1
General		HDA6, RTS1	Positive		0.0642	0.6786		-0.28	0.0605		Manes.14G061800	AT5G63110.1
General		HDA9	Negative		0.202	0.1252		0.0657	0.8219		Manes.04G007000	AT3G44680.1
General		HIPP3	Negative		-0.0995	0.9268		1.925	0		Manes.11G150900	AT5G60800.1
General		HIPP3	Negative		-0.3951	0.5681		1.9261	0		Manes.04G015400	AT5G60800.2
General		HIPP3	Negative		-0.1673	0.6406		1.6532	0		Manes.11G150800	AT5G60800.2
General		HIPP3	Negative		-0.3148	0.4196		-0.4981	0.1949		Manes.04G013000	AT5G60800.2
General		HLP1	Positive		-0.2366	0.2297		0.073	0.8495		Manes.15G150900	AT5G40490.1
General		HST1	Positive		-0.1145	0.3338		-0.0307	0.8869		Manes.09G159100	AT3G05040.1
General		HTA11	Negative		-0.2524	0.6254		1.3514	0		Manes.05G083000	AT3G54560.1
General		HTA8	Negative		-0.289	0.632		1.1623	0		Manes.01G202800	AT2G38810.3
General		HTA9	Negative		0.2916	0.3958		2.9601	0.0001		Manes.06G051000	AT1G52740.1
General		HTA9	Negative		-0.9496	0		-0.2126	0.0924		Manes.03G018100	AT1G52740.1
General		HTA9	Negative		-0.1308	0.6089		-0.3252	0.161		Manes.14G128100	AT1G52740.1
General		HTA9	Negative		0.1986	0.4987		0.5113	0.1623		Manes.11G049100	AT1G52740.1
General		HTA9	Negative		-0.1047	0.3961		-0.1835	0.2712		Manes.04G118600	AT1G52740.1
General		HUB1	Negative		0.1531	0.1111		-0.9594	0		Manes.05G051900	AT2G44950.1
General		HUB1	Negative		0.2139	0.1919		-0.36	0.0387		Manes.01G271200	AT2G44950.1
General		HUB2	Negative		0.1198	0.3124		-0.5307	0.0006		Manes.15G105500	AT1G55250.3
General		HULK1	NA		0.0745	0.7359		-0.6615	0.0006		Manes.04G055100	AT5G08230.1
General		HULK1	NA		-0.0805	0.7358		-0.5927	0.0059		Manes.11G107600	AT5G08230.1
General		HULK2	Positive		0.0129	0.9358		-0.371	0.055		Manes.05G073700	AT2G48160.1
General		HULK2	Positive		0.7598	0		0.0392	0.8778		Manes.01G209750	AT2G48160.1
Sugar		HXK1, GIN2	Positive		-1.2964	0.0001		-1.93	0		Manes.03G026700	AT4G29130.1
Sugar		HXK1, GIN2	Positive		-0.5615	0		-0.1994	0.2798		Manes.16G109200	AT4G29130.1
General		HYL1	Positive		-0.0558	0.8072		-0.2282	0.2629		Manes.01G116100	AT1G09700.1
General		HYL1	Positive		-0.4421	0.0098		0.1062	0.6577		Manes.05G190000	AT1G09700.1
Hormones		IAA7, AXR2	NA		0.4805	0.0038		1.1477	0		Manes.03G169700	AT3G23050.1
Vernalization		ICE1, SCRM	Negative		-0.1572	0.22		0.6414	0		Manes.04G092400	AT3G26744.1
Vernalization		ICE1, SCRM	Negative		0.1662	0.283		0.114	0.5247		Manes.14G045600	AT3G26744.1
Vernalization		ICE1, SCRM	Negative		0.8666	0.065		0.3388	0.6943		Manes.06G125900	AT3G26744.4
General		INO80	Positive		0.1789	0.148		-0.5673	0		Manes.09G018100	AT3G57300.1
General		JMJ14, PKDM7B, JMJ4	Negative		0.419	0.0001		-0.0453	0.8895		Manes.16G062600	AT4G20400.1
General		JMJ30	Negative		-3.3677	0		0.5312	0.1082		Manes.14G013900	AT3G20810.1
General		JMJ30	Negative		-2.8608	0		-0.1589	0.4715		Manes.06G168600	AT3G20810.1
Photoperiodism, light perception and signaling		LATE	Negative		0.4671	0.0742		-0.502	0.2174		Manes.12G042600	AT5G48890.1
Photoperiodism, light perception and signaling		LATE	Negative		-0.102	0.9542		0.849	NA		Manes.13G044000	AT5G48890.1
General		LD	Positive		0.2533	0.0929		0.0739	0.7808		Manes.05G065900	AT4G02560.1
General		LDL1	Positive		0.1187	0.4865		0.0542	0.8409		Manes.11G098200	AT1G62830.1
General		LDL2	Positive		-0.2964	0.1082		-0.2346	0.264		Manes.03G115600	AT3G13682.1
Flower development and meristem identity		LFY	Positive		0.1268	NA		-2.3976	0.005		Manes.06G127100	AT5G61850.1
Flower development and meristem identity		LFY	Positive		-0.7541	0.6382		0.4277	0.7613		Manes.14G044200	AT5G61850.1
Circadian Clock		LHY	Negative		-1.8072	0		4.0672	0		Manes.05G015600	AT1G01060.3
Circadian Clock		LHY	Negative		0.2893	0.2425		2.5488	0		Manes.01G239000	AT1G01060.3
General		LIF2	Negative		0.0167	0.9243		0.4569	0.0246		Manes.05G017400	AT4G00830.1
General		LIF2	Negative		-0.156	0.204		0.2587	0.0383		Manes.01G240900	AT4G00830.1
Circadian Clock		LNK1	Positive		-0.7055	0		0.0358	0.9125		Manes.14G166300	AT5G64170.1
Circadian Clock		LNK1	Positive		-1.8757	0		0.6817	0.0087		Manes.06G010600	AT5G64170.2
Circadian Clock		LNK2	Positive		-2.4051	0		3.0661	0		Manes.04G165400	AT3G54500.1
Vernalization		LRB1	Positive		0.1254	0.3057		-0.1881	0.2205		Manes.02G013900	AT2G46260.1
Vernalization		LRB1	Positive		0.3961	0.0019		0.034	0.9021		Manes.01G250200	AT2G46260.1
Vernalization		LRB2, POB1	Positive		0.0418	0.8414		-0.4812	0.0072		Manes.05G027100	AT3G61600.1
Circadian Clock		LUX, PCL1	Negative		-1.1152	0		-1.0791	0		Manes.01G170000	AT3G46640.1
Circadian Clock		LUX, PCL1	Negative		0.0102	0.9779		-0.2347	0.3102		Manes.02G129800	AT3G46640.2
Circadian Clock		LWD1, ATAN11	Negative		1.0478	0.0709		0.6503	0.0962		Manes.09G052400	AT1G12910.1
Circadian Clock		LWD1, ATAN11	Negative		0.1641	0.298		-0.2673	0.2662		Manes.04G096000	AT1G12910.1
Circadian Clock		LWD1, ATAN11	Negative		0.7975	0		-0.1136	0.6473		Manes.11G072300	AT1G12910.1
General		MBD8	Positive		-0.0534	0.7204		-0.3442	0.0257		Manes.18G066500	AT1G22310.2
General		MBD8	Positive		0.157	0.1874		-0.2047	0.3617		Manes.07G032600	AT1G22310.2
General		MBD9	Negative		-0.7923	0.0006		0.5096	0.0075		Manes.12G029600	AT3G01460.1
General		MBD9	Negative		0.0626	0.6922		-0.0612	0.7557		Manes.15G182800	AT3G01460.1
General		MED12, CCT, CRP	Positive		0.1019	0.3348		-0.4207	0.0011		Manes.05G034300	AT4G00450.1
General		MED12, CCT, CRP	Positive		0.1696	0.34		-0.5622	0.0187		Manes.01G256801	AT4G00450.1
General		MED13, GCT, MAB2	Positive		0.3764	0.0147		-0.7628	0.0002		Manes.14G121800	AT1G55325.2
General		MED13, GCT, MAB2	Positive		-0.6616	0.5795		-1.008	0.3335		Manes.14G121728	AT1G55325.2
General		MED16, SFR6	Positive		0.2569	0.0355		-0.1617	0.4537		Manes.17G043400	AT4G04920.2
General		MED18	Positive		0.1377	0.6748		0.1008	0.7735		Manes.13G095300	AT2G22370.1
Photoperiodism, light perception and signaling		MFT	Positive		1.341	0.0274		-0.4203	0.7696		Manes.16G019600	AT1G18100.1
Photoperiodism, light perception and signaling		MFT	Positive		1.341	0.0274		-0.4203	0.7696		Manes.16G019600	AT1G18100.1
Photoperiodism, light perception and signaling		MFT	Positive		NA	NA		0.8524	NA		Manes.06G008200	AT1G18100.1
General		MMS19, MET18	Negative		-0.3676	0.0239		0.0007	0.9985		Manes.11G033500	AT5G48120.1
General		MOS1	Positive		-0.1626	0.2975		-0.305	0.0278		Manes.06G107200	AT4G24680.1
General		MOS1	Positive		-0.1068	0.5348		-0.0886	0.52		Manes.06G107300	AT4G24680.1
General		MRG1	Positive		-0.5371	0.0166		-1.3603	0		Manes.05G178100	AT4G37280.1
General		MRG1	Positive		0.1945	0.1011		0.1125	0.5927		Manes.13G117900	AT4G37280.1
General		MSI1	Positive		-0.2837	0.0248		-0.1595	0.3331		Manes.05G060600	AT5G58230.1
General		MSI1	Positive		0.2446	0.0387		-0.2086	0.3876		Manes.11G162700	AT5G58230.1
General		MYB30	Positive		0.4518	0.0177		0.7982	0.002		Manes.09G135700	AT3G28910.1
General		MYB30	Positive		0.2529	0.6658		0.0707	0.8961		Manes.01G090700	AT3G28910.1
General		MYB30	Positive		-0.102	0.9582		1.3194	NA		Manes.02G046100	AT3G28910.1
Hormones		MYB33	NA		0.8888	0		1.2325	0.0007		Manes.11G009900	AT5G06100.2
Hormones		MYB33	NA		0.1295	0.8497		0.0899	0.898		Manes.01G175900	AT5G06100.2
Hormones		MYB33	NA		0.6334	0		-0.2329	0.2926		Manes.04G153700	AT5G06100.3
Hormones		MYB33	NA		0.1642	0.4458		-0.0639	0.8745		Manes.02G133900	AT5G06100.3
Hormones		MYB65	NA		NA	NA		NA	NA		Manes.03G130950	AT3G11440.1
Photoperiodism, light perception and signaling		MYR2	Negative		0.4874	0.0456		0.4975	0.0105		Manes.09G142300	AT3G04030.3
Photoperiodism, light perception and signaling		MYR2	Negative		-0.2478	0.4095		-0.0654	0.822		Manes.08G149600	AT3G04030.3
bHLH		NA	NA		0.8983	0.0414		1.1534	0.0263		Manes.09G177600	AT1G09250.1
bHLH		NA	NA		1.2254	0		0.8499	0.0012		Manes.11G037000	AT4G29100.1
General		NAC050	Negative		0.4451	0.0184		-0.2663	0.2867		Manes.10G052301	AT3G10480.1
General		NAC050	Negative		0.161	0.7525		0.2076	0.7896		Manes.14G168180	AT3G10480.1
General		NAC050	Negative		0.1996	0.7716		-0.6326	0.4626		Manes.01G238201	AT3G10480.2
General		NAC052	Negative		0.4257	NA		0.2613	NA		Manes.01G143400	AT3G10490.2
Photoperiodism, light perception and signaling		NF-YA1, HAP2B	Negative		0.2758	0.0491		-0.3791	0.0494		Manes.06G163900	AT5G12840.3
Photoperiodism, light perception and signaling		NF-YA1, HAP2B	Negative		0.4221	0.0026		-0.1279	0.6326		Manes.14G003100	AT5G12840.3
Photoperiodism, light perception and signaling		NF-YA1, HAP2B	Negative		0.1287	0.3919		-0.202	0.2484		Manes.10G141400	AT5G12840.4
Photoperiodism, light perception and signaling		NF-YB3, HAP3C	Positive		-0.1433	0.5111		-0.6356	0.0129		Manes.13G061801	AT4G14540.1
Photoperiodism, light perception and signaling		NF-YB3, HAP3C	Positive		0.615	0.0056		-0.3922	0.2049		Manes.15G060400	AT4G14540.1
Photoperiodism, light perception and signaling		NF-YB3, HAP3C	Positive		-1.1675	0.0008		-0.3184	0.4059		Manes.13G077500	AT4G14540.1
Photoperiodism, light perception and signaling		NF-YB3, HAP3C	Positive		-0.2482	0.2641		-0.2282	0.4618		Manes.12G066300	AT4G14540.1
Photoperiodism, light perception and signaling		NF-YC1, HAP5A	NA		1.5229	0		1.0355	0.0003		Manes.14G050900	AT3G48590.1
Photoperiodism, light perception and signaling		NF-YC1, HAP5A	NA		0.9817	0.1075		0.5948	0.5104		Manes.01G113300	AT3G48590.1
Photoperiodism, light perception and signaling		NF-YC1, HAP5A	NA		0.1012	0.4673		0.1255	0.6075		Manes.06G120200	AT3G48590.1
Photoperiodism, light perception and signaling		NF-YC9, HAP5C	Positive		NA	NA		NA	NA		Manes.01G063900	AT1G08970.1
Photoperiodism, light perception and signaling		NF-YC9, HAP5C	Positive		1.001	0		-0.5031	0.0381		Manes.03G183200	AT1G08970.2
Photoperiodism, light perception and signaling		NF-YC9, HAP5C	Positive		0.2909	0.1117		-0.6266	0.0001		Manes.15G024300	AT1G08970.3
Photoperiodism, light perception and signaling		NF-YC9, HAP5C	Positive		-0.0144	0.9414		-0.2775	0.1266		Manes.09G165000	AT1G08970.3
General		NUA	Positive		0.0128	0.966		-0.4763	0.0265		Manes.16G052800	AT1G79280.1
General		OTS1, ULP1D	Negative		-0.3286	0.0753		-0.5104	0.0169		Manes.12G029500	AT1G60220.1
General		OTS1, ULP1D	Negative		0.1401	0.5269		-0.4408	0.0686		Manes.13G030900	AT1G60220.1
Photoperiodism, light perception and signaling		PAP3,PIF3,POC1	NA		-0.2466	0.1563		-1.1667	0		Manes.08G107100	AT1G09530.2
Photoperiodism, light perception and signaling		PAP3,PIF3,POC1	NA		-0.2466	0.1563		-1.1667	0		Manes.08G107100	AT1G09530.2
Photoperiodism, light perception and signaling		PFT1, MED25	Positive		0.0289	0.9036		-0.2303	0.3494		Manes.14G098600	AT1G25540.1
Sugar		PGI1	Positive		-0.8804	0.0981		0.6236	0.4007		Manes.18G060600	AT4G24620.1
Sugar		PGI1	Positive		0.6981	0.4186		-0.7192	0.4059		Manes.02G146400	AT4G24620.1
Sugar		PGI1	Positive		-0.0421	NA		NA	NA		Manes.18G060680	AT4G24620.1
Sugar		PGM1	Positive		-0.1593	0.6977		0.8192	0.0094		Manes.06G141300	AT5G51820.1
Sugar		PGM1	Positive		0.3105	0.0998		0.6671	0.0795		Manes.14G031100	AT5G51820.1
Photoperiodism, light perception and signaling		PHL	Positive		-0.1935	0.1696		-0.2554	0.145		Manes.04G148200	AT1G72390.1
Photoperiodism, light perception and signaling		PHL	Positive		0.8409	0.3363		-1.387	0.1855		Manes.06G063600	AT1G72390.1
Photoperiodism, light perception and signaling		PHL	Positive		0.391	0.7351		0.8505	0.4632		Manes.14G108850	AT1G72390.1
Photoperiodism, light perception and signaling		PHL	Positive		-1.2802	0.2141		-0.6453	0.6216		Manes.11G016300	AT1G72390.1
Vernalization		PHP, CDC73	Negative		-0.2272	0.6762		0.0164	0.9854		Manes.15G030400	AT3G22590.1
Photoperiodism, light perception and signaling		PHYA	Positive		0.4051	0		-0.1158	0.7139		Manes.09G182500	AT1G09570.1
Photoperiodism, light perception and signaling		PHYB	Negative		-0.0051	0.9879		-0.3991	0.0538		Manes.15G000275	AT2G18790.1
Photoperiodism, light perception and signaling		PHYB	Negative		-0.4842	0		-0.1773	0.1171		Manes.03G205100	AT2G18790.1
Photoperiodism, light perception and signaling		PHYC	Negative		-0.1402	0.3034		-0.2555	0.171		Manes.12G066001	AT5G35840.1
Photoperiodism, light perception and signaling		PHYE	Negative		-0.3195	0.1866		0.527	0.0938		Manes.15G117200	AT4G18130.1
General		PIE1	Negative		-0.1004	0.632		-0.3732	0.0739		Manes.15G110200	AT3G12810.1
Ambient temperature		PIF1,PIL5	NA		0.7024	0.0191		-1.338	0.0001		Manes.13G043000	AT2G20180.2
Ambient temperature		PIF1,PIL5	NA		0.644	0.0008		0.2038	0.3688		Manes.12G044000	AT2G20180.3
Circadian Clock		PIF3	Negative		0.5504	0.0023		-0.5155	0.1606		Manes.09G181800	AT1G09530.1
Circadian Clock		PIF3	Negative		-0.2466	0.1563		-1.1667	0		Manes.08G107100	AT1G09530.2
Circadian Clock		PIF3	Negative		-0.2466	0.1563		-1.1667	0		Manes.08G107100	AT1G09530.2
Circadian Clock		PIF3	Negative		0.9812	0		-0.183	0.6859		Manes.05G008000	AT1G09530.2
Photoperiodism, light perception and signaling		PIF7	NA		1.5216	0		-0.9164	0.0137		Manes.14G083200	AT5G61270.1
General		PIN1AT	Positive		-1.0192	0		0.4793	0.0003		Manes.01G144800	AT2G18040.1
General		PIN1AT	Positive		-0.0734	0.6727		0.2104	0.1585		Manes.02G103000	AT2G18040.1
Flower development and meristem identity		PKL, SSL2, CKH2	Positive		-0.2922	0.1732		-1.0246	0		Manes.16G127700	AT2G25170.1
Flower development and meristem identity		PKL, SSL2, CKH2	Positive		0.1354	0.1817		-0.7568	0		Manes.03G010400	AT2G25170.1
General		PP2A-B55BETA	Negative		0.0764	0.4542		-0.2386	0.0749		Manes.04G138000	AT1G17720.1
General		PP2A-B55BETA	Negative		0.1151	0.178		-0.2036	0.192		Manes.11G028200	AT1G17720.1
General		PRMT4A	Positive		0.0063	0.9651		-0.2992	0.0141		Manes.03G195300	AT5G49020.1
General		PRP8, SUS2, EMB33	Positive		0.2708	0.0057		-0.534	0		Manes.04G112400	AT1G80070.1
General		PRP8, SUS2, EMB33	Positive		0.0157	0.9307		-0.4935	0.0002		Manes.11G057400	AT1G80070.1
Circadian Clock		PRR3	Negative		-1.648	0.0495		-0.5271	0.4823		Manes.07G104900	AT5G60100.2
Circadian Clock		PRR5	Positive		-4.4663	0		-0.2018	0.4633		Manes.01G043200	AT5G24470.1
Circadian Clock		PRR5	Positive		-1.369	0		0.3908	0.5549		Manes.05G016200	AT5G24470.1
Circadian Clock		PRR7	Positive		-0.254	0.1472		-0.6682	0.0003		Manes.07G105100	AT5G02810.1
Circadian Clock		PRR7	Positive		-1.5935	0		-0.2432	0.1761		Manes.04G027400	AT5G02810.1
Circadian Clock		PRR7	Positive		-0.9477	0		0.1258	0.5909		Manes.08G001600	AT5G02810.1
Circadian Clock		PRR9	Positive		-1.7017	0		1.6814	0		Manes.01G239500	AT2G46790.1
General		PUB13	Positive		0.2494	0.0938		0.3452	0.2592		Manes.08G078000	AT3G46510.1
General		PUB13	Positive		0.0054	0.9957		-0.0339	0.9666		Manes.11G131500	AT3G46510.1
General		PUB13	Positive		0.4204	NA		1.6938	NA		Manes.02G213186	AT3G46510.1
General		PUB13	Positive		NA	NA		NA	NA		Manes.07G132300	AT3G46510.1
General		RACK1A, ATARCA	Positive		-0.7833	0.0001		0.323	0.2402		Manes.14G168700	AT1G18080.1
General		RCD1	Negative		-0.124	0.2563		0.4998	0.0063		Manes.10G069300	AT1G32230.1
General		RCD1	Negative		0.223	0.143		-0.3471	0.1209		Manes.07G078500	AT1G32230.1
General		RCD1	Negative		0.2497	NA		0.999	0.5391		Manes.07G076050	AT1G32230.1
General		REF6, JMJ12	Positive		0.2863	0.1038		0.3397	0.0597		Manes.06G114100	AT3G48430.1
General		REF6, JMJ12	Positive		-0.1383	0.4611		-0.1803	0.5092		Manes.14G055900	AT3G48430.1
Photoperiodism, light perception and signaling		RFI2	Negative		0.3846	0.0102		0.9245	0		Manes.03G196300	AT2G47700.1
Hormones		RGA1	Negative		0.2511	0.0035		0.054	0.8375		Manes.15G130800	AT2G01570.1
Hormones		RGL1	Negative		-0.6023	0.6366		0.6869	NA		Manes.13G013600	AT1G66350.1
Hormones		RGL1	Negative		-0.0421	NA		NA	NA		Manes.02G204800	AT1G66350.1
Hormones		RGL1	Negative		-0.0421	NA		1.2758	NA		Manes.15G005100	AT1G66350.1
Hormones		RGL1	Negative		NA	NA		NA	NA		Manes.03G203200	AT1G66350.1
Hormones		RGL1	Negative		0.2785	NA		0.474	NA		Manes.03G203700	AT1G66350.1
Hormones		RGL1	Negative		NA	NA		NA	NA		Manes.03G203800	AT1G66350.1
Hormones		RGL1	Negative		NA	NA		0.474	NA		Manes.03G204000	AT1G66350.1
Hormones		RGL1	Negative		0.1182	NA		NA	NA		Manes.14G054900	AT1G66350.1
Hormones		RGL2	Negative		0.5762	0.0238		0.6373	0.0947		Manes.02G075900	AT3G03450.1
Hormones		RGL2	Negative		0.9956	0.0617		-0.2468	0.7711		Manes.05G004100	AT3G03450.1
Hormones		RGL2	Negative		0.4798	NA		0.9534	NA		Manes.02G204600	AT3G03450.1
Hormones		RGL2	Negative		0.2785	NA		NA	NA		Manes.03G203900	AT3G03450.1
Hormones		RR2, ARR2	Negative		-1.6922	0.0039		-1.3791	0.0279		Manes.01G262600	AT4G16110.1
Hormones		RR2, ARR2	Negative		-0.38	0.0027		-0.2256	0.2267		Manes.15G135000	AT4G16110.1
Hormones		RR2, ARR2	Negative		0.0425	0.8249		-0.0811	0.6035		Manes.17G084600	AT4G16110.1
Hormones		RR2, ARR2	Negative		-0.0421	NA		NA	NA		Manes.03G201000	AT4G16110.1
Hormones		RR2, ARR2	Negative		-0.0421	NA		0.474	NA		Manes.06G064200	AT4G16110.1
General		RRP6L2	Positive		-0.04	0.9265		-0.4176	0.2287		Manes.08G154300	AT5G35910.1
Photoperiodism, light perception and signaling		RUP2, EFO2	Positive		-0.2316	0.4006		0.0642	0.8758		Manes.06G146500	AT5G23730.1
Circadian Clock		RVE8	Negative		0.1182	NA		0.235	NA		Manes.09G079800	AT3G09600.1
Circadian Clock		RVE8	Negative		0.2785	NA		0.803	NA		Manes.09G080018	AT3G09600.1
General		SDG26, ASHH1	Positive		0.286	0.0161		0.0749	0.7393		Manes.12G141700	AT1G76710.2
Vernalization		SDG7, ASSH3	Negative		0.0651	0.6058		-0.0433	0.8219		Manes.01G008900	AT2G44150.1
General		SEF, SWC6	Negative		0.2316	0.427		-1.1815	0		Manes.02G211700	AT5G37055.1
General		SEF, SWC6	Negative		0.0241	0.9706		-0.3778	0.5238		Manes.02G211766	AT5G37055.1
General		SHL1, SHL	Negative		0.5626	0.0163		-0.3616	0.307		Manes.04G086100	AT4G39100.1
General		SIZ1	Negative		0.3452	0.0537		-0.6349	0.0011		Manes.04G024600	AT5G60410.1
General		SIZ1	Negative		0.5268	0		-0.4026	0.0086		Manes.11G142100	AT5G60410.5
General		SKB1, PRMT5	Positive		-0.1368	0.4295		-0.1985	0.383		Manes.12G085100	AT4G31120.1
Hormones		SLY1	Positive		-0.0422	0.7833		0.366	0.0772		Manes.05G178400	AT4G24210.1
Hormones		SLY1	Positive		0.7295	0		0.0885	0.7408		Manes.15G048300	AT4G24210.1
Sugar		SNRK2-3,SNRK2.3,SRK2I	NA		-0.762	0		-0.8425	0		Manes.12G094000	AT5G66880.1
Flowering time integrator		SOC1, AGL20	Positive		0.7377	0		0.2918	0.1225		Manes.01G263500	AT2G45660.1
Flowering time integrator		SOC1, AGL20	Positive		0.7188	0.0038		0.2166	0.4651		Manes.05G041900	AT2G45660.1
Photoperiodism, light perception and signaling		SPA1	Negative		-0.9793	0		-0.0353	0.8932		Manes.01G248600	AT2G46340.1
Photoperiodism, light perception and signaling		SPA2	NA		0.276	0.0985		-0.7373	0.0015		Manes.01G047900	AT4G11110.1
Photoperiodism, light perception and signaling		SPA3	Negative		0.6395	0		-0.4406	0.0081		Manes.03G109800	AT3G15354.1
Photoperiodism, light perception and signaling		SPA3	Negative		0.7519	0		0.1418	0.6209		Manes.15G087200	AT3G15354.1
Aging		SPL2	NA		0.0371	0.8606		0.7407	0.0006		Manes.12G010200	AT5G43270.2
Aging		SPL3	Positive		0.7108	0		1.3359	0		Manes.17G047500	AT2G33810.1
Aging		SPL3	Positive		-0.6683	0.1873		2.4105	0		Manes.16G029900	AT2G33810.1
Aging		SPL4	Positive		0.0892	0.7766		0.506	0.1085		Manes.13G144400	AT1G53160.1
Aging		SPL4	Positive		0.137	0.5886		0.399	0.2067		Manes.13G145740	AT1G53160.1
Aging		SPL4	Positive		0.2523	0.8238		0.0819	0.9016		Manes.13G145908	AT1G53160.1
Aging		SPL5	Positive		-0.0399	0.9593		1.2842	0.0118		Manes.03G106900	AT3G15270.1
Aging		SPL8	NA		0.2284	0.7483		1.5802	0.0047		Manes.01G270700	AT1G02065.1
Aging		SPL8	NA		-0.2144	0.792		1.5665	0.0181		Manes.05G050900	AT1G02065.1
Aging		SPL9	Positive		0.4629	0.1281		1.7972	0		Manes.09G032800	AT2G42200.1
General		SPT16	Negative		-0.3655	0.0001		0.1117	0.4039		Manes.08G108300	AT4G10710.1
General		SPT16	Negative		-0.2366	0.0565		-0.0482	0.8291		Manes.04G151900	AT4G10710.1
General		SPT16	Negative		-0.1406	0.4495		-0.0022	0.9948		Manes.04G151800	AT4G10710.1
General		SRO1	Positive		0.3731	0.0517		-1.2968	0		Manes.18G053100	AT2G35510.1
Circadian Clock		SRR1	Negative		0.037	0.8008		0.0341	0.8789		Manes.04G160200	AT5G59560.2
General		SSRP1, HMG, NFD	Negative		0.077	0.7343		-0.4547	0.0144		Manes.15G176600	AT3G28730.1
General		SSRP1, HMG, NFD	Negative		-0.0744	0.7423		-0.1582	0.5863		Manes.15G172400	AT3G28730.1
Photoperiodism, light perception and signaling		STO	Positive		-0.6582	0		0.2494	0.1725		Manes.04G044000	AT1G06040.1
General		STY1, SRS1	NA		0.134	0.8466		-1.1889	0.0202		Manes.02G100100	AT3G51060.1
General		STY1, SRS1	NA		NA	NA		1.9749	0.2764		Manes.04G085450	AT3G51060.1
General		STY1, SRS1	NA		-0.4408	0.6906		0.7179	0.6022		Manes.01G141500	AT3G51060.1
Vernalization		SUF4	Negative		0.1222	0.4018		-0.5762	0		Manes.03G075400	AT1G30970.1
Sugar		SUS4	Positive		-1.0521	0.0064		0.9764	0		Manes.03G044400	AT3G43190.1
Sugar		SUS4	Positive		-0.0734	0.8195		1.0537	0		Manes.16G090600	AT3G43190.1
General		SUVR5	Positive		-0.0763	0.6486		-0.6799	0		Manes.13G134300	AT2G23740.2
Flowering time integrator		SVP	Negative		-0.4004	0.0004		0.6386	0.0074		Manes.10G099000	AT2G22540.1
Flowering time integrator		SVP	Negative		0.1266	0.4405		-0.2542	0.1262		Manes.18G059860	AT2G22540.1
Flowering time integrator		SVP	Negative		-0.3523	0.6938		-0.6392	0.4615		Manes.18G059200	AT2G22540.1
Flowering time integrator		SVP	Negative		0.1197	0.7298		-0.1569	0.716		Manes.02G145300	AT2G22540.1
Flowering time integrator		SVP	Negative		0.2378	0.1648		-0.0877	0.791		Manes.12G126800	AT2G22540.1
Flowering time integrator		SVP	Negative		0.2176	0.3382		0.0958	0.8046		Manes.07G038600	AT2G22540.1
General		SWN	NA		0.3448	0.1026		-0.9737	0.0001		Manes.01G228300	AT4G02020.1
General		SWN	NA		0.3536	0.7261		-0.9369	0.2034		Manes.05G004000	AT4G02020.1
Photoperiodism, light perception and signaling		TEM1, EDF1	Negative		1.8723	0		-1.2004	0.0351		Manes.06G071700	AT1G25560.1
Photoperiodism, light perception and signaling		TEM1, EDF1	Negative		2.1675	0		-0.3939	0.5496		Manes.14G098000	AT1G25560.1
Ambient temperature		TEM2, RAV2	Negative		NA	NA		NA	NA		Manes.07G021800	AT1G68840.1
Ambient temperature		TEM2, RAV2	Negative		NA	NA		NA	NA		Manes.07G022000	AT1G68840.1
Flower development and meristem identity		TFL1	Negative		0.2785	NA		NA	NA		Manes.08G024500	AT5G03840.1
Flower development and meristem identity		TFL1	Negative		NA	NA		0.474	NA		Manes.09G056300	AT5G03840.1
Flower development and meristem identity		TFL1	Negative		0.4388	NA		NA	NA		Manes.13G011900	AT5G03840.1
General		TFL2, LHP1	Negative		0.3034	0.0035		-0.1289	0.5224		Manes.08G156200	AT5G17690.1
General		TFL2, LHP1	Negative		0.3634	0.0178		-0.0841	0.7282		Manes.09G133700	AT5G17690.1
Circadian Clock		TIC	Negative		0.3296	0.0682		-0.2166	0.3835		Manes.15G026500	AT3G22380.2
Circadian Clock		TIC	Negative		0.2152	0.3308		-0.114	0.6988		Manes.15G027400	AT3G22380.2
Circadian Clock		TOC1	Negative		0.0172	0.9423		-0.8354	0.0001		Manes.14G081500	AT5G61380.1
Circadian Clock		TOC1	Negative		0.1384	0.249		0.111	0.6438		Manes.06G089800	AT5G61380.1
Circadian Clock		TOC1	Negative		0.1182	NA		0.0735	NA		Manes.14G081218	AT5G61380.1
Aging		TOE1, RAP2.7	Negative		0.2527	0.3952		-1.0561	0.0001		Manes.10G041100	AT2G28550.3
Aging		TOE1, RAP2.7	Negative		-0.6488	0		0.4893	0.0554		Manes.04G027000	AT2G28550.3
Aging		TOE1, RAP2.7	Negative		-0.4928	0.0075		0.2882	0.4372		Manes.11G139300	AT2G28550.3
Aging		TOE1, RAP2.7	Negative		-0.1899	0.5634		-0.048	0.9347		Manes.10G119500	AT2G28550.3
Aging		TOE1, RAP2.7	Negative		-0.0421	NA		NA	NA		Manes.09G079918	AT2G28550.3
Aging		TOE1, RAP2.7	Negative		0.2785	NA		NA	NA		Manes.09G080100	AT2G28550.3
Aging		TPL	Negative		-0.0171	0.8978		-0.5233	0		Manes.09G124300	AT1G15750.1
Aging		TPL	Negative		0.0105	0.9749		-1.8293	0		Manes.16G124800	AT1G15750.3
Aging		TPL	Negative		0.2604	0.1943		-0.6356	0.0131		Manes.04G108600	AT1G15750.4
Aging		TPL	Negative		0.3115	0.1035		-0.2684	0.0829		Manes.08G164000	AT1G15750.4
Sugar		TPS1	Positive		-1.6939	0		2.9542	0		Manes.15G116000	AT1G78580.1
Sugar		TPS1	Positive		-0.0999	0.5857		0.5391	0.0003		Manes.15G098800	AT1G78580.1
Sugar		TPS1	Positive		-0.2256	0.6078		1.63	0.0381		Manes.17G062500	AT1G78580.1
Sugar		TPS1	Positive		-0.418	0.0077		0.3245	0.2592		Manes.03G079000	AT1G78580.1
General		UBC2	Negative		0.2788	0.0027		0.5014	0.0107		Manes.08G154200	AT2G02760.1
General		UBC2	Negative		-0.0964	0.3761		0.4133	0.0544		Manes.01G189200	AT2G02760.1
General		UBC2	Negative		0.2627	0.0651		0.0594	0.7884		Manes.14G075900	AT2G02760.1
General		UBC2	Negative		-0.3627	NA		NA	NA		Manes.06G095500	AT2G02760.1
General		UBC2	Negative		NA	NA		NA	NA		Manes.06G095501	AT2G02760.1
General		UBC2	Negative		NA	NA		0.4734	NA		Manes.09G137450	AT2G02760.1
General		UBP12	Negative		0.2996	0.5544		2.1871	0		Manes.04G063908	AT5G06600.1
General		UBP12	Negative		-0.185	0.7123		2.3537	0		Manes.04G063890	AT5G06600.1
General		UBP12	Negative		0.5378	0.3622		2.9726	0.0001		Manes.04G063800	AT5G06600.1
General		UBP12	Negative		-0.028	0.883		0.0475	0.8105		Manes.07G083000	AT5G06600.1
General		UBP12	Negative		0.0989	0.3932		0.0504	0.8327		Manes.10G071000	AT5G06600.1
General		UBP12	Negative		0.6298	0.5268		-0.1769	0.8417		Manes.S022386	AT5G06600.1
General		UBP12	Negative		-0.0421	NA		0.8696	NA		Manes.04G063701	AT5G06600.1
General		UBP12	Negative		-0.2024	NA		0.8696	NA		Manes.04G063818	AT5G06600.1
General		UBP12	Negative		NA	NA		NA	NA		Manes.04G063836	AT5G06600.1
General		UBP12	Negative		NA	NA		NA	NA		Manes.04G063854	AT5G06600.1
General		UBP12	Negative		0.2552	NA		0.8031	NA		Manes.04G063872	AT5G06600.1
General		UBP12	Negative		-0.1101	0.5935		-0.2153	0.138		Manes.09G041201	AT5G06600.2
General		UBP12	Negative		-0.1645	0.1022		-0.042	0.728		Manes.08G038500	AT5G06600.2
General		UBP12	Negative		-0.3501	NA		0.9436	0.4934		Manes.04G063944	AT5G06600.3
General		UBP13	Negative		0.1735	0.3325		-0.6266	0.0001		Manes.04G063600	AT3G11910.1
General		UBP26	Negative		0.1125	0.4904		-0.4112	0.0005		Manes.18G079200	AT3G49600.1
General		UGT87A2	Positive		0.3907	0.4126		-0.399	0.5215		Manes.12G131900	AT2G30140.2
Flower development and meristem identity		ULT1	Positive		-0.0445	0.8755		1.2461	0.0012		Manes.12G079700	AT4G28190.1
Flower development and meristem identity		ULT1	Positive		0.1577	0.4697		0.6106	0.0419		Manes.13G150600	AT4G28190.1
Flower development and meristem identity		ULT1	Positive		-1.2114	NA		NA	NA		Manes.15G083700	AT4G28190.1
Vernalization		VIL1, VRN5	Positive		0.1946	0.2645		0.5917	0.0029		Manes.16G070600	AT3G24440.1
Vernalization		VIL1, VRN5	Positive		0.3883	0.003		0.0326	0.8958		Manes.03G068900	AT3G24440.1
General		VIL2, VEL1	Positive		-0.704	0.4256		1.6504	0.0035		Manes.05G190100	AT4G30200.3
General		VIL2, VEL1	Positive		-0.1262	0.44		0.1104	0.4401		Manes.06G023300	AT4G30200.3
General		VIL2, VEL1	Positive		0.21	0.1302		-0.0357	0.8639		Manes.14G151762	AT4G30200.3
General		VIM1, ORTH2	Negative		0.5224	0.3389		1.9858	0		Manes.14G168600	AT1G57820.1
General		VIM1, ORTH2	Negative		0.6682	0.0139		-0.9139	0.0002		Manes.08G101100	AT1G57820.1
General		VIP3, SKI8	Negative		-0.1739	0.1161		0.0274	0.8868		Manes.16G098700	AT4G29830.1
General		VIP4	Negative		0.3154	0.2011		-0.0888	0.8351		Manes.14G084900	AT5G61150.1
General		VIP4	Negative		0.2153	0.1922		0.0944	0.6156		Manes.06G085750	AT5G61150.2
General		VIP5	Negative		0.0046	0.9781		-0.112	0.4905		Manes.16G024900	AT1G61040.1
Photoperiodism, light perception and signaling		VOZ1	Positive		0.1739	0.2628		0.3543	0.11		Manes.17G050800	AT1G28520.1
Photoperiodism, light perception and signaling		VOZ1	Positive		0.7029	0		0.0837	0.6564		Manes.16G033500	AT1G28520.1
Photoperiodism, light perception and signaling		VOZ1	Positive		0.0178	0.9343		-0.601	0.0001		Manes.12G092900	AT1G28520.2
Vernalization		VRN1	Positive		0.2638	0.0306		0.402	0.0099		Manes.10G033300	AT3G18990.1
Vernalization		VRN1	Positive		-0.0338	0.9121		0.7066	0.0164		Manes.07G112904	AT3G18990.1
Vernalization		VRN1	Positive		0.0004	0.9983		0.3453	0.0563		Manes.15G145000	AT3G18990.1
Vernalization		VRN1	Positive		-2.2471	0.0327		1.0684	0.0634		Manes.13G130900	AT3G18990.1
Vernalization		VRN1	Positive		0.8083	0.1628		1.1654	0.101		Manes.15G145100	AT3G18990.1
Vernalization		VRN1	Positive		-0.4088	0.5881		1.1763	0.1306		Manes.15G145200	AT3G18990.1
Vernalization		VRN1	Positive		0.699	0.0017		0.5278	0.1647		Manes.15G145300	AT3G18990.1
Vernalization		VRN1	Positive		0.09	0.9307		0.7317	0.5096		Manes.17G096300	AT3G18990.1
Vernalization		VRN1	Positive		0.0488	0.9292		-0.4142	0.5557		Manes.10G033150	AT3G18990.1
Vernalization		VRN1	Positive		-0.7564	0.5349		0.4561	0.6665		Manes.07G115100	AT3G18990.1
Vernalization		VRN1	Positive		0.2039	0.3883		-0.0879	0.7172		Manes.17G096200	AT3G18990.1
Vernalization		VRN1	Positive		-2.4368	0.0157		1.419	NA		Manes.10G033400	AT3G18990.1
Vernalization		VRN1	Positive		-0.917	0.2974		0.8696	NA		Manes.07G115000	AT3G18990.1
Vernalization		VRN1	Positive		-0.3627	NA		1.0235	NA		Manes.13G130950	AT3G18990.1
Vernalization		VRN1	Positive		NA	NA		NA	NA		Manes.07G115200	AT3G18990.1
Vernalization		VRN1	Positive		NA	NA		NA	NA		Manes.07G115300	AT3G18990.1
Vernalization		VRN1	Positive		0.2785	NA		NA	NA		Manes.10G031300	AT3G18990.1
Vernalization		VRN1	Positive		NA	NA		NA	NA		Manes.10G033350	AT3G18990.1
Vernalization		VRN2	Positive		0.5873	0		0.472	0.0098		Manes.01G086000	AT4G16845.1
Vernalization		WDR5A	Negative		-0.2811	0.0099		-0.3428	0.0351		Manes.12G119800	AT3G49660.1
Vernalization		WDR5A	Negative		-0.2885	0.042		0.1577	0.5823		Manes.14G020100	AT3G49660.1
Vernalization		WRKY34, MSP3	Negative		-0.1881	0.2317		-0.2715	0.1417		Manes.12G005800	AT4G26440.1
General		YAF9A, TAF14B, GAS41	Negative		-0.575	0.1299		-1.3276	0.0007		Manes.01G145000	AT5G45600.1
General		YAF9A, TAF14B, GAS41	Negative		-0.2128	0.5678		-1.1846	0.0008		Manes.11G093500	AT5G45600.1
General		YAF9A, TAF14B, GAS41	Negative		0.209	0.085		-0.2617	0.1335		Manes.02G103400	AT5G45600.1
Circadian Clock		ZTL	Negative		0.1469	0.2011		-0.1746	0.229		Manes.06G022700	AT5G57360.1
